# Supplementary material for: Elucidating the Underlying Allelopathy Effects of Euphorbia jolkinii on Arundinella hookeri Using Metabolomics Profiling
Source: Plants (Basel). 2025 Jan 3;14(1):123. doi: 10.3390/plants14010123 (PMC11723091; doi:10.3390/plants14010123)
Supplement: Supplementary file 1 [file plants-14-00123-s001.zip]

Archive with 4 entries (4 files):
- supplementary table S1.xlsx
- supplementary table S2.xlsx
- supplementary table S3.xlsx
- supplementary table S4.xlsx
