# Supplementary material for: Elucidating the Underlying Allelopathy Effects of Euphorbia jolkinii on Arundinella hookeri Using Metabolomics Profiling
Source: Plants (Basel). 2025 Jan 3;14(1):123. doi: 10.3390/plants14010123 (PMC11723091; doi:10.3390/plants14010123)
Supplement: Supplementary file 1 [file plants-14-00123-s001.zip › supplementary table S1.xlsx]

## Sheet: All_metabolites_anno
Supplementary Table S1 All metabolites in Arundinella hookeri seedlings
ID	name	RT (min)	Q1 (Da)	Q3 (Da)	Formula	Molecular weighe (Da)	Ionization model	Class I	Class II
meta_1	6-Benzylaminopurine	4.3	224.09	133.04	225.101	C12H11N5	[M-H]-	Nucleotides and derivatives	Nucleotides and derivatives
meta_2	13-KODE; (9Z,11E)-13-Oxooctadeca-9,11-dienoic acid*	9.3	293.21	235.17	294.219	C18H30O3	[M-H]-	Lipids	Free fatty acids
meta_3	Azelaic acid	4.4	187.1	125.1	188.105	C9H16O4	[M-H]-	Organic acids	Organic acids
meta_4	Apigenin-6-C-(2''-glucosyl)arabinoside	3.4	565.16	427.1	564.148	C26H28O14	[M+H]+	Flavonoids	Flavones
meta_5	13(s)-hydroperoxy-(9z,11e,15z)-octadecatrienoic acid	10.7	309.2	227.2	310.214	C18H30O4	[M-H]-	Lipids	Free fatty acids
meta_6	Kaempferol-3-O-(6''-malonyl)glucoside*	4.4	535.11	287.05	534.101	C24H22O14	[M+H]+	Flavonoids	Flavonols
meta_7	L-Fucitol	0.8	165.08	59.02	166.084	C6H14O5	[M-H]-	Others	Saccharides
meta_8	2,3-Dihydroxy-12-ursen-28-oic acid*	9.1	471.35	471.34	472.355	C30H48O4	[M-H]-	Terpenoids	Triterpene
meta_9	Sorbitol-6-phosphate	0.7	261.04	78.96	262.045	C6H15O9P	[M-H]-	Others	Saccharides
meta_10	N-Monocinnamoylputrescine	3.5	219.15	131.05	218.142	C13H18N2O	[M+H]+	Alkaloids	Phenolamine
meta_11	Methyl 3-(3-hydroxy-4-methoxyphenyl)propanoate*	3.7	209.08	179.03	210.089	C11H14O4	[M-H]-	Phenolic acids	Phenolic acids
meta_12	L-Histidine	0.7	156.08	110.07	155.07	C6H9N3O2	[M+H]+	Amino acids and derivatives	Amino acids and derivatives
meta_13	4-Phenylbutyric acid*	6	165.09	91.05	164.084	C10H12O2	[M+H]+	Organic acids	Organic acids
meta_14	Quercetin-7-O-glucoside	4	463.09	301.04	464.096	C21H20O12	[M-H]-	Flavonoids	Flavonols
meta_15	4-O-Glucosyl-4-hydroxybenzoic acid	2.4	299.08	137.02	300.084	C13H16O8	[M-H]-	Phenolic acids	Phenolic acids
meta_16	1-O-Feruloyl-3-O-p-Coumaroylglycerol	5.9	413.12	398.1	414.132	C22H22O8	[M-H]-	Phenolic acids	Phenolic acids
meta_17	2-Methoxy-1-benzofuran-5-carbaldehyde	2.4	177.06	117.03	176.047	C10H8O3	[M+H]+	Others	Others
meta_18	9S-Hydroperoxy-10E,12Z-octadecadienoic acid	8	311.22	293.21	312.23	C18H32O4	[M-H]-	Lipids	Free fatty acids
meta_19	2-Pentyl-3-phenyl-2-propenal	9.3	203.14	129.07	202.136	C14H18O	[M+H]+	Others	Aldehyde compounds
meta_20	Kaempferol-3-O-glucorhamnoside*	3.9	595.17	287.06	594.159	C27H30O15	[M+H]+	Flavonoids	Flavonols
meta_21	2-Aminoisobutyric acid*	0.7	104.07	58.07	103.063	C4H9NO2	[M+H]+	Organic acids	Organic acids
meta_22	Hexadecanedioic acid	8.3	285.21	223.21	286.214	C16H30O4	[M-H]-	Lipids	Free fatty acids
meta_23	Apigenin-7,4'-dimethyl ether	8.5	299.09	256.07	298.084	C17H14O5	[M+H]+	Flavonoids	Flavones
meta_24	Vanillin acetate	5.7	195.06	93.03	194.058	C10H10O4	[M+H]+	Phenolic acids	Phenolic acids
meta_25	3,7-Dihydroxychromen-4-one	3.3	179.03	77.04	178.027	C9H6O4	[M+H]+	Others	Chromone
meta_26	9,10,13-Trihydroxy-11-Octadecenoic Acid	5.9	329.23	229.15	330.241	C18H34O5	[M-H]-	Lipids	Free fatty acids
meta_27	Diosmetin-8-C-(2''-O-rhamnosyl)glucoside	3.8	609.18	445.11	608.174	C28H32O15	[M+H]+	Flavonoids	Flavones
meta_28	L-Citrulline	0.8	176.1	113.07	175.096	C6H13N3O3	[M+H]+	Amino acids and derivatives	Amino acids and derivatives
meta_29	9-Oxo-10E,12Z-octadecadienoic acid	9.1	293.21	275.2	294.219	C18H30O3	[M-H]-	Lipids	Free fatty acids
meta_30	2,3-Dihydroxyurs-12-en-28-oic acid (Corosolic acid)*	9.2	471.35	471.35	472.355	C30H48O4	[M-H]-	Terpenoids	Triterpene
meta_31	2-Oxoheptanedionic acid*	3.6	173.05	93.03	174.053	C7H10O5	[M-H]-	Organic acids	Organic acids
meta_32	Scopoletin (7-Hydroxy-6-methoxycoumarin)	4.3	193.049	133.025	192.042	C10H8O4	[M+H]+	Lignans and Coumarins	Coumarins
meta_33	2-Isopropylmalic Acid	2.7	175.06	115.04	176.069	C7H12O5	[M-H]-	Organic acids	Organic acids
meta_34	Undecanedioic acid	5.6	215.13	153.13	216.136	C11H20O4	[M-H]-	Lipids	Free fatty acids
meta_35	alpha-Hydroxylinoleic acid*	8.9	295.23	195.14	296.235	C18H32O3	[M-H]-	Lipids	Free fatty acids
meta_36	2,4-Dichlorophenoxyacetic Acid	6.4	218.96	160.96	219.969	C8H6Cl2O3	[M-H]-	Organic acids	Organic acids
meta_37	Stachyose	0.7	665.21	341.11	666.222	C24H42O21	[M-H]-	Others	Saccharides
meta_38	1-Eicosanol	9.3	297.32	183.21	298.324	C20H42O	[M-H]-	Lipids	Free fatty acids
meta_39	7,8-Dihydroxy-5,6,4'-trimethoxyflavone	6.8	345.1	330.07	344.09	C18H16O7	[M+H]+	Flavonoids	Flavones
meta_40	9-Hydroxy-13-oxo-10-octadecenoic Acid	7.5	311.22	293.21	312.23	C18H32O4	[M-H]-	Lipids	Free fatty acids
meta_41	1,3-O-Di-p-Coumaroylglycerol		383.12	163.04	384.121	C21H20O7	[M-H]-	Phenolic acids	Phenolic acids
meta_42	Vanillic Acid-4-O-Glucuronide*		341.086	161.02	342.095	C15H18O9	[M-H]-	Phenolic acids	Phenolic acids
meta_43	LysoPE 18:3(2n isomer)		476.28	335.26	475.27	C23H42NO7P	[M+H]+	Lipids	LPE
meta_44	LysoPE 18:1		480.31	339.29	479.301	C23H46NO7P	[M+H]+	Lipids	LPE
meta_45	α-Linolenic Acid		277.22	277.22	278.225	C18H30O2	[M-H]-	Lipids	Free fatty acids
meta_46	p-Coumaroylputrescine		235.14	147.04	234.137	C13H18N2O2	[M+H]+	Alkaloids	Phenolamine
meta_47	Phe-Ser		253.12	120.09	252.111	C12H16N2O4	[M+H]+	Amino acids and derivatives	Amino acids and derivatives
meta_48	Naringenin-4'-O-glucoside		433.12	271.06	434.121	C21H22O10	[M-H]-	Flavonoids	Flavanones
meta_49	4-caffeoylshikimic acid		335.08	179.03	336.085	C16H16O8	[M-H]-	Phenolic acids	Phenolic acids
meta_50	L-Leucyl-L-phenylalanine		279.17	120.08	278.163	C15H22N2O3	[M+H]+	Amino acids and derivatives	Amino acids and derivatives
meta_51	3,5,7,4'-Tetrahydroxy-Coumaronochromone		303.04	257.04	302.043	C15H10O7	[M+H]+	Others	Chromone
meta_52	Luteolin-6-C-arabinoside-7-O-glucoside		581.15	383.07	580.143	C26H28O15	[M+H]+	Flavonoids	Flavones
meta_53	Apigenin-7-O-(2''-glucosyl)arabinoside		565.16	271.6	564.148	C26H28O14	[M+H]+	Flavonoids	Flavones
meta_54	3-Hydroxy-4-isopropylbenzylalcohol-3-O-glucoside		327.14	165.09	328.152	C16H24O7	[M-H]-	Phenolic acids	Phenolic acids
meta_55	Nicotinic Acid Methyl Ester(Methyl Nicotinate)		138.05	78.03	137.048	C7H7NO2	[M+H]+	Alkaloids	Pyridine alkaloids
meta_56	Quercetin-4'-O-glucoside (Spiraeoside)		463.09	301.04	464.096	C21H20O12	[M-H]-	Flavonoids	Flavonols
meta_57	2-Methylsuccinic acid		131.03	87.05	132.042	C5H8O4	[M-H]-	Organic acids	Organic acids
meta_58	6-Methylnicotinamide		137.07	65.04	136.064	C7H8N2O	[M+H]+	Alkaloids	Pyridine alkaloids
meta_59	Myricetin-3-O-arabinoside		449.07	316	450.08	C20H18O12	[M-H]-	Flavonoids	Flavonols
meta_60	Quercetin-3-O-galactoside (Hyperin)		463.09	300.03	464.096	C21H20O12	[M-H]-	Flavonoids	Flavonols
meta_61	L-threo-3-Methylaspartate		146.05	102.06	147.053	C5H9NO4	[M-H]-	Amino acids and derivatives	Amino acids and derivatives
meta_62	Sinapyl alcohol*		209.08	179.07	210.089	C11H14O4	[M-H]-	Phenolic acids	Phenolic acids
meta_63	L-Aspartic acid		134.04	74.02	133.037	C4H7NO4	[M+H]+	Amino acids and derivatives	Amino acids and derivatives
meta_64	3,6'-Disinapoylsucrose		753.23	205.05	754.232	C34H42O19	[M-H]-	Phenolic acids	Phenolic acids
meta_65	Ferulic acid methyl ester		207.07	133.03	208.074	C11H12O4	[M-H]-	Phenolic acids	Phenolic acids
meta_66	N-Feruloylmethylagmatine		321.19	177.06	320.185	C16H24N4O3	[M+H]+	Alkaloids	Phenolamine
meta_67	6-Methylflavone		237.09	135.05	236.084	C16H12O2	[M+H]+	Flavonoids	Flavones
meta_68	Vitexin-2''-O-rhamnoside		579.17	433.11	578.164	C27H30O14	[M+H]+	Flavonoids	Flavones
meta_69	Jasmonic acid		209.12	59.02	210.126	C12H18O3	[M-H]-	Organic acids	Organic acids
meta_70	Isochlorogenic acid A		515.12	353.09	516.127	C25H24O12	[M-H]-	Phenolic acids	Phenolic acids
meta_71	Eicosenoic acid		309.28	309.28	310.287	C20H38O2	[M-H]-	Lipids	Free fatty acids
meta_72	Tricin-7-O-(2''-O-glucosyl)glucoside		655.19	331.08	654.18	C29H34O17	[M+H]+	Flavonoids	Flavones
meta_73	N-Acetylisatin		188.04	144.05	189.043	C10H7NO3	[M-H]-	Alkaloids	Plumerane
meta_74	Ethyl phenylacetate*		165.09	91.05	164.084	C10H12O2	[M+H]+	Phenolic acids	Phenolic acids
meta_75	L-Arginine		175.12	116.07	174.112	C6H14N4O2	[M+H]+	Amino acids and derivatives	Amino acids and derivatives
meta_76	4-Nitrophenol		140.03	98.96	139.027	C6H5NO3	[M+H]+	Phenolic acids	Phenolic acids
meta_77	4-MethoxycinnaMaldehyde		163.08	91.05	162.068	C10H10O2	[M+H]+	Phenolic acids	Phenolic acids
meta_78	12-Oxo-10E-Dodecenoic Acid		211.13	183.14	212.141	C12H20O3	[M-H]-	Lipids	Free fatty acids
meta_79	Tartronate semialdehyde		103.004	59.0139	104.011	C3H4O4	[M-H]-	Organic acids	Organic acids
meta_80	LysoPC 18:3(2n isomer)		518.32	184.07	517.317	C26H48NO7P	[M+H]+	Lipids	LPC
meta_81	Cycloleucine		130.09	84.08	129.079	C6H11NO2	[M+H]+	Amino acids and derivatives	Amino acids and derivatives
meta_82	2-Linoleoylglycerol-1-O-glucoside*		517.34	263.24	516.33	C27H48O9	[M+H]+	Lipids	Glycerol ester
meta_83	1-O-Feruloylquinic acid		369.12	177.05	368.111	C17H20O9	[M+H]+	Phenolic acids	Phenolic acids
meta_84	DL-Glyceric Acid		105.02	105.02	106.027	C3H6O4	[M-H]-	Organic acids	Organic acids
meta_85	Choline Alfoscerate		258.11	104.11	257.103	C8H20NO6P	[M+H]+	Lipids	PC
meta_86	Luteolin-6,8-di-C-arabinoside		551.14	497.1	550.132	C25H26O14	[M+H]+	Flavonoids	Flavones
meta_87	Scopoletin-7-O-glucoside (Scopolin)		355.1	193.05	354.095	C16H18O9	[M+H]+	Lignans and Coumarins	Coumarins
meta_88	2'-Deoxyguanosine		268.1	152.06	267.097	C10H13N5O4	[M+H]+	Nucleotides and derivatives	Nucleotides and derivatives
meta_89	2-Hydroxyhexadecanoic acid		271.23	225.22	272.235	C16H32O3	[M-H]-	Organic acids	Organic acids
meta_90	L-γ-Glutamyl-L-leucine		261.14	86.1	260.137	C11H20N2O5	[M+H]+	Amino acids and derivatives	Amino acids and derivatives
meta_91	Tridecanedioic acid		243.16	181.16	244.167	C13H24O4	[M-H]-	Lipids	Free fatty acids
meta_92	1-O-p-Coumaroylquinic acid		337.09	163.04	338.1	C16H18O8	[M-H]-	Phenolic acids	Phenolic acids
meta_93	L-Tryptophan		203.08	116.05	204.09	C11H12N2O2	[M-H]-	Amino acids and derivatives	Amino acids and derivatives
meta_94	Chrysoeriol-5-O-glucoside		461.11	299.1	462.116	C22H22O11	[M-H]-	Flavonoids	Flavones
meta_95	2'-Acetylacteoside		665.21	161.02	666.216	C31H38O16	[M-H]-	Phenolic acids	Phenolic acids
meta_96	Palmitic acid		255.23	237.22	256.24	C16H32O2	[M-H]-	Lipids	Free fatty acids
meta_97	1-O-p-Hydroxycinnamoyl-3-O-caffeoylglycerol		401.12	163.04	400.116	C21H20O8	[M+H]+	Phenolic acids	Phenolic acids
meta_98	Kaempferol-3-O-(6''-malonyl)galactoside*		535.11	287.05	534.101	C24H22O14	[M+H]+	Flavonoids	Flavonols
meta_99	1,14-Tetradecanedioic Acid		257.18	195.18	258.183	C14H26O4	[M-H]-	Lipids	Free fatty acids
meta_100	9,10-Dihydroxy-12,13-epoxyoctadecanoic acid		329.23	199.13	330.241	C18H34O5	[M-H]-	Lipids	Free fatty acids
meta_101	Trimethyllysine		189.16	84.08	188.153	C9H20N2O2	[M+H]+	Amino acids and derivatives	Amino acids and derivatives
meta_102	3-Hydroxyurs-12-en-28-oic acid (3-Epiursolic acid)		455.36	455.36	456.36	C30H48O3	[M-H]-	Terpenoids	Triterpene
meta_103	S-(Methyl)glutathione		322.11	130.05	321.099	C11H19N3O6S	[M+H]+	Amino acids and derivatives	Amino acids and derivatives
meta_104	Protocatechuic acid-4-O-glucoside*		315.072	153.017	316.079	C13H16O9	[M-H]-	Phenolic acids	Phenolic acids
meta_105	13S-Hydroxy-9Z,11E,15Z-octadecatrienoic acid		293.21	195.14	294.219	C18H30O3	[M-H]-	Lipids	Free fatty acids
meta_106	α-Ionone		193.16	175.15	192.151	C13H20O	[M+H]+	Others	Ketone compounds
meta_107	1-O-p-Coumaroyl-β-D-glucose*		325.09	163.04	326.1	C15H18O8	[M-H]-	Phenolic acids	Phenolic acids
meta_108	4-O-Glucosyl-sinapate		385.11	223.06	386.121	C17H22O10	[M-H]-	Phenolic acids	Phenolic acids
meta_109	9,16-Dihydroxypalmitic acid		287.22	287.22	288.23	C16H32O4	[M-H]-	Lipids	Free fatty acids
meta_110	Chlorogenic acid (3-O-Caffeoylquinic acid)*		353.09	191.06	354.095	C16H18O9	[M-H]-	Phenolic acids	Phenolic acids
meta_111	9(10)-EpOME;(9R,10S)-(12Z)-9,10-Epoxyoctadecenoic acid		295.23	171.1	296.235	C18H32O3	[M-H]-	Lipids	Free fatty acids
meta_112	Elaidic Acid		281.25	281.25	282.256	C18H34O2	[M-H]-	Lipids	Free fatty acids
meta_113	Kaempferol-3-O-neohesperidoside*		595.16	287.06	594.159	C27H30O15	[M+H]+	Flavonoids	Flavonols
meta_114	Isopentenyladenine-7-N-glucoside		366.18	204.12	365.17	C16H23N5O5	[M+H]+	Nucleotides and derivatives	Nucleotides and derivatives
meta_115	Benzylacetone		149.09	91.05	148.089	C10H12O	[M+H]+	Others	Ketone compounds
meta_116	Gallic acid-4-O-glucoside		331.07	313.06	332.074	C13H16O10	[M-H]-	Phenolic acids	Phenolic acids
meta_117	Tryptamine		161.11	144.08	160.1	C10H12N2	[M+H]+	Alkaloids	Plumerane
meta_118	Ribitol*		151.06	59.01	152.069	C5H12O5	[M-H]-	Others	Saccharides
meta_119	2-O-P-Coumaroylhydroxycitric Acid		353.05	127	354.059	C15H14O10	[M-H]-	Phenolic acids	Phenolic acids
meta_120	9-Hydroxy-12-oxo-15(Z)-octadecenoic acid		311.22	223.17	312.23	C18H32O4	[M-H]-	Lipids	Free fatty acids
meta_121	1-O-Vanilloyl-D-Glucose*		329.11	167.03	330.095	C14H18O9	[M-H]-	Phenolic acids	Phenolic acids
meta_122	13S-Hydroperoxy-9Z,11E-octadecadienoic acid		311.22	171.14	312.23	C18H32O4	[M-H]-	Lipids	Free fatty acids
meta_123	Chrysoeriol-7-O-(6''-acetyl)glucoside		503.12	341.1	504.127	C24H24O12	[M-H]-	Flavonoids	Flavones
meta_124	3-Oxolanosta-8,24-dien-21-oic acid (Beta-Elemonic acid)		453.34	371.25	454.345	C30H46O3	[M-H]-	Terpenoids	Triterpene
meta_125	Cryptochlorogenic acid (4-O-Caffeoylquinic acid)		353.09	191.06	354.095	C16H18O9	[M-H]-	Phenolic acids	Phenolic acids
meta_126	5,6,7,4'-Tetramethoxyflavanone		345.1	284.07	344.126	C19H20O6	[M+H]+	Flavonoids	Flavanones
meta_127	Diosmetin (5,7,3'-Trihydroxy-4'-methoxyflavone)		299.06	284.03	300.063	C16H12O6	[M-H]-	Flavonoids	Flavones
meta_128	4-O-p-Coumaroylquinic acid		337.09	163.04	338.1	C16H18O8	[M-H]-	Phenolic acids	Phenolic acids
meta_129	Chrysoeriol-7-O-rutinoside		607.17	299	608.174	C28H32O15	[M-H]-	Flavonoids	Flavones
meta_130	Dodecanoic acid (Lauric acid)		199.17	199.17	200.178	C12H24O2	[M-H]-	Lipids	Free fatty acids
meta_131	Gln-Gly		204.1	84.04	203.091	C7H13N3O4	[M+H]+	Amino acids and derivatives	Amino acids and derivatives
meta_132	4-Hydroxymandelonitrile		150.06	61.01	149.048	C8H7NO2	[M+H]+	Alkaloids	Phenolamine
meta_133	Uracil		111.02	67.03	112.027	C4H4N2O2	[M-H]-	Nucleotides and derivatives	Nucleotides and derivatives
meta_134	3-Methylbenzaldehyde		119.05	93.03	120.058	C8H8O	[M-H]-	Others	Aldehyde compounds
meta_135	16-Methylheptadecanoic acid		283.26	283.26	284.272	C18H36O2	[M-H]-	Lipids	Free fatty acids
meta_136	Sinapic acid		223.06	193.02	224.069	C11H12O5	[M-H]-	Phenolic acids	Phenolic acids
meta_137	Syringin		371.13	209.08	372.142	C17H24O9	[M-H]-	Phenolic acids	Phenolic acids
meta_138	γ-Linolenic Acid*		277.22	59.01	278.225	C18H30O2	[M-H]-	Lipids	Free fatty acids
meta_139	Glutaric acid		131.035	87.0452	132.042	C5H8O4	[M-H]-	Organic acids	Organic acids
meta_140	L-Prolyl-L-Phenylalanine		263.14	70.06	262.132	C14H18N2O3	[M+H]+	Amino acids and derivatives	Amino acids and derivatives
meta_141	Undecylic Acid		185.15	185.16	186.162	C11H22O2	[M-H]-	Lipids	Free fatty acids
meta_142	3-Hydroxy-3-acetonyloxindole*		206.081	118.065	205.074	C11H11NO3	[M+H]+	Alkaloids	Plumerane
meta_143	Cis-4,7,10,13,16,19-Docosahexaenoic Acid		327.23	283.24	328.24	C22H32O2	[M-H]-	Lipids	Free fatty acids
meta_144	12-Oxo-phytodienoic acid		291.2	235.17	292.204	C18H28O3	[M-H]-	Lipids	Free fatty acids
meta_145	Crepenynic acid*		277.217	59.0139	278.225	C18H30O2	[M-H]-	Lipids	Free fatty acids
meta_146	9-Hydroxy-12-oxo-10(E),15(Z)-octadecadienoic acid		309.21	171.1	310.214	C18H30O4	[M-H]-	Lipids	Free fatty acids
meta_147	6-O-Acetylarbutin		313.09	151.04	314.1	C14H18O8	[M-H]-	Phenolic acids	Phenolic acids
meta_148	Naringenin (5,7,4'-Trihydroxyflavanone)		273.076	153.018	272.068	C15H12O5	[M+H]+	Flavonoids	Flavanones
meta_149	7-Hydroxy-4-chromone		163.04	107.05	162.032	C9H6O3	[M+H]+	Others	Chromone
meta_150	Phenylpyruvic acid		163.04	91.06	164.047	C9H8O3	[M-H]-	Organic acids	Organic acids
meta_151	2'-Deoxyadenosine-5'-monophosphate		332.08	136.06	331.068	C10H14N5O6P	[M+H]+	Nucleotides and derivatives	Nucleotides and derivatives
meta_152	Tricin-5-O-guaiacylglycerol		527.15	331.08	526.148	C27H26O11	[M+H]+	Flavonoids	Flavones
meta_153	17-Hydroxylinolenic acid		293.21	113.1	294.219	C18H30O3	[M-H]-	Lipids	Free fatty acids
meta_154	2-Picoline; 2-Methylpyridine		94.07	53.04	93.0578	C6H7N	[M+H]+	Alkaloids	Pyridine alkaloids
meta_155	7-Methylguanine		166.07	149.05	165.065	C6H7N5O	[M+H]+	Nucleotides and derivatives	Nucleotides and derivatives
meta_156	Dhurrin-6'-O-Glucoside		474.16	312.11	473.153	C20H27NO12	[M+H]+	Alkaloids	Phenolamine
meta_157	1-O-Galloyl-6-O-p-Coumaroyl-β-D-glucose		477.1	169.01	478.111	C22H22O12	[M-H]-	Phenolic acids	Phenolic acids
meta_158	O-Acetylserine		148.06	88.04	147.053	C5H9NO4	[M+H]+	Amino acids and derivatives	Amino acids and derivatives
meta_159	5-Galloylshikimic acid		325.06	125.02	326.064	C14H14O9	[M-H]-	Phenolic acids	Phenolic acids
meta_160	Ser-Lys		234.15	84.08	233.138	C9H19N3O4	[M+H]+	Amino acids and derivatives	Amino acids and derivatives
meta_161	Neochlorogenic acid (5-O-Caffeoylquinic acid)*		353.09	191.06	354.095	C16H18O9	[M-H]-	Phenolic acids	Phenolic acids
meta_162	Azetidine-2-carboxylic acid*		102.05	56.05	101.048	C4H7NO2	[M+H]+	Alkaloids	Alkaloids
meta_163	L-Asparagine		133.06	74.02	132.054	C4H8N2O3	[M+H]+	Amino acids and derivatives	Amino acids and derivatives
meta_164	4-p-Cumaroyl-rhamnosyl-(1→6)-D-glucose		471.15	309.1	472.158	C21H28O12	[M-H]-	Phenolic acids	Phenolic acids
meta_165	9,12,13-Trihydroxy-10,15-octadecadienoic acid		327.22	291.2	328.225	C18H32O5	[M-H]-	Lipids	Free fatty acids
meta_166	Daphnetin		177.02	121.03	178.027	C9H6O4	[M-H]-	Lignans and Coumarins	Coumarins
meta_167	Meso-Erythritol*		121.051	59.0139	122.058	C4H10O4	[M-H]-	Others	Saccharides
meta_168	Phenyl acetate		135.05	92.03	136.052	C8H8O2	[M-H]-	Phenolic acids	Phenolic acids
meta_169	L-Cyclopentylglycine		144.1	98.09	143.095	C7H13NO2	[M+H]+	Amino acids and derivatives	Amino acids and derivatives
meta_170	Luteolin-7-O-rutinoside*		595.17	287.06	594.159	C27H30O15	[M+H]+	Flavonoids	Flavones
meta_171	3,4-dihydroxyphenylethanol-β-D-glucopyranoside		315.11	135.04	316.116	C14H20O8	[M-H]-	Phenolic acids	Phenolic acids
meta_172	Luteolin-8-C-glucoside (Orientin)		449.11	299.05	448.101	C21H20O11	[M+H]+	Flavonoids	Flavones
meta_173	4-(Aminomethyl)-5-(hydroxymethyl)-2-methylpyridin-3-ol		169.1	134.06	168.09	C8H12N2O2	[M+H]+	Alkaloids	Alkaloids
meta_174	4-Hydroxysphinganine		318.3	60.04	317.293	C18H39NO3	[M+H]+	Lipids	Sphingolipids
meta_175	α-Hydroxycinnamic Acid*		163.04	119.05	164.047	C9H8O3	[M-H]-	Phenolic acids	Phenolic acids
meta_176	Lys-Gly		204.13	84.08	203.127	C8H17N3O3	[M+H]+	Amino acids and derivatives	Amino acids and derivatives
meta_177	2,4-Dihydroxy-1,4-benzoxazin-3-one(DIBOA)		182.04	80.05	181.037	C8H7NO4	[M+H]+	Alkaloids	Alkaloids
meta_178	Pinoresinol-4-O-(6''-acetyl)glucoside		561.2	357.13	562.205	C28H34O12	[M-H]-	Lignans and Coumarins	Lignans
meta_179	4-O-β-D-glucopyranosylferulic acid*		355.104	175.04	356.111	C16H20O9	[M-H]-	Phenolic acids	Phenolic acids
meta_180	Ricinoleic acid		297.24	183.14	298.251	C18H34O3	[M-H]-	Lipids	Free fatty acids
meta_181	Quercetin-5-O-glucuronide		479.08	303.06	478.075	C21H18O13	[M+H]+	Flavonoids	Flavonols
meta_182	3',5,5',7-Tetrahydroxyflavanone-7-O-glucoside		451.12	289.07	450.116	C21H22O11	[M+H]+	Flavonoids	Flavanones
meta_183	Isochlorogenic acid C		517.13	163.04	516.127	C25H24O12	[M+H]+	Phenolic acids	Phenolic acids
meta_184	1-Octadecanol		269.29	209.23	270.292	C18H38O	[M-H]-	Lipids	Free fatty acids
meta_185	Olivil-4'-O-glucoside		537.2	375.15	538.205	C26H34O12	[M-H]-	Lignans and Coumarins	Lignans
meta_186	N-α-Acetyl-L-ornithine		173.11	131.08	174.1	C7H14N2O3	[M-H]-	Amino acids and derivatives	Amino acids and derivatives
meta_187	Orientin-6-C-arabinoside		581.15	515.4	580.143	C26H28O15	[M+H]+	Flavonoids	Flavones
meta_188	1-Decanol*		157.16	157.16	158.167	C10H22O	[M-H]-	Others	Saccharides
meta_189	1-O-Feruloyl-β-D-glucose*		355.1	175.04	356.111	C16H20O9	[M-H]-	Phenolic acids	Phenolic acids
meta_190	Caffeoylspermine		365.25	163.04	364.247	C19H32N4O3	[M+H]+	Alkaloids	Phenolamine
meta_191	L-Homomethionine		164.07	56.05	163.067	C6H13NO2S	[M+H]+	Amino acids and derivatives	Amino acids and derivatives
meta_192	9-Hydroxy-10,12,15-octadecatrienoic acid*		293.21	235.17	294.219	C18H30O3	[M-H]-	Lipids	Free fatty acids
meta_193	Ser-Trp		292.13	188.07	291.122	C14H17N3O4	[M+H]+	Amino acids and derivatives	Amino acids and derivatives
meta_194	Hispidulin-7-O-glucoside(Homoplantaginin)*		463.12	301.08	462.116	C22H22O11	[M+H]+	Flavonoids	Flavones
meta_195	Demethyl coniferin		327.11	165.05	328.116	C15H20O8	[M-H]-	Phenolic acids	Phenolic acids
meta_196	15(R)-Hydroxylinoleic Acid*		297.24	81.07	296.235	C18H32O3	[M+H]+	Lipids	Free fatty acids
meta_197	9-Oxo-12Z-Octadecenoic acid*		297.24	81.07	296.235	C18H32O3	[M+H]+	Lipids	Free fatty acids
meta_198	4-Pyridoxic acid		184.06	148.04	183.053	C8H9NO4	[M+H]+	Others	Vitamin
meta_199	13(S)-HODE;13(S)-Hydroxyoctadeca-9Z,11E-dienoic acid*		295.23	195.14	296.235	C18H32O3	[M-H]-	Lipids	Free fatty acids
meta_200	Luteolin-7-O-neohesperidoside (Lonicerin)*		595.166	287.058	594.159	C27H30O15	[M+H]+	Flavonoids	Flavones
meta_201	Coixenolide		589.52	283.26	590.527	C38H70O4	[M-H]-	Lipids	Free fatty acids
meta_202	Putrescine		89.11	72.08	88.1	C4H12N2	[M+H]+	Alkaloids	Alkaloids
meta_203	5S,8R-DiHODE; (5S,8R,9Z,12Z)-5,8-Dihydroxyoctadeca-9,12-dienoate		311.22	223.17	312.23	C18H32O4	[M-H]-	Lipids	Free fatty acids
meta_204	3,5,7-Trihydroxyflavanone (Pinobanksin)		271.06	151	272.068	C15H12O5	[M-H]-	Flavonoids	Flavanonols
meta_205	Phloroglucinol; 1,3,5-Benzenetriol		127.04	81.03	126.032	C6H6O3	[M+H]+	Phenolic acids	Phenolic acids
meta_206	D-Fructose 6-Phosphate*		259.02	96.97	260.03	C6H13O9P	[M-H]-	Others	Saccharides
meta_207	9S-Hydroxy-10E,12Z-octadecadienoic acid*		295.23	195.14	296.235	C18H32O3	[M-H]-	Lipids	Free fatty acids
meta_208	1-Monomyristin		303.25	57.07	302.246	C17H34O4	[M+H]+	Lipids	Free fatty acids
meta_209	4-Ketopinoresinol		371.11	297.11	372.121	C20H20O7	[M-H]-	Lignans and Coumarins	Lignans
meta_210	cis-Moschamine*		353.15	177.06	352.142	C20H20N2O4	[M+H]+	Alkaloids	Plumerane
meta_211	2-Aminophenol		110.06	65.04	109.053	C6H7NO	[M+H]+	Alkaloids	Phenolamine
meta_212	Apigenin-8-C-Glucoside (Vitexin)		433.11	313.07	432.106	C21H20O10	[M+H]+	Flavonoids	Flavones
meta_213	3,3'-O-Dimethylellagic Acid		329.03	298.98	330.038	C16H10O8	[M-H]-	Tannins	Tannin
meta_214	Chrysoeriol-7-O-glucoside		461.11	299.06	462.116	C22H22O11	[M-H]-	Flavonoids	Flavones
meta_215	3,4,5-Tricaffeoylquinic acid		677.17	515.14	678.159	C34H30O15	[M-H]-	Phenolic acids	Phenolic acids
meta_216	Mevalonic acid		147.07	59.01	148.074	C6H12O4	[M-H]-	Organic acids	Organic acids
meta_217	Isovitexin-2''-O-rhamnoside		579.17	313.07	578.164	C27H30O14	[M+H]+	Flavonoids	Flavones
meta_218	2-O-Galloyl-D-glucose		331.07	169.01	332.074	C13H16O10	[M-H]-	Phenolic acids	Phenolic acids
meta_219	Dehydrololiolide		193.09	163.04	194.094	C11H14O3	[M-H]-	Terpenoids	Monoterpenoids
meta_220	Benzamide		122.06	105.03	121.053	C7H7NO	[M+H]+	Phenolic acids	Phenolic acids
meta_221	3',4'-Dihydroxy-7,5'-dimethoxyflavone		315.09	300.06	314.079	C17H14O6	[M+H]+	Flavonoids	Flavones
meta_222	2,4-Dihydroxybenzoic acid		153.02	109.03	154.027	C7H6O4	[M-H]-	Phenolic acids	Phenolic acids
meta_223	2-Hydroxy-3-phenylpropanoic acid		165.06	103.06	166.063	C9H10O3	[M-H]-	Phenolic acids	Phenolic acids
meta_224	2-Methylglutaric acid*		145.05	101.06	146.058	C6H10O4	[M-H]-	Organic acids	Organic acids
meta_225	D-Pantothenic Acid		218.11	88.04	219.111	C9H17NO5	[M-H]-	Others	Vitamin
meta_226	Indole-3-carboxylic acid*		160.04	116.05	161.048	C9H7NO2	[M-H]-	Alkaloids	Plumerane
meta_227	Tricin-7-O-(6''-O-malonyl)glucoside		579.13	331.08	578.127	C26H26O15	[M+H]+	Flavonoids	Flavones
meta_228	S-Adenosylmethionine		399.14	250.09	399.144	C15H23N6O5S+	[M]+	Amino acids and derivatives	Amino acids and derivatives
meta_229	2-Methoxy-1,4-naphthoquinone		189.05	161.06	188.047	C11H8O3	[M+H]+	Quinones	Quinones
meta_230	6-Hydroxy-2'-methoxyflavone		267.07	252.04	268.074	C16H12O4	[M-H]-	Flavonoids	Flavones
meta_231	Fraxetin-8-O-glucoside (Fraxin)		369.09	207.03	370.09	C16H18O10	[M-H]-	Lignans and Coumarins	Coumarins
meta_232	E,E,Z-1,3,12-Nonadecatriene-5,14-diol		293.25	293.25	294.256	C19H34O2	[M-H]-	Lipids	Free fatty acids
meta_233	Caffeine		195.09	83.06	194.08	C8H10N4O2	[M+H]+	Alkaloids	Alkaloids
meta_234	N,N'-Diferuloylputrescine		441.2	177.05	440.195	C24H28N2O6	[M+H]+	Alkaloids	Phenolamine
meta_235	Phenylpropionic acid-O-β-D-glucopyranoside		325.09	119.05	326.1	C15H18O8	[M-H]-	Phenolic acids	Phenolic acids
meta_236	Iminodiacetic acid		132.03	88.04	133.037	C4H7NO4	[M-H]-	Organic acids	Organic acids
meta_237	4'-Hydroxy-3'-methoxyacetophenone (Acetovanillone)		167.07	121.03	166.063	C9H10O3	[M+H]+	Phenolic acids	Phenolic acids
meta_238	Met-Tyr		313.12	104.05	312.114	C14H20N2O4S	[M+H]+	Amino acids and derivatives	Amino acids and derivatives
meta_239	10-Formyltetrahydrofolic Acid		474.17	327.12	473.166	C20H23N7O7	[M+H]+	Alkaloids	Alkaloids
meta_240	Apigenin-8-C-Arabinoside		403.1	367.08	402.095	C20H18O9	[M+H]+	Flavonoids	Flavones
meta_241	L-Phenylalaninol		152.11	91.06	151.1	C9H13NO	[M+H]+	Amino acids and derivatives	Amino acids and derivatives
meta_242	L-Glutamic acid		148.06	84.04	147.053	C5H9NO4	[M+H]+	Amino acids and derivatives	Amino acids and derivatives
meta_243	Chrysoeriol-7-O-(6''-sinapoyl)glucoside		669.18	207	668.174	C33H32O15	[M+H]+	Flavonoids	Flavones
meta_244	Caffeoylcholine		266.14	207.07	266.139	C14H20NO4+	[M]+	Alkaloids	Phenolamine
meta_245	Vitexin-2''-O-galactoside		595.17	433.12	594.159	C27H30O15	[M+H]+	Flavonoids	Flavones
meta_246	Isolariciresinol-9'-O-glucoside*		521.2	359.15	522.21	C26H34O11	[M-H]-	Lignans and Coumarins	Lignans
meta_247	5-Methoxytryptamine		191.12	159.07	190.111	C11H14N2O	[M+H]+	Alkaloids	Plumerane
meta_248	12,13-Epoxy-9-Octadecenoic Acid		295.23	195.14	296.235	C18H32O3	[M-H]-	Lipids	Free fatty acids
meta_249	Indole-3-carboxaldehyde		146.06	91.05	145.053	C9H7NO	[M+H]+	Alkaloids	Plumerane
meta_250	Palmitoleic Acid		253.22	235.21	254.225	C16H30O2	[M-H]-	Lipids	Free fatty acids
meta_251	Quercetin-3-O-glucoside-7-O-rhamnoside*		611.16	303.05	610.153	C27H30O16	[M+H]+	Flavonoids	Flavonols
meta_252	Adipic Acid*		145.051	101.061	146.058	C6H10O4	[M-H]-	Organic acids	Organic acids
meta_253	DL-2-Aminoadipic acid*		162.08	98.06	161.069	C6H11NO4	[M+H]+	Alkaloids	Alkaloids
meta_254	Quercetin-3-O-rutinoside (Rutin)		609.15	301.04	610.153	C27H30O16	[M-H]-	Flavonoids	Flavonols
meta_255	Hispidulin-8-C-glucoside		463.13	343.09	462.116	C22H22O11	[M+H]+	Flavonoids	Flavones
meta_256	Sinapoylagmatine		337.19	207.07	336.18	C16H24N4O4	[M+H]+	Alkaloids	Phenolamine
meta_257	Salicylic acid-2-O-glucoside		299.08	137.02	300.084	C13H16O8	[M-H]-	Phenolic acids	Phenolic acids
meta_258	2-(3-β-D-glucopyranosyloxy-4-hydroxyphenyl)ethanol-1-O-β-D-glucopyranoside		477.16	315.11	478.169	C20H30O13	[M-H]-	Phenolic acids	Phenolic acids
meta_259	L-Tyramine		138.09	77.04	137.084	C8H11NO	[M+H]+	Alkaloids	Alkaloids
meta_260	3-O-Methylellagic acid		315.01	299.99	316.022	C15H8O8	[M-H]-	Tannins	Tannin
meta_261	Orientin-2''-O-xyloside		581.15	449.11	580.143	C26H28O15	[M+H]+	Flavonoids	Flavones
meta_262	Chrysoeriol; 5,7,4'-Trihydroxy-3'-Methoxyflavone		301.07	286.08	300.063	C16H12O6	[M+H]+	Flavonoids	Flavones
meta_263	LysoPE 15:0		440.28	299.26	439.27	C20H42NO7P	[M+H]+	Lipids	LPE
meta_264	Pro-Asp		231.1	70.07	230.09	C9H14N2O5	[M+H]+	Amino acids and derivatives	Amino acids and derivatives
meta_265	13-methylmyristic acid*		241.22	241.21	242.225	C15H30O2	[M-H]-	Lipids	Free fatty acids
meta_266	Apigenin-7-O-(6''-p-Coumaryl)glucoside		579.15	271.06	578.142	C30H26O12	[M+H]+	Flavonoids	Flavones
meta_267	Glu-Phe-Ala		366.17	120.08	365.159	C17H23N3O6	[M+H]+	Amino acids and derivatives	Amino acids and derivatives
meta_268	6-Demethoxy-7-methylcapillarisin		301.07	286.05	300.063	C16H12O6	[M+H]+	Others	Chromone
meta_269	Diosmetin-7-O-galactoside*		463.12	301.07	462.116	C22H22O11	[M+H]+	Flavonoids	Flavones
meta_270	Diosmetin-7-O-glucoside*		463.12	301.07	462.116	C22H22O11	[M+H]+	Flavonoids	Flavones
meta_271	NG,NG-Dimethyl-L-arginine		203.15	70.07	202.143	C8H18N4O2	[M+H]+	Amino acids and derivatives	Amino acids and derivatives
meta_272	Lys-Asp		262.138	84.0816	261.132	C10H19N3O5	[M+H]+	Amino acids and derivatives	Amino acids and derivatives
meta_273	3-Ureidopropionic Acid		131.05	70.03	132.054	C4H8N2O3	[M-H]-	Organic acids	Organic acids
meta_274	Vitexin-2''-O-xyloside		565.16	433.11	564.148	C26H28O14	[M+H]+	Flavonoids	Flavones
meta_275	Eicosadienoic acid		307.26	307.26	308.272	C20H36O2	[M-H]-	Lipids	Free fatty acids
meta_276	N-Feruloylhomoagmatine		321.19	177.05	320.185	C16H24N4O3	[M+H]+	Alkaloids	Phenolamine
meta_277	5(Z),8(Z),11(Z)-Eicosatrienoic acid		305.25	59.01	306.256	C20H34O2	[M-H]-	Lipids	Free fatty acids
meta_278	Chrysoeriol-6-C-glucoside-4'-O-glucoside		625.18	463.13	624.169	C28H32O16	[M+H]+	Flavonoids	Flavones
meta_279	Tricin-5-O-Glucoside		491.12	329.1	492.127	C23H24O12	[M-H]-	Flavonoids	Flavones
meta_280	Homoproline		130.09	70.07	129.079	C6H11NO2	[M+H]+	Amino acids and derivatives	Amino acids and derivatives
meta_281	5-(2-Hydroxyethyl)-2-O-glucosylphenol		315.11	153.06	316.116	C14H20O8	[M-H]-	Phenolic acids	Phenolic acids
meta_282	2'-O-Methyladenosine		282.12	136.06	281.112	C11H15N5O4	[M+H]+	Nucleotides and derivatives	Nucleotides and derivatives
meta_283	2(3H)-Benzothiazolone		150	122.01	151.009	C7H5NOS	[M-H]-	Alkaloids	Alkaloids
meta_284	2R-Hydroxyoctadecanoic Acid*		299.26	253.26	300.266	C18H36O3	[M-H]-	Lipids	Free fatty acids
meta_285	Kaempferol-3,7-O-diglucoside		611.16	287.05	610.153	C27H30O16	[M+H]+	Flavonoids	Flavonols
meta_286	Isorhamnetin-3,7-O-diglucoside		641.17	479.11	640.164	C28H32O17	[M+H]+	Flavonoids	Flavonols
meta_287	4,5,6-Trihydroxy-2-oxohexanoic acid		177.04	113.02	178.048	C6H10O6	[M-H]-	Organic acids	Organic acids
meta_288	1-O-Salicyloyl-β-D-glucose*		299.08	137.02	300.084	C13H16O8	[M-H]-	Phenolic acids	Phenolic acids
meta_289	Glucosyloxybenzoic acid*		299.08	137.02	300.084	C13H16O8	[M-H]-	Phenolic acids	Phenolic acids
meta_290	Hesperetin		301.07	164.01	302.079	C16H14O6	[M-H]-	Flavonoids	Flavanones
meta_291	N-Feruloylputrescine		265.15	145.03	264.147	C14H20N2O3	[M+H]+	Alkaloids	Phenolamine
meta_292	3,4'-Dihydroxy-3',5'-dimethoxypropiophenone		227.09	181.05	226.084	C11H14O5	[M+H]+	Phenolic acids	Phenolic acids
meta_293	N-(beta-D-Glucosyl)nicotinate		286.09	124.04	285.085	C12H15NO7	[M+H]+	Others	Vitamin
meta_294	Ergolide		307.15	229.12	306.147	C17H22O5	[M+H]+	Terpenoids	Sesquiterpenoids
meta_295	4-Hydroxybenzoic acid		137.02	93.03	138.032	C7H6O3	[M-H]-	Phenolic acids	Phenolic acids
meta_296	Pyridoxine-5'-O-glucoside		332.13	152.07	331.127	C14H21NO8	[M+H]+	Others	Vitamin
meta_297	Diosmetin-7-O-Neohesperidoside (Neodiosmin)		609.18	301.08	608.174	C28H32O15	[M+H]+	Flavonoids	Flavones
meta_298	4-Hydroxyacetophenone		135.05	92.03	136.052	C8H8O2	[M-H]-	Phenolic acids	Phenolic acids
meta_299	4-Hydroxychalcone		225.09	147.05	224.084	C15H12O2	[M+H]+	Flavonoids	Chalcones
meta_300	Ethylparaben		165.06	92.03	166.063	C9H10O3	[M-H]-	Phenolic acids	Phenolic acids
meta_301	Palmitaldehyde		239.24	223.24	240.245	C16H32O	[M-H]-	Lipids	Free fatty acids
meta_302	Punicic acid (9Z,11E,13Z-octadecatrienoic acid)		279.23	95.09	278.225	C18H30O2	[M+H]+	Lipids	Free fatty acids
meta_303	Phe-Ile		279.17	120.09	278.163	C15H22N2O3	[M+H]+	Amino acids and derivatives	Amino acids and derivatives
meta_304	N-Palmitoylglycine		312.26	74.03	313.262	C18H35NO3	[M-H]-	Amino acids and derivatives	Amino acids and derivatives
meta_305	Luteolin-7-O-(2''-O-rhamnosyl)rutinoside		741.23	433.12	740.216	C33H40O19	[M+H]+	Flavonoids	Flavones
meta_306	N-Glycyl-L-leucine*		189.123	86.0964	188.116	C8H16N2O3	[M+H]+	Amino acids and derivatives	Amino acids and derivatives
meta_307	3-Hydroxycinnamic Acid*		163.04	119.05	164.047	C9H8O3	[M-H]-	Phenolic acids	Phenolic acids
meta_308	Trans-4-Hydroxycinnamic Acid Methyl Ester		177.06	145.03	178.063	C10H10O3	[M-H]-	Phenolic acids	Phenolic acids
meta_309	2-Amino-3-methoxybenzoic acid		168.06	94.06	167.058	C8H9NO3	[M+H]+	Phenolic acids	Phenolic acids
meta_310	2-Methoxy-4-ethenylphenol		151.08	91.05	150.068	C9H10O2	[M+H]+	Phenolic acids	Phenolic acids
meta_311	Caffeoylagmatine		293.16	163.04	292.154	C14H20N4O3	[M+H]+	Alkaloids	Phenolamine
meta_312	Methyl 4-hydroxybenzoate*		151.04	136.02	152.047	C8H8O3	[M-H]-	Phenolic acids	Phenolic acids
meta_313	L-Lysine		147.11	84.08	146.106	C6H14N2O2	[M+H]+	Amino acids and derivatives	Amino acids and derivatives
meta_314	Luteolin-6-C-(5''-glucuronyl)xyloside		595.13	505.09	594.122	C26H26O16	[M+H]+	Flavonoids	Flavones
meta_315	Methoxyindoleacetic acid		206.08	145.05	205.074	C11H11NO3	[M+H]+	Alkaloids	Plumerane
meta_316	L-Prolyl-L-Leucine		229.15	70.07	228.147	C11H20N2O3	[M+H]+	Amino acids and derivatives	Amino acids and derivatives
meta_317	Naringenin-7-O-Rutinoside(Narirutin)*		579.17	271.06	580.179	C27H32O14	[M-H]-	Flavonoids	Flavanones
meta_318	Trans-Citridic acid		175.02	98.98	174.016	C6H6O6	[M+H]+	Organic acids	Organic acids
meta_319	Choline		104.11	60.08	104.107	C5H14NO+	[M]+	Alkaloids	Alkaloids
meta_320	Kaurenoic Acid		301.22	301.22	302.225	C20H30O2	[M-H]-	Terpenoids	Ditepenoids
meta_321	N-Feruloyltryptamine		337.15	177.05	336.147	C20H20N2O3	[M+H]+	Alkaloids	Plumerane
meta_322	LysoPC 18:2(2n isomer)		520.34	184.07	519.332	C26H50NO7P	[M+H]+	Lipids	LPC
meta_323	Asn-Leu		246.14	141.1	245.138	C10H19N3O4	[M+H]+	Amino acids and derivatives	Amino acids and derivatives
meta_324	9,10,11-Trihydroxy-12-octadecenoic acid		329.23	311.22	330.241	C18H34O5	[M-H]-	Lipids	Free fatty acids
meta_325	3-Indolepropionic acid		190.09	118.07	189.079	C11H11NO2	[M+H]+	Alkaloids	Plumerane
meta_326	Adenosine		268.1	136.06	267.097	C10H13N5O4	[M+H]+	Nucleotides and derivatives	Nucleotides and derivatives
meta_327	2,3,4-Trihydroxybenzoic acid		169.01	151	170.022	C7H6O5	[M-H]-	Phenolic acids	Phenolic acids
meta_328	p-Coumaroyltyramine		284.12	147.04	283.121	C17H17NO3	[M+H]+	Alkaloids	Phenolamine
meta_329	5'-Deoxyadenosine		252.1	136.06	251.102	C10H13N5O3	[M+H]+	Nucleotides and derivatives	Nucleotides and derivatives
meta_330	Quercetin		303.05	137.02	302.043	C15H10O7	[M+H]+	Flavonoids	Flavonols
meta_331	Tricin (5,7,4'-Trihydroxy-3',5'-dimethoxyflavone)		331.08	315.05	330.074	C17H14O7	[M+H]+	Flavonoids	Flavones
meta_332	D-Fucose*		163.06	59.01	164.069	C6H12O5	[M-H]-	Others	Saccharides
meta_333	Isoguanine		152.06	135.03	151.049	C5H5N5O	[M+H]+	Nucleotides and derivatives	Nucleotides and derivatives
meta_334	8-Hydroxy-α-conidendrin		371.11	327.03	372.121	C20H20O7	[M-H]-	Lignans and Coumarins	Lignans
meta_335	N(6),N(6)-Dimethyl-L-lysine		175.12	70.07	174.137	C8H18N2O2	[M+H]+	Amino acids and derivatives	Amino acids and derivatives
meta_336	Quercetin-3-O-apiosyl(1→2)galactoside*		597.14	303.04	596.138	C26H28O16	[M+H]+	Flavonoids	Flavonols
meta_337	1-O-Caffeoyl-4-O-galloyl-β-D-glucose		493.1	169.01	494.106	C22H22O13	[M-H]-	Phenolic acids	Phenolic acids
meta_338	2,3-Dihydroxybenzoic Acid*		153.02	109.03	154.027	C7H6O4	[M-H]-	Phenolic acids	Phenolic acids
meta_339	Guanosine 3',5'-cyclic monophosphate		344.04	150.04	345.047	C10H12N5O7P	[M-H]-	Nucleotides and derivatives	Nucleotides and derivatives
meta_340	N-Acetyl-L-Glutamine		187.07	125.07	188.08	C7H12N2O4	[M-H]-	Amino acids and derivatives	Amino acids and derivatives
meta_341	13S-Hydroperoxy-6Z,9Z,11E-octadecatrienoic acid		309.21	209.05	310.214	C18H30O4	[M-H]-	Lipids	Free fatty acids
meta_342	Oxaceprol		174.08	86.06	173.069	C7H11NO4	[M+H]+	Amino acids and derivatives	Amino acids and derivatives
meta_343	D-Fructose*		179.06	59.01	260.03	C6H12O6	[M-H]-	Others	Saccharides
meta_344	Leu-Arg		288.2	175.12	287.196	C12H25N5O3	[M+H]+	Amino acids and derivatives	Amino acids and derivatives
meta_345	Ethyl caffeate		207.07	135.04	208.074	C11H12O4	[M-H]-	Phenolic acids	Phenolic acids
meta_346	2-Hydroxycinnamic acid*		163.04	119.05	164.047	C9H8O3	[M-H]-	Phenolic acids	Phenolic acids
meta_347	Nicotinamide		123.06	80.05	122.048	C6H6N2O	[M+H]+	Others	Vitamin
meta_348	L-Valyl-L-Phenylalanine		265.15	72.08	264.147	C14H20N2O3	[M+H]+	Amino acids and derivatives	Amino acids and derivatives
meta_349	1-Caffeoylquinic acid		353.09	191.06	354.095	C16H18O9	[M-H]-	Phenolic acids	Phenolic acids
meta_350	D-Galactaric acid		209.03	85.03	210.038	C6H10O8	[M-H]-	Others	Saccharides
meta_351	1-Methylhistamine		126.1	68.05	125.095	C6H11N3	[M+H]+	Alkaloids	Alkaloids
meta_352	L-Norleucine*		132.1	86.1	131.095	C6H13NO2	[M+H]+	Amino acids and derivatives	Amino acids and derivatives
meta_353	Citric Acid		191.02	111.01	192.027	C6H8O7	[M-H]-	Organic acids	Organic acids
meta_354	2'-Deoxyinosine		253.09	137.05	252.086	C10H12N4O4	[M+H]+	Nucleotides and derivatives	Nucleotides and derivatives
meta_355	5-O-Caffeoylshikimic acid		335.08	179.03	336.084	C16H16O8	[M-H]-	Phenolic acids	Phenolic acids
meta_356	L-Azetidine-2-carboxylic acid*		102.055	56.0497	101.048	C4H7NO2	[M+H]+	Alkaloids	Alkaloids
meta_357	Succinyladenosine		384.12	252.07	383.108	C14H17N5O8	[M+H]+	Nucleotides and derivatives	Nucleotides and derivatives
meta_358	N-(4-O-(Glucosyl)-E-feruloyl)-tyramine		474.18	312.12	475.184	C24H29NO9	[M-H]-	Alkaloids	Phenolamine
meta_359	Avicularin(Quercetin-3-O-α-L-arabinofuranoside)*		435.09	303.05	434.085	C20H18O11	[M+H]+	Flavonoids	Flavonols
meta_360	Methyl gallate*		183.03	124.02	184.037	C8H8O5	[M-H]-	Phenolic acids	Phenolic acids
meta_361	9-hydroxysesamin		369.08	207.05	370.105	C20H18O7	[M-H]-	Lignans and Coumarins	Lignans
meta_362	Quercetin-3,7-Di-O-glucoside		627.14	303.05	626.148	C27H30O17	[M+H]+	Flavonoids	Flavonols
meta_363	Dimethylmalonic acid		131.035	87.0459	132.042	C5H8O4	[M-H]-	Organic acids	Organic acids
meta_364	O-Phosphocholine		184.07	125	184.073	C5H15NO4P+	[M]+	Alkaloids	Alkaloids
meta_365	Vomifoliol		223.13	161.1	224.141	C13H20O3	[M-H]-	Terpenoids	Monoterpenoids
meta_366	Luteolin-7-O-gentiobioside		611.16	287.05	610.153	C27H30O16	[M+H]+	Flavonoids	Flavones
meta_367	1-O-Galloyl-2-O-Feruloyl-β-D-glucose		507.11	169.01	508.122	C23H24O13	[M-H]-	Phenolic acids	Phenolic acids
meta_368	L-Malic acid		133.01	71.01	134.022	C4H6O5	[M-H]-	Organic acids	Organic acids
meta_369	Dihydroferuloylputrescine		267.17	179.07	266.163	C14H22N2O3	[M+H]+	Alkaloids	Phenolamine
meta_370	Cis-Coutaric acid		295.05	163.04	296.053	C13H12O8	[M-H]-	Phenolic acids	Phenolic acids
meta_371	5'-Methoxyisolariciresinol-9'-O-glucoside		551.21	389.17	552.221	C27H36O12	[M-H]-	Lignans and Coumarins	Lignans
meta_372	Dihydrokaempferide		303.09	229.08	302.079	C16H14O6	[M+H]+	Flavonoids	Flavanonols
meta_373	Aromadendrin-7-O-glucoside		449.11	287.06	450.116	C21H22O11	[M-H]-	Flavonoids	Flavanonols
meta_374	Kaempferide (3,5,7-Trihydroxy-4'-methoxyflavone)		301.07	258.05	300.063	C16H12O6	[M+H]+	Flavonoids	Flavonols
meta_375	O-p-Coumaroyl-O-salicyloyl quinic acid		457.11	163.1	458.121	C23H22O10	[M-H]-	Phenolic acids	Phenolic acids
meta_376	Sedoheptulose		209.07	59.01	210.074	C7H14O7	[M-H]-	Others	Saccharides
meta_377	4-O-Glucosyl-3,4-dihydroxybenzyl alcohol		301.09	139.05	302.1	C13H18O8	[M-H]-	Phenolic acids	Phenolic acids
meta_378	Fumaric acid		115	71.01	116.011	C4H4O4	[M-H]-	Organic acids	Organic acids
meta_379	Apigenin-6,8-di-C-arabinoside*		535.14	499.12	534.137	C25H26O13	[M+H]+	Flavonoids	Flavones
meta_380	Apigenin-6-C-arabinoside-8-C-xyloside*		535.14	499.12	534.137	C25H26O13	[M+H]+	Flavonoids	Flavones
meta_381	Diosmetin-8-C-(2''-O-arabinosyl)glucoside		595.17	445.11	594.159	C27H30O15	[M+H]+	Flavonoids	Flavones
meta_382	cis-Citral		153.13	83.05	152.12	C10H16O	[M+H]+	Organic acids	Organic acids
meta_383	Apigenin-6-C-(2''-rhamnosyl)glucoside		579.17	415.11	578.164	C27H30O14	[M+H]+	Flavonoids	Flavones
meta_384	6,7,8-Tetrahydroxy-5-methoxyflavone		301.07	286.05	300.063	C16H12O6	[M+H]+	Flavonoids	Flavones
meta_385	2'-Deoxyadenosine		252.11	136.06	251.102	C10H13N5O3	[M+H]+	Nucleotides and derivatives	Nucleotides and derivatives
meta_386	Salicylic acid		137.03	108.02	138.032	C7H6O3	[M-H]-	Phenolic acids	Phenolic acids
meta_387	N',N'',N'''-p-Coumaroyl-cinnamoyl-caffeoyl spermidine		584.28	325	583.268	C34H37N3O6	[M+H]+	Alkaloids	Phenolamine
meta_388	Phe-Thr		267.13	120.08	266.127	C13H18N2O4	[M+H]+	Amino acids and derivatives	Amino acids and derivatives
meta_389	1-O-Eudesmoylquinic acid		385.11	151.1	386.121	C17H22O10	[M-H]-	Phenolic acids	Phenolic acids
meta_390	Luteolin-3'-O-glucoside		449.11	287.06	448.101	C21H20O11	[M+H]+	Flavonoids	Flavones
meta_391	Apigenin-6-C-xyloside-8-C-arabinoside		535.14	517.13	534.137	C25H26O13	[M+H]+	Flavonoids	Flavones
meta_392	LysoPC 16:0(2n isomer)		496.34	184.07	495.332	C24H50NO7P	[M+H]+	Lipids	LPC
meta_393	L-Pipecolic Acid		130.09	84.08	129.079	C6H11NO2	[M+H]+	Organic acids	Organic acids
meta_394	Quercetin-3-(2''-galloyl)rhamnoside		599.1	301.04	600.112	C28H24O15	[M-H]-	Flavonoids	Flavonols
meta_395	Glu-Arg		304.16	175.12	303.154	C11H21N5O5	[M+H]+	Amino acids and derivatives	Amino acids and derivatives
meta_396	Cyclohexane-1,3-dione		111.05	69.03	112.052	C6H8O2	[M-H]-	Others	Ketone compounds
meta_397	Apigenin-7-O-(2''-glucurosyl)glucuronide		623.12	271.06	622.117	C27H26O17	[M+H]+	Flavonoids	Flavones
meta_398	Tachioside*		301.09	123.01	302.1	C13H18O8	[M-H]-	Phenolic acids	Phenolic acids
meta_399	Met-Phe		297.13	104.06	296.119	C14H20N2O3S	[M+H]+	Amino acids and derivatives	Amino acids and derivatives
meta_400	Chlorogenic acid methyl ester		367.1	190.9	368.111	C17H20O9	[M-H]-	Phenolic acids	Phenolic acids
meta_401	2-(D-Glucosyloxy)-4-hydroxybenzeneacetonitrile		310.09	148.04	311.101	C14H17NO7	[M-H]-	Alkaloids	Phenolamine
meta_402	Chrysoeriol-6,8-di-C-glucoside		625.18	607.17	624.169	C28H32O16	[M+H]+	Flavonoids	Flavones
meta_403	N-Monomethyl-L-arginine		189.13	70.07	188.127	C7H16N4O2	[M+H]+	Amino acids and derivatives	Amino acids and derivatives
meta_404	2-Dehydro-3-deoxy-L-arabinonate*		147.03	57.03	148.037	C5H8O5	[M-H]-	Others	Saccharides
meta_405	N-p-Coumaroyl-N'-feruloylputrescine		411.19	177.05	410.184	C23H26N2O5	[M+H]+	Alkaloids	Phenolamine
meta_406	6-Hydroxyhexanoic acid		131.07	85.07	132.079	C6H12O3	[M-H]-	Organic acids	Organic acids
meta_407	3-Methyl-2-cyclopenten-1-one		97.06	77.04	96.0575	C6H8O	[M+H]+	Others	Stilbene
meta_408	L-Tyrosine methyl ester		196.1	91.05	195.089	C10H13NO3	[M+H]+	Amino acids and derivatives	Amino acids and derivatives
meta_409	Quercetin-4'-O-glucuronide		477.07	301.04	478.075	C21H18O13	[M-H]-	Flavonoids	Flavonols
meta_410	N-Methyl-L-Glutamate		160.06	116.05	161.069	C6H11NO4	[M-H]-	Amino acids and derivatives	Amino acids and derivatives
meta_411	LysoPC 19:2(2n isomer)		534.36	184.07	533.348	C27H52NO7P	[M+H]+	Lipids	LPC
meta_412	1-O-Caffeoyl-3-O-galloyl-β-D-glucose		493.1	169.01	494.106	C22H22O13	[M-H]-	Phenolic acids	Phenolic acids
meta_413	11-Octadecanoic acid(Vaccenic acid)		281.25	281.25	282.256	C18H34O2	[M-H]-	Lipids	Free fatty acids
meta_414	Methyl salicylate-2-O-glucoside		313.09	107.05	314.1	C14H18O8	[M-H]-	Phenolic acids	Phenolic acids
meta_415	3-Hydroxy-3-methylpentane-1,5-dioic acid		161.05	99.05	162.053	C6H10O5	[M-H]-	Amino acids and derivatives	Amino acids and derivatives
meta_416	Oxalacetic acid		131	59.01	132.006	C4H4O5	[M-H]-	Organic acids	Organic acids
meta_417	LysoPC 17:2		506.32	184.07	505.317	C25H48NO7P	[M+H]+	Lipids	LPC
meta_418	5,7-Dihydroxy-4-methylcoumarin		193.05	91.05	192.042	C10H8O4	[M+H]+	Lignans and Coumarins	Coumarins
meta_419	LysoPC 15:0		482.32	184.07	481.317	C23H48NO7P	[M+H]+	Lipids	LPC
meta_420	Syringetin-3-O-glucoside		509.13	347.08	508.122	C23H24O13	[M+H]+	Flavonoids	Flavonols
meta_421	5,7-Dihydroxy-3',4',5'-trimethoxyflavone		345.1	284.07	344.09	C18H16O7	[M+H]+	Flavonoids	Flavones
meta_422	Ferulic acid-4-O-glucoside		355.1	193.05	356.111	C16H20O9	[M-H]-	Phenolic acids	Phenolic acids
meta_423	6-Methoxy-2-(4-methoxyphenethyl)chromone		311.13	121.06	310.12	C19H18O4	[M+H]+	Others	Chromone
meta_424	3,4-Dihydroxybenzoic acid (Protocatechuic acid)*		153.02	109.03	154.027	C7H6O4	[M-H]-	Phenolic acids	Phenolic acids
meta_425	Esculin (6,7-Dihydroxycoumarin-6-O-glucoside)		339.072	177.019	340.079	C15H16O9	[M-H]-	Lignans and Coumarins	Coumarins
meta_426	Piperidine		86.1	69.07	85.0891	C5H11N	[M+H]+	Alkaloids	Piperidine alkaloids
meta_427	Tyr-Gly		239.103	136.076	238.095	C11H14N2O4	[M+H]+	Amino acids and derivatives	Amino acids and derivatives
meta_428	Esculetin (6,7-Dihydroxycoumarin)		177.02	133.03	178.027	C9H6O4	[M-H]-	Lignans and Coumarins	Coumarins
meta_429	12,13-DHOME; (9Z)-12,13-Dihydroxyoctadec-9-enoic acid		313.24	251.24	314.246	C18H34O4	[M-H]-	Lipids	Free fatty acids
meta_430	(Z)-3-Ethylidene-7-hydroxy-6-methoxyphthalide		207.06	91.05	206.058	C11H10O4	[M+H]+	Others	Others
meta_431	6-O-Caffeoyl-D-glucose		341.09	179.03	342.095	C15H18O9	[M-H]-	Phenolic acids	Phenolic acids
meta_432	Kaempferide-3-O-(6''-malonyl)glucoside		549.12	301.07	548.117	C25H24O14	[M+H]+	Flavonoids	Flavonols
meta_433	Protocatechuic Acid Methyl Ester		167.04	108.02	168.042	C8H8O4	[M-H]-	Phenolic acids	Phenolic acids
meta_434	6-Aminocaproic acid		132.1	69.07	131.095	C6H13NO2	[M+H]+	Organic acids	Organic acids
meta_435	Diphenylamine		170.1	93.06	169.089	C12H11N	[M+H]+	Alkaloids	Alkaloids
meta_436	Luteolin-6-C-glucoside (Isoorientin)		447.09	357.06	448.101	C21H20O11	[M-H]-	Flavonoids	Flavones
meta_437	6-O-methylguanine		166.07	124.05	165.065	C6H7N5O	[M+H]+	Nucleotides and derivatives	Nucleotides and derivatives
meta_438	Chrysoeriol-7-O-(6''-malonyl)glucoside		549.12	301.07	548.117	C25H24O14	[M+H]+	Flavonoids	Flavones
meta_439	LysoPC 20:3		546.36	184.07	545.348	C28H52NO7P	[M+H]+	Lipids	LPC
meta_440	N-Methylbenzylamine		122.1	91.05	121.089	C8H11N	[M+H]+	Alkaloids	Alkaloids
meta_441	Apigenin-8-C-(2''-glucosyl)arabinoside		565.16	457.11	564.148	C26H28O14	[M+H]+	Flavonoids	Flavones
meta_442	Apigenin-7-O-(6''-malonyl)glucoside		519.11	433.11	518.106	C24H22O13	[M+H]+	Flavonoids	Flavones
meta_443	O-Acetyl-L-homoserine*		162.08	56.05	161.069	C6H11NO4	[M+H]+	Amino acids and derivatives	Amino acids and derivatives
meta_444	3-Dehydro-L-Threonic Acid		133.01	71.01	134.022	C4H6O5	[M-H]-	Others	Saccharides
meta_445	Indole-5-carboxylic acid*		160.04	116.05	161.048	C9H7NO2	[M-H]-	Alkaloids	Plumerane
meta_446	L-Alanyl-L-Phenylalanine		237.12	120.09	236.116	C12H16N2O3	[M+H]+	Amino acids and derivatives	Amino acids and derivatives
meta_447	Succinic acid		117.019	73.0295	118.027	C4H6O4	[M-H]-	Organic acids	Organic acids
meta_448	Methylmalonic acid		117.02	73.03	118.027	C4H6O4	[M-H]-	Organic acids	Organic acids
meta_449	Sieboldin		451.12	289.07	452.132	C21H24O11	[M-H]-	Flavonoids	Chalcones
meta_450	L-Glycyl-L-phenylalanine		223.11	120.09	222.1	C11H14N2O3	[M+H]+	Amino acids and derivatives	Amino acids and derivatives
meta_451	Isohydroxymatairesinol		373.13	329.05	374.137	C20H22O7	[M-H]-	Lignans and Coumarins	Lignans
meta_452	3-(Allylsulphinyl)-L-alanine		178.05	88.04	177.046	C6H11NO3S	[M+H]+	Amino acids and derivatives	Amino acids and derivatives
meta_453	Benzyl-(2''-O-glucosyl)glucoside		431.15	269.1	432.163	C19H28O11	[M-H]-	Phenolic acids	Phenolic acids
meta_454	3-Hydroxy-palmitic acid methyl ester		285.24	239.24	286.251	C17H34O3	[M-H]-	Lipids	Free fatty acids
meta_455	Dioxindole-3-acetyl-3-O-glucoside		368.1	162.06	369.106	C16H19NO9	[M-H]-	Alkaloids	Plumerane
meta_456	N-(2-Methylbenzoyl)glycine		194.08	119.05	193.074	C10H11NO3	[M+H]+	Amino acids and derivatives	Amino acids and derivatives
meta_457	1-O-Galloyl-β-D-glucose		331.07	169.01	332.074	C13H16O10	[M-H]-	Phenolic acids	Phenolic acids
meta_458	Luteolin-7-O-glucoside (Cynaroside)		449.11	287.06	448.101	C21H20O11	[M+H]+	Flavonoids	Flavones
meta_459	Kaempferol (3,5,7,4'-Tetrahydroxyflavone)		285.04	151	286.048	C15H10O6	[M-H]-	Flavonoids	Flavonols
meta_460	Riboflavin 5'-Adenosine Diphosphate		784.15	437.09	785.157	C27H33N9O15P2	[M-H]-	Nucleotides and derivatives	Nucleotides and derivatives
meta_461	Diosmetin-7-O-(6''-malonyl)glucoside		549.12	463.12	548.117	C25H24O14	[M+H]+	Flavonoids	Flavones
meta_462	N-Propionylglycine		130.05	86.06	131.058	C5H9NO3	[M-H]-	Amino acids and derivatives	Amino acids and derivatives
meta_463	Isoschaftoside		565.16	409.09	564.148	C26H28O14	[M+H]+	Flavonoids	Flavones
meta_464	3-Carbamyl-1-methylpyridinium;(1-Methylnicotinamide)		138.08	94.07	137.071	C7H9N2O	[M+H]+	Alkaloids	Pyridine alkaloids
meta_465	Arg-Gly		232.14	70.07	231.133	C8H17N5O3	[M+H]+	Amino acids and derivatives	Amino acids and derivatives
meta_466	Cyclic 3',5'-Adenylic acid		328.05	134.05	329.053	C10H12N5O6P	[M-H]-	Nucleotides and derivatives	Nucleotides and derivatives
meta_467	(9Z,11E)-Octadecadienoic acid*		279.23	59.01	280.24	C18H32O2	[M-H]-	Lipids	Free fatty acids
meta_468	Methyl palmitate		269.25	251.24	270.256	C17H34O2	[M-H]-	Lipids	Free fatty acids
meta_469	(2E)-3-(4-Hydroxyphenyl)-N-[2-(4-hydroxyphenyl)ethyl]-2-propenamide		284.13	147.05	283.121	C17H17NO3	[M+H]+	Alkaloids	Alkaloids
meta_470	1-Hydroxypinoresinol-1-O-Glucoside		535.18	373.13	536.189	C26H32O12	[M-H]-	Lignans and Coumarins	Lignans
meta_471	Secoisolariciresinol 4-O-glucoside		523.22	361.14	524.226	C26H36O11	[M-H]-	Lignans and Coumarins	Lignans
meta_472	Agmatine		131.13	114.1	130.122	C5H14N4	[M+H]+	Alkaloids	Alkaloids
meta_473	L-Methionine Sulfoxide		166.05	102.06	165.046	C5H11NO3S	[M+H]+	Amino acids and derivatives	Amino acids and derivatives
meta_474	3-Hydroxypyridine		96.04	68.05	95.0371	C5H5NO	[M+H]+	Alkaloids	Pyridine alkaloids
meta_475	3-Isopropylmalic Acid		175.061	115.04	176.069	C7H12O5	[M-H]-	Organic acids	Organic acids
meta_476	2-Propylmalic Acid		175.06	115.04	176.069	C7H12O5	[M-H]-	Organic acids	Organic acids
meta_477	9-Hydroperoxy-10E,12,15Z-octadecatrienoic acid		309.21	209.05	310.214	C18H30O4	[M-H]-	Lipids	Free fatty acids
meta_478	1-O-Caffeoyl-β-D-glucose*		341.09	161.02	342.095	C15H18O9	[M-H]-	Phenolic acids	Phenolic acids
meta_479	Eriodictyol-3'-O-glucoside		449.11	287.06	450.116	C21H22O11	[M-H]-	Flavonoids	Flavanones
meta_480	Uridine 5'-diphosphate		402.99	158.93	404.002	C9H14N2O12P2	[M-H]-	Nucleotides and derivatives	Nucleotides and derivatives
meta_481	Quercetin-3-O-arabinoside		433.08	300.03	434.085	C20H18O11	[M-H]-	Flavonoids	Flavonols
meta_482	2,3-Di-O-Galloyl-β-D-Glucose		483.08	169.01	484.085	C20H20O14	[M-H]-	Phenolic acids	Phenolic acids
meta_483	3,4-Dihydrocoumarin		147.05	119.05	148.052	C9H8O2	[M-H]-	Lignans and Coumarins	Coumarins
meta_484	Kaempferol-3-O-(6''-O-acetyl)glucoside		489.11	285.04	490.111	C23H22O12	[M-H]-	Flavonoids	Flavonols
meta_485	3,4-dihydroxy phenylethanol		155.07	91.05	154.063	C8H10O3	[M+H]+	Phenolic acids	Phenolic acids
meta_486	3-Chloroaniline		128.03	93.06	127.019	C6H6ClN	[M+H]+	Alkaloids	Alkaloids
meta_487	Stearic Acid		283.26	283.26	284.272	C18H36O2	[M-H]-	Lipids	Free fatty acids
meta_488	1-Aminocyclopropane-1-carboxylic acid*		102.06	56.05	101.048	C4H7NO2	[M+H]+	Organic acids	Organic acids
meta_489	D-Panthenol		206.14	76.08	205.131	C9H19NO4	[M+H]+	Others	Saccharides
meta_490	Pinoresinol*		357.134	151.038	562.205	C20H22O6	[M-H]-	Lignans and Coumarins	Lignans
meta_491	L-Valyl-L-Leucine		231.17	72.08	230.163	C11H22N2O3	[M+H]+	Amino acids and derivatives	Amino acids and derivatives
meta_492	Orientin-7-O-arabinoside		581.15	431.3	580.143	C26H28O15	[M+H]+	Flavonoids	Flavones
meta_493	Gallocatechin-(4α→8)-catechin		593.13	285.6	594.137	C30H26O13	[M-H]-	Flavonoids	Flavanols
meta_494	N-Acetyl-5-hydroxytryptamine		219.11	160.08	218.106	C12H14N2O2	[M+H]+	Alkaloids	Plumerane
meta_495	S-(5'-Adenosyl)-L-methionine		399.15	250.09	398.137	C15H22N6O5S	[M+H]+	Amino acids and derivatives	Amino acids and derivatives
meta_496	2,5-dihydroxy-1-methoxy-anthraquinone		269.05	254.02	270.053	C15H10O5	[M-H]-	Quinones	Anthraquinone
meta_497	3-Dehydroshikimic acid		171.03	109.03	172.037	C7H8O5	[M-H]-	Organic acids	Organic acids
meta_498	3,6'-Diferuloylsucrose		693.2	175.04	694.211	C32H38O17	[M-H]-	Phenolic acids	Phenolic acids
meta_499	Ellagic acid		301	185.02	302.006	C14H6O8	[M-H]-	Tannins	Tannin
meta_500	Eriodictyol (5,7,3',4'-Tetrahydroxyflavanone)		287.06	135.05	288.063	C15H12O6	[M-H]-	Flavonoids	Flavanones
meta_501	Melibiose		341.11	113.02	342.116	C12H22O11	[M-H]-	Others	Saccharides
meta_502	Quercetin-3-O-rutinoside-7-O-glucoside		773.21	303.05	772.206	C33H40O21	[M+H]+	Flavonoids	Flavonols
meta_503	5-O-Galloylshikimic acid		325.06	169.02	326.064	C14H14O9	[M-H]-	Phenolic acids	Phenolic acids
meta_504	Gluconic acid		195.05	75.01	196.058	C6H12O7	[M-H]-	Others	Saccharides
meta_505	Bis(2-ethylhexyl)phthalate*		391.28	149.02	390.277	C24H38O4	[M+H]+	Phenolic acids	Phenolic acids
meta_506	Diisooctyl Phthalate*		391.28	149.02	390.277	C24H38O4	[M+H]+	Phenolic acids	Phenolic acids
meta_507	Quercetin-3-O-glucoside (Isoquercitrin)		463.09	300.03	464.096	C21H20O12	[M-H]-	Flavonoids	Flavonols
meta_508	Tricin-4'-O-(syringyl alcohol)ether-7-O-glucoside		659.2	331.08	658.19	C32H34O15	[M+H]+	Flavonoids	Flavones
meta_509	Thr-Tyr		283.13	136.08	282.122	C13H18N2O5	[M+H]+	Amino acids and derivatives	Amino acids and derivatives
meta_510	2-Ethylpyrazine		109.07	94.05	108.069	C6H8N2	[M+H]+	Alkaloids	Alkaloids
meta_511	Myricetin-3-O-glucuronide		495.08	319.04	494.07	C21H18O14	[M+H]+	Flavonoids	Flavonols
meta_512	Cis-10-Pentadecenoic Acid(C15:1)		239.2	223.03	240.209	C15H28O2	[M-H]-	Lipids	Free fatty acids
meta_513	Naringenin-7-O-Rutinoside-4'-O-glucoside		741.23	579.18	742.232	C33H42O19	[M-H]-	Flavonoids	Flavanones
meta_514	Maltotriose		527.16	365.1	504.169	C18H32O16	[M+Na]+	Others	Saccharides
meta_515	Kaempferol-3-O-sophorotrioside		773.21	449.11	772.206	C33H40O21	[M+H]+	Flavonoids	Flavonols
meta_516	3-O-Galloyl-D-glucose*		331.07	169.01	332.074	C13H16O10	[M-H]-	Phenolic acids	Phenolic acids
meta_517	Pentadecanoic Acid*		241.22	241.22	242.225	C15H30O2	[M-H]-	Lipids	Free fatty acids
meta_518	9,12-Octadecadien-6-Ynoic Acid		277.22	93.07	276.209	C18H28O2	[M+H]+	Lipids	Free fatty acids
meta_519	LysoPC 16:0		496.34	184.07	495.332	C24H50NO7P	[M+H]+	Lipids	LPC
meta_520	Arachidic acid		311.3	311.3	312.303	C20H40O2	[M-H]-	Lipids	Free fatty acids
meta_521	Homovanilloylquinic acid		355.1	121.03	356.111	C16H20O9	[M-H]-	Phenolic acids	Phenolic acids
meta_522	Methyl 3-aminopropanoate		104.07	59.01	103.063	C4H9NO2	[M+H]+	Amino acids and derivatives	Amino acids and derivatives
meta_523	D-Cellobiose		341.12	73.03	342.116	C12H22O11	[M-H]-	Others	Saccharides
meta_524	p-Coumaroylagmatine		277.17	147.04	276.159	C14H20N4O2	[M+H]+	Alkaloids	Phenolamine
meta_525	2,4-Di-Tert-Butylphenol		205.16	189.13	206.167	C14H22O	[M-H]-	Phenolic acids	Phenolic acids
meta_526	1-O-Caffeoyl-3-O-p-coumaroylglycerol		399.11	163.04	400.116	C21H20O8	[M-H]-	Phenolic acids	Phenolic acids
meta_527	Kaempferol-4'-O-glucoside		449.11	287.06	448.101	C21H20O11	[M+H]+	Flavonoids	Flavonols
meta_528	4-Guanidinobutyric acid		146.09	87.04	145.085	C5H11N3O2	[M+H]+	Organic acids	Organic acids
meta_529	Sinapinaldehyde		207.07	192.04	208.074	C11H12O4	[M-H]-	Phenolic acids	Phenolic acids
meta_530	Epigallocatechin		307.08	139.04	306.074	C15H14O7	[M+H]+	Flavonoids	Flavanols
meta_531	Gallic acid-4-O-(6'''-feruloyl)sophoroside		671.18	509	670.174	C29H34O18	[M+H]+	Phenolic acids	Phenolic acids
meta_532	γ-Aminobutyric acid		104.07	69.03	103.063	C4H9NO2	[M+H]+	Organic acids	Organic acids
meta_533	LysoPE 20:3		504.31	363.29	503.301	C25H46NO7P	[M+H]+	Lipids	LPE
meta_534	Isotachioside*		301.09	123.01	302.1	C13H18O8	[M-H]-	Phenolic acids	Phenolic acids
meta_535	Hesperetin-7-O-glucoside		465.14	303.09	464.132	C22H24O11	[M+H]+	Flavonoids	Flavanones
meta_536	6-Hydroxy-5,7,4'-trimethoxyflavone		329.1	268.08	328.095	C18H16O6	[M+H]+	Flavonoids	Flavones
meta_537	Riboflavin (Vitamin B2)		377.15	243.09	376.138	C17H20N4O6	[M+H]+	Others	Vitamin
meta_538	2-Ethyl-2,6,6-trimethylpiperidin-4-one		170.15	152.14	169.147	C10H19NO	[M+H]+	Alkaloids	Piperidine alkaloids
meta_539	Catechin gallate*		441.08	169.01	442.09	C22H18O10	[M-H]-	Flavonoids	Flavanols
meta_540	Isovanillin		153.05	65.04	152.047	C8H8O3	[M+H]+	Phenolic acids	Phenolic acids
meta_541	L-2-Aminoadipate		162.076	98.0607	161.069	C6H11NO4	[M+H]+	Amino acids and derivatives	Amino acids and derivatives
meta_542	7-Methylxanthine		167.06	150.03	166.049	C6H6N4O2	[M+H]+	Nucleotides and derivatives	Nucleotides and derivatives
meta_543	Spermidine		146.17	72.08	145.158	C7H19N3	[M+H]+	Alkaloids	Alkaloids
meta_544	N-Benzylmethylene isomethylamine		120.08	103.05	119.073	C8H9N	[M+H]+	Alkaloids	Alkaloids
meta_545	Methyl 2-furoate		125.02	79.02	126.032	C6H6O3	[M-H]-	Organic acids	Organic acids
meta_546	LysoPE 18:1(2n isomer)		480.31	339.29	479.301	C23H46NO7P	[M+H]+	Lipids	LPE
meta_547	L-Glutamine		147.08	84.04	146.069	C5H10N2O3	[M+H]+	Amino acids and derivatives	Amino acids and derivatives
meta_548	Dihydromyricetin (Ampelopsin)		321.06	153.02	320.053	C15H12O8	[M+H]+	Flavonoids	Flavanonols
meta_549	Kaempferol-3-O-galactoside (Trifolin)		447.09	285.04	448.101	C21H20O11	[M-H]-	Flavonoids	Flavonols
meta_550	Vanillin; 4-Hydroxy-3-Methoxybenzaldehyde*		151.04	136.02	152.047	C8H8O3	[M-H]-	Phenolic acids	Phenolic acids
meta_551	Vanillic acid		167.03	108.02	168.042	C8H8O4	[M-H]-	Phenolic acids	Phenolic acids
meta_552	4,5-O-Dicaffeoylquinic Acid Methyl Ester		529.13	353.08	530.142	C26H26O12	[M-H]-	Phenolic acids	Phenolic acids
meta_553	Massoniresinol; Vladinol A		393.15	151.04	392.147	C20H24O8	[M+H]+	Lignans and Coumarins	Lignans
meta_554	4-Aminosalicylic acid		152.03	108.05	153.043	C7H7NO3	[M-H]-	Phenolic acids	Phenolic acids
meta_555	6-Hydroxynicotinic acid		140.03	94.03	139.027	C6H5NO3	[M+H]+	Alkaloids	Pyridine alkaloids
meta_556	L-Citramalic acid		147.03	87.01	148.037	C5H8O5	[M-H]-	Organic acids	Organic acids
meta_557	L-Alanyl-L-Alanine		159.077	88.0405	160.085	C6H12N2O3	[M-H]-	Amino acids and derivatives	Amino acids and derivatives
meta_558	Caffeic acid		179.03	135.05	180.042	C9H8O4	[M-H]-	Phenolic acids	Phenolic acids
meta_559	1,3-O-Dicaffeoylquinic Acid (Cynarin)		515.12	191.03	516.127	C25H24O12	[M-H]-	Phenolic acids	Phenolic acids
meta_560	Quercetin-3-O-(6''-O-acetyl)glucoside		507.12	303.05	506.106	C23H22O13	[M+H]+	Flavonoids	Flavonols
meta_561	2-Propylsuccinic acid*		159.07	97.07	160.074	C7H12O4	[M-H]-	Organic acids	Organic acids
meta_562	4-Hydroxybenzoylmalic acid		253.04	137.02	254.043	C11H10O7	[M-H]-	Phenolic acids	Phenolic acids
meta_563	1-(4-Methoxyphenyl)-1-propanol		165.09	149.06	166.099	C10H14O2	[M-H]-	Phenolic acids	Phenolic acids
meta_564	Inosine 5'-monophosphate		349.05	137.05	348.047	C10H13N4O8P	[M+H]+	Nucleotides and derivatives	Nucleotides and derivatives
meta_565	Hispidulin (5,7,4'-Trihydroxy-6-methoxyflavone)		301.07	286.05	300.063	C16H12O6	[M+H]+	Flavonoids	Flavones
meta_566	4-Oxoretinol		301.22	209.2	300.209	C20H28O2	[M+H]+	Others	Vitamin
meta_567	2,6-Diaminooimelic acid		191.1	128.07	190.095	C7H14N2O4	[M+H]+	Organic acids	Organic acids
meta_568	2-α-Linolenoyl-glycerol-1,3-di-O-glucoside		677.37	261.22	676.367	C33H56O14	[M+H]+	Lipids	Glycerol ester
meta_569	Adenine		136.06	119.04	135.054	C5H5N5	[M+H]+	Nucleotides and derivatives	Nucleotides and derivatives
meta_570	2-(4-Hydroxybenzyl)-4-(methoxymethyl)phenol		243.1	211.08	244.11	C15H16O3	[M-H]-	Phenolic acids	Phenolic acids
meta_571	Lys-Asn		261.16	84.08	260.148	C10H20N4O4	[M+H]+	Amino acids and derivatives	Amino acids and derivatives
meta_572	2,6-Dimethylaniline		122.1	77.04	121.089	C8H11N	[M+H]+	Alkaloids	Alkaloids
meta_573	LysoPE 15:0(2n isomer)		440.28	299.26	439.27	C20H42NO7P	[M+H]+	Lipids	LPE
meta_574	D-Threo-guaiacylglycerol-7-O-β-D-glucoside		375.13	135.05	376.137	C16H24O10	[M-H]-	Phenolic acids	Phenolic acids
meta_575	3,5-Dicaffeoylquinic acid		515.12	353.09	516.127	C25H24O12	[M-H]-	Phenolic acids	Phenolic acids
meta_576	3-Hydroxylup-20(29)-en-28-oic acid (Betulinic acid)*		455.36	455.36	456.36	C30H48O3	[M-H]-	Terpenoids	Triterpene
meta_577	Nicotinic acid adenine dinucleotide		664.12	136.06	663.109	C21H27N7O14P2	[M+H]+	Nucleotides and derivatives	Nucleotides and derivatives
meta_578	Dimethyl phthalate		195.06	163.04	194.058	C10H10O4	[M+H]+	Phenolic acids	Phenolic acids
meta_579	Syringetin-7-O-glucoside		509.13	347.08	508.122	C23H24O13	[M+H]+	Flavonoids	Flavonols
meta_580	L-Aspartyl-L-Phenylalanine		281.11	166.09	280.106	C13H16N2O5	[M+H]+	Amino acids and derivatives	Amino acids and derivatives
meta_581	LysoPE 17:1(2n isomer)		466.29	325.27	465.286	C22H44NO7P	[M+H]+	Lipids	LPE
meta_582	2-O-Glucosyl-7-hydroxy-1,4(2H)-benzoxazin-3-one (DHBOA glucoside)		344.1	164.03	343.09	C14H17NO9	[M+H]+	Alkaloids	Alkaloids
meta_583	N6-(2-Hydroxyethyl)adenosine*		312.13	180.09	311.123	C12H17N5O5	[M+H]+	Nucleotides and derivatives	Nucleotides and derivatives
meta_584	Nicotianamine		304.15	185.09	303.143	C12H21N3O6	[M+H]+	Alkaloids	Alkaloids
meta_585	LysoPC 18:4		516.3	184.07	515.301	C26H46NO7P	[M+H]+	Lipids	LPC
meta_586	Leu-Asp		247.13	86.1	246.122	C10H18N2O5	[M+H]+	Amino acids and derivatives	Amino acids and derivatives
meta_587	1,2,3,6-Tetra-O-galloyl-β-D-glucose		787.1	635.09	788.107	C34H28O22	[M-H]-	Phenolic acids	Phenolic acids
meta_588	3,4-Dimethoxycinnamic acid		209.08	191.07	208.074	C11H12O4	[M+H]+	Phenolic acids	Phenolic acids
meta_589	2,4,6,6-Tetramethyl-3(6H)-pyridinone		152.11	91.06	151.1	C9H13NO	[M+H]+	Alkaloids	Pyridine alkaloids
meta_590	LysoPE 16:0		454.29	313.27	453.286	C21H44NO7P	[M+H]+	Lipids	LPE
meta_591	Trihydroxycinnamoylquinic acid		371.1	249.06	372.106	C16H20O10	[M-H]-	Phenolic acids	Phenolic acids
meta_592	4-O-Methylgallic Acid		183.03	124.02	184.037	C8H8O5	[M-H]-	Phenolic acids	Phenolic acids
meta_593	Tricin-5,7-O-diglucoside		655.18	331.06	654.18	C29H34O17	[M+H]+	Flavonoids	Flavones
meta_594	Xanthosine		283.07	151.03	284.076	C10H12N4O6	[M-H]-	Nucleotides and derivatives	Nucleotides and derivatives
meta_595	5'-Deoxy-5'-(methylthio)adenosine		298.1	136.06	297.09	C11H15N5O3S	[M+H]+	Nucleotides and derivatives	Nucleotides and derivatives
meta_596	2-Naphthol*		143.05	115.05	144.058	C10H8O	[M-H]-	Phenolic acids	Phenolic acids
meta_597	Syringaldehyde; 4-Hydroxy-3,5-Dimethoxybenzaldehyde		181.05	151	182.058	C9H10O4	[M-H]-	Phenolic acids	Phenolic acids
meta_598	Methyl linolenate		293.25	95.09	292.24	C19H32O2	[M+H]+	Lipids	Free fatty acids
meta_599	Nicotinic acid (Vitamin B3)*		124.04	78.03	123.032	C6H5NO2	[M+H]+	Others	Vitamin
meta_600	3-Indoleacetonitrile		157.08	130.07	156.069	C10H8N2	[M+H]+	Alkaloids	Plumerane
meta_601	Indole		118.07	91.05	117.058	C8H7N	[M+H]+	Alkaloids	Plumerane
meta_602	4-Galloylquinic acid		343.07	191.06	344.073	C14H16O10	[M-H]-	Phenolic acids	Phenolic acids
meta_603	3-Dehydrosphinganine		300.3	60.05	299.282	C18H37NO2	[M+H]+	Lipids	Sphingolipids
meta_604	Chrysoeriol-6-C-glucoside-4'-O-(6''-sinapoyl)glucoside		831.23	207.1	830.227	C39H42O20	[M+H]+	Flavonoids	Flavones
meta_605	Phytic acid		658.85	482.93	659.861	C6H18O24P6	[M-H]-	Organic acids	Organic acids
meta_606	1-O-Gentisoyl-β-D-glucoside*		315.07	153.02	316.079	C13H16O9	[M-H]-	Phenolic acids	Phenolic acids
meta_607	Ferulic acid*		193.05	134.04	208.074	C10H10O4	[M-H]-	Phenolic acids	Phenolic acids
meta_608	LysoPE 18:0		482.32	341.31	481.317	C23H48NO7P	[M+H]+	Lipids	LPE
meta_609	Uridine		243.06	110.02	244.07	C9H12N2O6	[M-H]-	Nucleotides and derivatives	Nucleotides and derivatives
meta_610	Naringenin-7-O-glucoside (Prunin)		433.11	271.07	434.121	C21H22O10	[M-H]-	Flavonoids	Flavanones
meta_611	γ-Glutamyl-L-valine		247.13	184.1	246.122	C10H18N2O5	[M+H]+	Amino acids and derivatives	Amino acids and derivatives
meta_612	N-Acetyl-L-Tryptophan		245.09	203.08	246.1	C13H14N2O3	[M-H]-	Amino acids and derivatives	Amino acids and derivatives
meta_613	Kaempferol-3-O-glucuronide*		461.07	285.04	462.08	C21H18O12	[M-H]-	Flavonoids	Flavonols
meta_614	Taxifolin(Dihydroquercetin)		303.05	125.02	304.058	C15H12O7	[M-H]-	Flavonoids	Flavanonols
meta_615	Guanosine		284.1	152.06	283.092	C10H13N5O5	[M+H]+	Nucleotides and derivatives	Nucleotides and derivatives
meta_616	Epipinoresinol*		357.13	151.04	358.142	C20H22O6	[M-H]-	Lignans and Coumarins	Lignans
meta_617	N-[7'-(4'-Methoxyphenyl)ethyl]-2-methoxybenzamide		286.14	107.05	285.137	C17H19NO3	[M+H]+	Alkaloids	Alkaloids
meta_618	LysoPC 15:0(2n isomer)		482.32	184.07	481.317	C23H48NO7P	[M+H]+	Lipids	LPC
meta_619	5-Glucosyloxy-2-Hydroxybenzoic acid methyl ester*		329.09	167.04	330.095	C14H18O9	[M-H]-	Phenolic acids	Phenolic acids
meta_620	Gallic acid		169.01	125.02	170.022	C7H6O5	[M-H]-	Phenolic acids	Phenolic acids
meta_621	D-Saccharic acid		209.03	85.03	210.038	C6H10O8	[M-H]-	Others	Saccharides
meta_622	1-Methylhistidine*		170.09	124.09	169.085	C7H11N3O2	[M+H]+	Amino acids and derivatives	Amino acids and derivatives
meta_623	Glu-Phe		295.13	120.08	294.122	C14H18N2O5	[M+H]+	Amino acids and derivatives	Amino acids and derivatives
meta_624	Hyp-Ser		219.1	86.06	218.09	C8H14N2O5	[M+H]+	Amino acids and derivatives	Amino acids and derivatives
meta_625	Gallocatechin		307.08	139.04	306.074	C15H14O7	[M+H]+	Flavonoids	Flavanols
meta_626	L-Threonine*		120.066	74.0601	119.058	C4H9NO3	[M+H]+	Amino acids and derivatives	Amino acids and derivatives
meta_627	Luteolin-6,8-di-C-glucoside*		611.16	593.15	610.153	C27H30O16	[M+H]+	Flavonoids	Flavones
meta_628	Kaempferol-6,8-di-C-glucoside*		611.16	593.15	610.154	C27H30O16	[M+H]+	Flavonoids	Flavonols
meta_629	Pyridoxine		170.08	134.06	169.074	C8H11NO3	[M+H]+	Others	Vitamin
meta_630	Isochlorogenic acid B		515.12	353.09	516.127	C25H24O12	[M-H]-	Phenolic acids	Phenolic acids
meta_631	5-O-Feruloyl quinic acid glucoside		529.16	193.1	530.164	C23H30O14	[M-H]-	Phenolic acids	Phenolic acids
meta_632	3-Indoleacrylic acid		188.07	118.07	187.063	C11H9NO2	[M+H]+	Alkaloids	Plumerane
meta_633	Isorhamnetin-3-O-Glucoside*		479.12	317.06	478.111	C22H22O12	[M+H]+	Flavonoids	Flavonols
meta_634	Luteolin-7-O-(6''-malonyl)glucoside*		535.11	287.05	534.101	C24H22O14	[M+H]+	Flavonoids	Flavones
meta_635	5-Acetylsalicylic acid		181.05	107.05	180.042	C9H8O4	[M+H]+	Phenolic acids	Phenolic acids
meta_636	6'-O-Feruloyl-D-sucrose		517.16	175.04	518.164	C22H30O14	[M-H]-	Phenolic acids	Phenolic acids
meta_637	4-Pyridoxic acid-O-glucoside		346.11	184.06	345.106	C14H19NO9	[M+H]+	Others	Vitamin
meta_638	3-amino-2-naphthoic acid		188.07	118.06	187.063	C11H9O2N	[M+H]+	Alkaloids	Alkaloids
meta_639	3-nitro-L-tyrosine		451.11	163.05	226.059	C9H10N2O5	[2M-H]-	Amino acids and derivatives	Amino acids and derivatives
meta_640	Allopurinol		137.05	110.03	136.038	C5H4N4O	[M+H]+	Nucleotides and derivatives	Nucleotides and derivatives
meta_641	N-(4-Aminobutyl)benzamide		193.13	105.03	192.126	C11H16N2O	[M+H]+	Alkaloids	Alkaloids
meta_642	Protocatechualdehyde		137.02	93.04	138.032	C7H6O3	[M-H]-	Phenolic acids	Phenolic acids
meta_643	N-Methyl-Trans-4-Hydroxy-L-Proline		146.08	82.07	145.074	C6H11NO3	[M+H]+	Amino acids and derivatives	Amino acids and derivatives
meta_644	Tricin-4'-O-[β-guaiacyl-(9''-O-acetyl)glycerol]ether		569.16	331.08	568.158	C29H28O12	[M+H]+	Flavonoids	Flavones
meta_645	N-Feruloylserotonin*		353.15	177.059	352.142	C20H20N2O4	[M+H]+	Alkaloids	Plumerane
meta_646	Kaempferol-3-O-(6''-Acetyl)glucosyl-(1→3)-Galactoside		651.16	489.12	652.164	C29H32O17	[M-H]-	Flavonoids	Flavonols
meta_647	4-hydroxy-3(3-methylbut-3-en-2-yl)benzaldehyde		191.11	145.1	190.099	C12H14O2	[M+H]+	Others	Others
meta_648	4',5,7-Trihydroxy-3',6-dimethoxyflavone (Jaceosidin)		331.08	301.04	330.074	C17H14O7	[M+H]+	Flavonoids	Flavones
meta_649	LysoPE 14:0		426.26	285.24	425.254	C19H40NO7P	[M+H]+	Lipids	LPE
meta_650	Ribosyladenosine		400.15	136.06	399.139	C15H21N5O8	[M+H]+	Nucleotides and derivatives	Nucleotides and derivatives
meta_651	Sinapaldehyde-4-O-Glucoside		371.1	209.05	370.126	C17H22O9	[M+H]+	Phenolic acids	Phenolic acids
meta_652	L-Homoserine*		120.07	74.06	119.058	C4H9NO3	[M+H]+	Amino acids and derivatives	Amino acids and derivatives
meta_653	N-Formyl-L-Methionine		178.05	161.03	177.046	C6H11NO3S	[M+H]+	Amino acids and derivatives	Amino acids and derivatives
meta_654	5-Hydroxy-L-tryptophan		221.09	204.07	220.085	C11H12N2O3	[M+H]+	Amino acids and derivatives	Amino acids and derivatives
meta_655	LysoPE 16:0(2n isomer)		454.29	313.27	453.286	C21H44NO7P	[M+H]+	Lipids	LPE
meta_656	L-Malic acid-2-O-gallate		285.03	133.02	286.033	C11H10O9	[M-H]-	Phenolic acids	Phenolic acids
meta_657	Galloyl Methyl gallate		335.04	124	336.048	C15H12O9	[M-H]-	Phenolic acids	Phenolic acids
meta_658	L-Leucyl-L-Leucine		245.19	86.1	244.179	C12H24N2O3	[M+H]+	Amino acids and derivatives	Amino acids and derivatives
meta_659	3-Hydroxy-4',5,7-Trimethoxyflavanone		331.12	313.11	330.11	C18H18O6	[M+H]+	Flavonoids	Flavanonols
meta_660	4-Methyl-5-thiazoleethanol		144.05	113.03	143.041	C6H9NOS	[M+H]+	Others	Others
meta_661	Syringetin-3-O-rutinoside		655.19	347.08	654.18	C29H34O17	[M+H]+	Flavonoids	Flavonols
meta_662	1-Hydroxypineolin Diglucoside		697.23	535.18	698.242	C32H42O17	[M-H]-	Lignans and Coumarins	Lignans
meta_663	Tricin-4'-O-[β-guaiacyl-(9''-O-p-coumaroyl)glycerol]ether		673.19	331.08	672.184	C36H32O13	[M+H]+	Flavonoids	Flavones
meta_664	3,5,6,7,8,4'-Hexamethoxyflavone		403.14	373.09	402.132	C21H22O8	[M+H]+	Flavonoids	Flavones
meta_665	Met-Ser		237.09	104.05	236.083	C8H16N2O4S	[M+H]+	Amino acids and derivatives	Amino acids and derivatives
meta_666	p-Coumaroylmalic acid		279.05	163.04	280.058	C13H12O7	[M-H]-	Phenolic acids	Phenolic acids
meta_667	Malonic acid		103	59.01	104.011	C3H4O4	[M-H]-	Organic acids	Organic acids
meta_668	3-Hydroxy-5,7,8-trimethoxyflavone		329.1	314.07	328.095	C18H16O6	[M+H]+	Flavonoids	Flavones
meta_669	1,4-Di-O-galloyl-2-O-p-coumaroyl-β-D-glucose		629.11	169.01	630.122	C29H26O16	[M-H]-	Phenolic acids	Phenolic acids
meta_670	3,5-Dimethoxy-4-hydroxybenzaldehyde		183.06	91.05	182.058	C9H10O4	[M+H]+	Phenolic acids	Phenolic acids
meta_671	1-Stearidonoyl-Glycerol		351.25	147.12	350.246	C21H34O4	[M+H]+	Lipids	Glycerol ester
meta_672	Apigenin-7-O-glucoside-4'-O-rutinoside		739.21	269.2	740.216	C33H40O19	[M-H]-	Flavonoids	Flavones
meta_673	Serotonin		177.1	160.08	176.095	C10H12N2O	[M+H]+	Alkaloids	Plumerane
meta_674	β-Hydroxyacteoside		639.19	621.18	640.2	C29H36O16	[M-H]-	Phenolic acids	Phenolic acids
meta_675	5,6,7-Tetrahydroxy-8-methoxyflavone*		301.07	286.05	300.063	C16H12O6	[M+H]+	Flavonoids	Flavones
meta_676	Methyl dioxindole-3-acetate		222.08	130.06	221.069	C11H11NO4	[M+H]+	Alkaloids	Plumerane
meta_677	5-Hydroxy-2-pyrrolidinone		102.05	84.05	101.048	C4H7NO2	[M+H]+	Alkaloids	Pyrrole alkaloids
meta_678	Mucic acid Dimethyl Ester		237.06	87.01	238.069	C8H14O8	[M-H]-	Phenolic acids	Phenolic acids
meta_679	2-Hydroxyglutaric Acid*		147.03	57.0346	148.037	C5H8O5	[M-H]-	Organic acids	Organic acids
meta_680	3-Chloro-4-hydroxypiperidin-2-one		114.06	70.03	149.024	C5H8ClNO2	[M-Cl]+	Alkaloids	Piperidine alkaloids
meta_681	Luteolin-8-C-arabinoside		419.1	383.07	418.09	C20H18O10	[M+H]+	Flavonoids	Flavones
meta_682	Apigenin-5-O-glucoside		433.11	271.06	432.106	C21H20O10	[M+H]+	Flavonoids	Flavones
meta_683	Adenosine 5'-monophosphate		348.07	136.06	347.063	C10H14N5O7P	[M+H]+	Nucleotides and derivatives	Nucleotides and derivatives
meta_684	Suberic Acid		173.08	111.08	174.089	C8H14O4	[M-H]-	Organic acids	Organic acids
meta_685	Feruloylmalic acid		309.06	193.05	310.069	C14H14O8	[M-H]-	Phenolic acids	Phenolic acids
meta_686	Homoarginine		189.13	144.1	188.127	C7H16N4O2	[M+H]+	Amino acids and derivatives	Amino acids and derivatives
meta_687	Phloretin-2'-O-glucoside (Phlorizin)		435.13	167.04	436.137	C21H24O10	[M-H]-	Flavonoids	Chalcones
meta_688	D-Galacturonic acid*		193.04	72.99	194.043	C6H10O7	[M-H]-	Others	Saccharides
meta_689	3-Methylmalic acid*		147.03	57.0344	148.037	C5H8O5	[M-H]-	Organic acids	Organic acids
meta_690	3-O-p-Coumaroylquinic acid		337.09	191.06	338.1	C16H18O8	[M-H]-	Phenolic acids	Phenolic acids
meta_691	LysoPC 16:1		494.32	184.07	493.317	C24H48NO7P	[M+H]+	Lipids	LPC
meta_692	Glutathione reduced form		306.08	143.05	307.084	C10H17N3O6S	[M-H]-	Amino acids and derivatives	Amino acids and derivatives
meta_693	Apigenin-6-C-glucoside (Isovitexin)		431.1	311.05	432.106	C21H20O10	[M-H]-	Flavonoids	Flavones
meta_694	Quercetin-3-O-(6''-O-galloyl)glucoside		617.11	153.02	616.106	C28H24O16	[M+H]+	Flavonoids	Flavonols
meta_695	N-Acetyl-D-galactosamine		222.1	84.05	221.09	C8H15NO6	[M+H]+	Others	Saccharides
meta_696	1-O-Sinapoyl-β-D-glucose		385.11	223.06	386.121	C17H22O10	[M-H]-	Phenolic acids	Phenolic acids
meta_697	3,4-Dihydroxy-L-phenylalanine (L-Dopa)		198.08	152.07	197.069	C9H11NO4	[M+H]+	Amino acids and derivatives	Amino acids and derivatives
meta_698	Orientin-7-O-glucoside		611.16	465.1	610.153	C27H30O16	[M+H]+	Flavonoids	Flavones
meta_699	LysoPC 19:1		536.37	184.07	535.364	C27H54NO7P	[M+H]+	Lipids	LPC
meta_700	Muconic acid		141.02	59.01	142.027	C6H6O4	[M-H]-	Organic acids	Organic acids
meta_701	alpha-hexylcinnamaldehyde		217.16	129.07	216.151	C15H20O	[M+H]+	Phenolic acids	Phenolic acids
meta_702	1-O-Galloyl-2-O-Cinnamoyl-β-D-glucose		461.11	169.01	462.116	C22H22O11	[M-H]-	Phenolic acids	Phenolic acids
meta_703	Inositol*		179.05	59.01	180.063	C6H12O6	[M-H]-	Others	Saccharides
meta_704	Inosine		269.09	137.05	268.081	C10H12N4O5	[M+H]+	Nucleotides and derivatives	Nucleotides and derivatives
meta_705	Isoorientin-7-O-(2''-rhamnosyl)glucoside		757.22	431.4	756.211	C33H40O20	[M+H]+	Flavonoids	Flavones
meta_706	2R-hydroxy-9Z,12Z,15Z-octadecatrienoic acid		293.21	185.12	294.219	C18H30O3	[M-H]-	Lipids	Free fatty acids
meta_707	Secoisolariciresinol diglucoside		685.27	523.22	686.279	C32H46O16	[M-H]-	Lignans and Coumarins	Lignans
meta_708	Trehalose 6-phosphate		421.08	241.01	422.082	C12H23O14P	[M-H]-	Others	Saccharides
meta_709	D-Pinitol		193.07	59.01	194.079	C7H14O6	[M-H]-	Others	Saccharides
meta_710	Isostrictinin		633.07	301.06	634.081	C27H22O18	[M-H]-	Tannins	Tannin
meta_711	Oxindole		134.06	106.07	133.053	C8H7NO	[M+H]+	Alkaloids	Plumerane
meta_712	4,5,6-Trihydroxy-2-cyclohexen-1-ylideneacetonitrile		168.07	105.03	167.058	C8H9NO3	[M+H]+	Alkaloids	Alkaloids
meta_713	Naringenin-7-O-Neohesperidoside(Naringin)*		579.17	271.06	580.179	C27H32O14	[M-H]-	Flavonoids	Flavanones
meta_714	3,6-Di-O-caffeoyl glucose*		503.12	179.04	504.127	C24H24O12	[M-H]-	Phenolic acids	Phenolic acids
meta_715	5-Methoxy-DL-tryptophan		235.11	176.07	234.1	C12H14N2O3	[M+H]+	Amino acids and derivatives	Amino acids and derivatives
meta_716	1,4-Di-O-Galloyl-D-glucose		483.08	169.01	484.085	C20H20O14	[M-H]-	Phenolic acids	Phenolic acids
meta_717	Tricetin (5,7,3',4',5'-Pentahydroxyflavone)		301.04	151	302.043	C15H10O7	[M-H]-	Flavonoids	Flavones
meta_718	2-Caffeoyl-L-tartaric acid (Caftaric acid)		311.04	135.05	312.048	C13H12O9	[M-H]-	Phenolic acids	Phenolic acids
meta_719	6-O-Galloyl-β-D-glucose*		331.07	169.01	332.074	C13H16O10	[M-H]-	Phenolic acids	Phenolic acids
meta_720	Ethylmalonic acid		131.03	87.05	132.042	C5H8O4	[M-H]-	Organic acids	Organic acids
meta_721	LysoPC 12:0		440.28	184.07	439.27	C20H42NO7P	[M+H]+	Lipids	LPC
meta_722	5-Methylcytosine		126.07	109.04	125.059	C5H7N3O	[M+H]+	Nucleotides and derivatives	Nucleotides and derivatives
meta_723	Tricin-7-O-rutinoside*		639.192	331.081	638.185	C29H34O16	[M+H]+	Flavonoids	Flavones
meta_724	Quercetin-3-O-xyloside (Reynoutrin)*		435.09	303.06	434.085	C20H18O11	[M+H]+	Flavonoids	Flavonols
meta_725	4,6-(S)-Hexahydroxydiphenoyl-β-D-glucose		481.06	301	482.07	C20H18O14	[M-H]-	Phenolic acids	Phenolic acids
meta_726	Asn-Ile		246.15	166.09	245.138	C10H19N3O4	[M+H]+	Amino acids and derivatives	Amino acids and derivatives
meta_727	LysoPC 14:0		468.31	184.07	467.301	C22H46NO7P	[M+H]+	Lipids	LPC
meta_728	Tricin-7-O-Glucoside		493.134	331.081	492.127	C23H24O12	[M+H]+	Flavonoids	Flavones
meta_729	Methyl 2,4-dihydroxyphenylacetate*		181.05	135.04	182.058	C9H10O4	[M-H]-	Phenolic acids	Phenolic acids
meta_730	His-Tyr		319.14	110.07	318.133	C15H18N4O4	[M+H]+	Amino acids and derivatives	Amino acids and derivatives
meta_731	Myricetin-3,7,3'-trimethyl ether		359.08	161.02	360.084	C18H16O8	[M-H]-	Flavonoids	Flavonols
meta_732	1,6-Di-O-galloyl-2-O-p-coumaroyl-β-D-glucose		629.11	169.01	630.122	C29H26O16	[M-H]-	Phenolic acids	Phenolic acids
meta_733	2-Methyl-3-oxoadipic acid*		173.05	93.03	174.053	C7H10O5	[M-H]-	Organic acids	Organic acids
meta_734	Hesperetin-5,7-di-O-glucoside		625.18	565.3	626.185	C28H34O16	[M-H]-	Flavonoids	Flavanones
meta_735	4-Guanidinobutanal		130.09	84.08	129.09	C5H11N3O	[M+H]+	Others	Aldehyde compounds
meta_736	Apigenin-7-O-rutinoside (Isorhoifolin)		579.17	271.04	578.164	C27H30O14	[M+H]+	Flavonoids	Flavones
meta_737	N-Acetylputrescine		131.12	114.09	130.111	C6H14N2O	[M+H]+	Alkaloids	Alkaloids
meta_738	Val-Trp		304.17	188.07	303.158	C16H21N3O3	[M+H]+	Amino acids and derivatives	Amino acids and derivatives
meta_739	1-α-Linolenoyl-glycerol-3-O-glucoside*		515.32	261.22	514.314	C27H46O9	[M+H]+	Lipids	Glycerol ester
meta_740	L-Valine		118.09	72.08	117.079	C5H11NO2	[M+H]+	Amino acids and derivatives	Amino acids and derivatives
meta_741	Brevifolin carboxylic acid		291.01	247.02	292.022	C13H8O8	[M-H]-	Phenolic acids	Phenolic acids
meta_742	2-(Dimethylamino)guanosine*		312.13	180.09	311.123	C12H17N5O5	[M+H]+	Nucleotides and derivatives	Nucleotides and derivatives
meta_743	3-Hydroxyurs-12-en-28-oic acid (Ursolic acid)		455.35	455.35	456.36	C30H48O3	[M-H]-	Terpenoids	Triterpene
meta_744	Asn-Hyp		246.11	141.07	245.101	C9H15N3O5	[M+H]+	Amino acids and derivatives	Amino acids and derivatives
meta_745	Salicyl Alcohol		123.05	93.04	124.052	C7H8O2	[M-H]-	Phenolic acids	Phenolic acids
meta_746	3-(3-Hydroxyphenyl)-3-hydroxypropanoic acid		181.05	121.03	182.058	C9H10O4	[M-H]-	Phenolic acids	Phenolic acids
meta_747	Myristoleic acid		225.19	207.18	226.193	C14H26O2	[M-H]-	Lipids	Free fatty acids
meta_748	Schaftoside		565.16	529.13	564.148	C26H28O14	[M+H]+	Flavonoids	Flavones
meta_749	Phe-Hyp		279.13	120.08	278.127	C14H18N2O4	[M+H]+	Amino acids and derivatives	Amino acids and derivatives
meta_750	5-Aminocycloheptane-1,2,3-triol		162.11	79.1	161.105	C7H15NO3	[M+H]+	Alkaloids	Alkaloids
meta_751	Tricin-4'-O-syringyl alcohol		497.14	331.08	496.137	C26H24O10	[M+H]+	Flavonoids	Flavones
meta_752	Methyl sinapate		237.08	207.03	238.084	C12H14O5	[M-H]-	Phenolic acids	Phenolic acids
meta_753	3-Furoic acid		111.01	67.02	112.016	C5H4O3	[M-H]-	Organic acids	Organic acids
meta_754	N-Acetyl-L-tyrosine		224.09	136.08	223.084	C11H13NO4	[M+H]+	Amino acids and derivatives	Amino acids and derivatives
meta_755	Eriodictyol-7-O-Rutinoside (Eriocitrin)		597.18	289.07	596.174	C27H32O15	[M+H]+	Flavonoids	Flavanones
meta_756	LysoPE 18:3		476.28	335.26	475.27	C23H42NO7P	[M+H]+	Lipids	LPE
meta_757	Syringaldehyde-4-O-glucoside		343.11	181.05	344.111	C15H20O9	[M-H]-	Phenolic acids	Phenolic acids
meta_758	Kaempferol-3-O-rutinoside(Nicotiflorin)		593.15	285.04	594.159	C27H30O15	[M-H]-	Flavonoids	Flavonols
meta_759	5,6-DiHETrE[(±)5,6-dihydroxy-8Z,11Z,14Z-eicosatrienoic acid]		339.25	121.1	338.246	C20H34O4	[M+H]+	Lipids	Free fatty acids
meta_760	Kaempferol-3-O-glucuronide-7-O-glucoside		623.13	447.1	624.133	C27H28O17	[M-H]-	Flavonoids	Flavonols
meta_761	LysoPC 17:0(2n isomer)		510.36	184.07	509.348	C25H52NO7P	[M+H]+	Lipids	LPC
meta_762	1-Hydroxyanthraquinone		225.05	105.03	224.047	C14H8O3	[M+H]+	Quinones	Anthraquinone
meta_763	Guanine		152.06	135.03	151.049	C5H5N5O	[M+H]+	Nucleotides and derivatives	Nucleotides and derivatives
meta_764	Tricin-4'-O-glucoside-7-O-glucoside		655.19	331.08	654.18	C29H34O17	[M+H]+	Flavonoids	Flavones
meta_765	L-Glycyl-L-isoleucine*		189.12	86.1	188.116	C8H16N2O3	[M+H]+	Amino acids and derivatives	Amino acids and derivatives
meta_766	Tricin-7-O-neohesperidoside*		639.19	331.08	638.185	C29H34O16	[M+H]+	Flavonoids	Flavones
meta_767	Propyl 4-hydroxybenzoate		179.07	92.03	180.079	C10H12O3	[M-H]-	Phenolic acids	Phenolic acids
meta_768	L-Theanine		175.11	84.04	174.1	C7H14N2O3	[M+H]+	Amino acids and derivatives	Amino acids and derivatives
meta_769	N-Ethylglycine*		104.071	58.0659	103.063	C4H9NO2	[M+H]+	Amino acids and derivatives	Amino acids and derivatives
meta_770	N5-(1-Iminoethyl)-L-ornithine		174.12	70.07	173.116	C7H15N3O2	[M+H]+	Amino acids and derivatives	Amino acids and derivatives
meta_771	Coumarin		147.04	103.05	146.037	C9H6O2	[M+H]+	Lignans and Coumarins	Coumarins
meta_772	8-Hydroxyguanosine		298.08	208.05	299.087	C10H13N5O6	[M-H]-	Nucleotides and derivatives	Nucleotides and derivatives
meta_773	Echinopsine		160.08	115.05	159.068	C10H9NO	[M+H]+	Alkaloids	Quinoline alkaloids
meta_774	L-Phenylalanyl-L-phenylalanine		313.15	166.09	312.147	C18H20N2O3	[M+H]+	Amino acids and derivatives	Amino acids and derivatives
meta_775	Kaempferol-7-O-glucoside		447.09	285.04	448.101	C21H20O11	[M-H]-	Flavonoids	Flavonols
meta_776	Aniline		94.07	51.03	93.0578	C6H7N	[M+H]+	Alkaloids	Alkaloids
meta_777	D-Glucoronic acid*		193.04	72.99	194.043	C6H10O7	[M-H]-	Others	Saccharides
meta_778	Lupane-20(29)-en-3-on-28-oic acid		455.35	437.35	454.345	C30H46O3	[M+H]+	Terpenoids	Triterpene
meta_779	4-Acetoxy-3-Ethoxybenzaldehyde		209.08	93.03	208.074	C11H12O4	[M+H]+	Others	Aldehyde compounds
meta_780	Candicine		180.14	123.07	180.138	C11H18NO+	[M]+	Alkaloids	Phenolamine
meta_781	3-O-Methylgallic Acid*		183.03	124.02	184.037	C8H8O5	[M-H]-	Phenolic acids	Phenolic acids
meta_782	LysoPE 18:2(2n isomer)		478.29	337.27	477.286	C23H44NO7P	[M+H]+	Lipids	LPE
meta_783	Histidinol		142.1	124.09	141.09	C6H11N3O	[M+H]+	Alkaloids	Alkaloids
meta_784	LysoPC 20:2		548.37	184.07	547.364	C28H54NO7P	[M+H]+	Lipids	LPC
meta_785	Hispidulin-8-C-(2''-O-glucosyl)glucoside		625.18	463.13	624.169	C28H32O16	[M+H]+	Flavonoids	Flavones
meta_786	1-Linoleoylglycerol-2,3-di-O-glucoside*		679.39	263.24	678.383	C33H58O14	[M+H]+	Lipids	Glycerol ester
meta_787	Mucic acid-1,4-lactone-2-O-gallate		343.03	85.03	344.038	C13H12O11	[M-H]-	Phenolic acids	Phenolic acids
meta_788	LysoPE 17:1		466.29	325.27	465.286	C22H44NO7P	[M+H]+	Lipids	LPE
meta_789	Taxifolin-3'-O-glucoside		465.13	303.05	466.111	C21H22O12	[M-H]-	Flavonoids	Flavanonols
meta_790	Glucosyringic Acid		359.1	182.02	360.106	C15H20O10	[M-H]-	Phenolic acids	Phenolic acids
meta_791	Hydroxy ricinoleic acid		313.24	183.14	314.246	C18H34O4	[M-H]-	Lipids	Free fatty acids
meta_792	Isorhamnetin-3-O-(6''-acetylglucoside)		519.11	315.05	520.122	C24H24O13	[M-H]-	Flavonoids	Flavonols
meta_793	Tricin-4'-O-(guaiacylglycerol)ether-7-O-glucoside		689.21	331.08	688.2	C33H36O16	[M+H]+	Flavonoids	Flavones
meta_794	2,7-Dihydroxy-1,4-benzoxazin-3(4H)-one (DHBOA)		182.04	167.02	181.037	C8H7NO4	[M+H]+	Alkaloids	Alkaloids
meta_795	L-Phenylalanine		166.09	120.08	165.079	C9H11NO2	[M+H]+	Amino acids and derivatives	Amino acids and derivatives
meta_796	Luteolin (5,7,3',4'-Tetrahydroxyflavone)		287.055	153.019	286.048	C15H10O6	[M+H]+	Flavonoids	Flavones
meta_797	4-Hydroxybenzaldehyde		121.03	92.03	122.037	C7H6O2	[M-H]-	Phenolic acids	Phenolic acids
meta_798	Hydroxyicosanoic Acid		327.29	59.01	328.298	C20H40O3	[M-H]-	Lipids	Free fatty acids
meta_799	DL-Xylose*		149.05	59.01	150.053	C5H10O5	[M-H]-	Others	Saccharides
meta_800	D-Galactose*		179.06	59.01	180.063	C6H12O6	[M-H]-	Others	Saccharides
meta_801	N-Caffeoylputrescine		251.139	163.04	250.132	C13H18N2O3	[M+H]+	Alkaloids	Phenolamine
meta_802	1-Naphthol*		143.05	115.06	144.058	C10H8O	[M-H]-	Phenolic acids	Phenolic acids
meta_803	Tricin-7-O-Glucuronide		505.1	329.07	506.106	C23H22O13	[M-H]-	Flavonoids	Flavones
meta_804	Lariciresinol-4'-O-glucoside		521.2	359.15	522.21	C26H34O11	[M-H]-	Lignans and Coumarins	Lignans
meta_805	3,4-Digalloylshikimic acid		477.06	169.01	478.075	C21H18O13	[M-H]-	Phenolic acids	Phenolic acids
meta_806	LysoPC 20:1		550.39	184.07	549.379	C28H56NO7P	[M+H]+	Lipids	LPC
meta_807	3-Hydroxyglutaric acid*		147.03	85.03	148.037	C5H8O5	[M-H]-	Organic acids	Organic acids
meta_808	LysoPC 18:0		524.37	184.07	523.364	C26H54NO7P	[M+H]+	Lipids	LPC
meta_809	4,4'-Dihydroxy-3,5-dimethoxybibenzyl		275.13	135.08	274.12	C16H18O4	[M+H]+	Phenolic acids	Phenolic acids
meta_810	D-Glucono-1,5-lactone*		177.04	59.01	178.048	C6H10O6	[M-H]-	Others	Saccharides
meta_811	Isocytosine		112.05	70.03	111.043	C4H5N3O	[M+H]+	Nucleotides and derivatives	Nucleotides and derivatives
meta_812	1,6-Di-O-caffeoyl-β-D-glucose*		503.12	179.03	504.127	C24H24O12	[M-H]-	Phenolic acids	Phenolic acids
meta_813	2,2-Dimethylsuccinic acid		145.06	109.04	146.058	C6H10O4	[M-H]-	Organic acids	Organic acids
meta_814	Dihydrodehydrodiconiferyl alcohol-4-O-glucoside*		521.2	359.15	522.21	C26H34O11	[M-H]-	Lignans and Coumarins	Lignans
meta_815	Syringic acid-4-O-(6''-feruloyl)glucoside		537.16	177.05	536.153	C25H28O13	[M+H]+	Phenolic acids	Phenolic acids
meta_816	S-(5'-Adenosy)-L-homocysteine		385.13	250	384.122	C14H20N6O5S	[M+H]+	Amino acids and derivatives	Amino acids and derivatives
meta_817	Catechin		291.09	139.04	290.079	C15H14O6	[M+H]+	Flavonoids	Flavanols
meta_818	N-benzoyl-2-aminoethyl-β-D-glucopyranoside		328.13	310.12	327.132	C15H21NO7	[M+H]+	Alkaloids	Alkaloids
meta_819	Phloretin-4'-O-glucoside (Trilobatin)		435.13	315.09	436.137	C21H24O10	[M-H]-	Flavonoids	Chalcones
meta_820	N,N-Dimethylglycine*		104.07	58.07	103.063	C4H9NO2	[M+H]+	Amino acids and derivatives	Amino acids and derivatives
meta_821	sorbose*		179.06	59.01	180.063	C6H12O6	[M-H]-	Others	Saccharides
meta_822	D-Glucose*		179.06	59.01	180.063	C6H12O6	[M-H]-	Others	Saccharides
meta_823	2-(3,4-dihydroxyphenyl)ethanediol 1-O-β-D-glucopyranoside		331.1	153.02	332.111	C14H20O9	[M-H]-	Phenolic acids	Phenolic acids
meta_824	DIMBOA glucoside		374.11	198.08	373.101	C15H19NO10	[M+H]+	Alkaloids	Alkaloids
meta_825	Thymine		127.05	110.02	126.043	C5H6N2O2	[M+H]+	Nucleotides and derivatives	Nucleotides and derivatives
meta_826	6-O-Galloyl-1-O-vanilloyl-β-D-glucose		481.1	313.06	482.106	C21H22O13	[M-H]-	Phenolic acids	Phenolic acids
meta_827	4-Oxo-9Z,11Z,13E,15E-Octadecatetraenoic Acid		291.2	191.11	290.188	C18H26O3	[M+H]+	Lipids	Free fatty acids
meta_828	Gallocatechin-(4α→8)-gallocatechin		611.14	287.05	610.132	C30H26O14	[M+H]+	Flavonoids	Flavanols
meta_829	N7-Methylguanosine		298.11	166.07	297.107	C11H15N5O5	[M+H]+	Nucleotides and derivatives	Nucleotides and derivatives
meta_830	LysoPE 14:0(2n isomer)		426.26	285.24	425.254	C19H40NO7P	[M+H]+	Lipids	LPE
meta_831	1,6-anhydro-β-D-glucose		161.05	71.01	162.053	C6H10O5	[M-H]-	Others	Saccharides
meta_832	Quercetin-7-O-(6''-malonyl)glucoside		551.1	303.05	550.096	C24H22O15	[M+H]+	Flavonoids	Flavonols
meta_833	Luteolin-6-C-glucoside-7-O-rhamnoside		595.17	449.11	594.159	C27H30O15	[M+H]+	Flavonoids	Flavones
meta_834	Chrysoeriol-7-O-gentiobioside		625.18	301.07	624.169	C28H32O16	[M+H]+	Flavonoids	Flavones
meta_835	2-O-Caffeoylmalic acid		295.05	179.03	296.053	C13H12O8	[M-H]-	Phenolic acids	Phenolic acids
meta_836	LysoPC 17:0		510.36	184.07	509.348	C25H52NO7P	[M+H]+	Lipids	LPC
meta_837	Cinnamic acid		147.05	103.06	148.052	C9H8O2	[M-H]-	Phenolic acids	Phenolic acids
meta_838	Isolariciresinol-9-O-xyloside		491.19	327.12	492.2	C25H32O10	[M-H]-	Lignans and Coumarins	Lignans
meta_839	D-Threonic Acid		135.03	75.01	136.037	C4H8O5	[M-H]-	Others	Saccharides
meta_840	N-Acetyl-L-Arginine		217.13	158.08	216.122	C8H16N4O3	[M+H]+	Amino acids and derivatives	Amino acids and derivatives
meta_841	Gallacetophenone		169.05	65.03	168.042	C8H8O4	[M+H]+	Phenolic acids	Phenolic acids
meta_842	Luteolin-6,8-di-C-glucoside-7-O-glucoside		773.21	593	772.206	C33H40O21	[M+H]+	Flavonoids	Flavones
meta_843	Lys-Phe		294.18	84.08	293.174	C15H23N3O3	[M+H]+	Amino acids and derivatives	Amino acids and derivatives
meta_844	Isovitexin-7-O-glucoside(Saponarin)		595.16	313.07	594.159	C27H30O15	[M+H]+	Flavonoids	Flavones
meta_845	Diosmetin-6-C-glucoside		463.12	427.1	462.116	C22H22O11	[M+H]+	Flavonoids	Flavones
meta_846	Coniferin		341.12	179.07	342.132	C16H22O8	[M-H]-	Phenolic acids	Phenolic acids
meta_847	LysoPE 16:1(2n isomer)		452.28	311.26	451.27	C21H42NO7P	[M+H]+	Lipids	LPE
meta_848	D-Xylonic acid		165.04	75.01	166.048	C5H10O6	[M-H]-	Others	Saccharides
meta_849	Quercetin-3-O-sophoroside (Baimaside)		627.16	303.06	626.148	C27H30O17	[M+H]+	Flavonoids	Flavonols
meta_850	3'-Adenylic Acid		346.06	211	347.063	C10H14N5O7P	[M-H]-	Nucleotides and derivatives	Nucleotides and derivatives
meta_851	6,7-cis-Dihydroxy-2-(2-phenylethyl)-5,6,7,8-tetrahydrochromone		287.13	91.05	286.12	C17H18O4	[M+H]+	Others	Chromone
meta_852	L-α-Glutamyl-L-Glutamic Acid		277.1	148.06	276.096	C10H16N2O7	[M+H]+	Amino acids and derivatives	Amino acids and derivatives
meta_853	LysoPC 18:1		522.36	184.07	521.348	C26H52NO7P	[M+H]+	Lipids	LPC
meta_854	Quinolinic Acid		166.02	79.96	167.022	C7H5NO4	[M-H]-	Alkaloids	Pyridine alkaloids
meta_855	Flavin Single Nucleotide(FMN)		455.1	96.97	456.105	C17H21N4O9P	[M-H]-	Nucleotides and derivatives	Nucleotides and derivatives
meta_856	Shikimic acid		173.05	93.03	174.053	C7H10O5	[M-H]-	Organic acids	Organic acids
meta_857	Corilagin		633.07	301	634.081	C27H22O18	[M-H]-	Tannins	Tannin
meta_858	Guanosine 5'-monophosphate		364.07	152.06	363.058	C10H14N5O8P	[M+H]+	Nucleotides and derivatives	Nucleotides and derivatives
meta_859	3-O-Acetylpinobanksin		313.07	253.05	314.079	C17H14O6	[M-H]-	Flavonoids	Flavanonols
meta_860	Sinapine		310.16	251.09	310.165	C16H24NO5+	[M]+	Alkaloids	Phenolamine
meta_861	Lys-Tyr		310.18	84.08	309.169	C15H23N3O4	[M+H]+	Amino acids and derivatives	Amino acids and derivatives
meta_862	Sinapoyl malate		341.09	207.07	340.079	C15H16O9	[M+H]+	Phenolic acids	Phenolic acids
meta_863	Apigenin-7-O-neohesperidoside (Rhoifolin)		579.17	271.06	578.164	C27H30O14	[M+H]+	Flavonoids	Flavones
meta_864	2,6-Dimethoxy-1,4-benzoquinone		169.05	65	168.042	C8H8O4	[M+H]+	Quinones	Quinones
meta_865	O-Anisic acid (2-Methoxybenzoic acid)*		151.04	93.03	152.047	C8H8O3	[M-H]-	Phenolic acids	Phenolic acids
meta_866	2-Aminoethanesulfonic acid		124.01	79.96	125.015	C2H7NO3S	[M-H]-	Organic acids	Organic acids
meta_867	1-Amino-1-cyclobutane-carboxylic-acid*		116.071	70.0662	115.063	C5H9NO2	[M+H]+	Amino acids and derivatives	Amino acids and derivatives
meta_868	Luteolin-7-O-glucuronide-(2→1)-glucuronide		639.12	287.05	638.112	C27H26O18	[M+H]+	Flavonoids	Flavones
meta_869	Apigenin-7-O-glucoside(Cosmosiin)		433.113	271.066	432.106	C21H20O10	[M+H]+	Flavonoids	Flavones
meta_870	2-α-Linolenoyl-glycerol		353.27	261.22	352.261	C21H36O4	[M+H]+	Lipids	Glycerol ester
meta_871	1-α-Linolenoyl-glycerol		353.27	261.22	352.261	C21H36O4	[M+H]+	Lipids	Glycerol ester
meta_872	Pro-Asn		230.11	70.07	229.106	C9H15N3O4	[M+H]+	Amino acids and derivatives	Amino acids and derivatives
meta_873	Isoorientin-7-O-glucoside		611.16	431.1	610.153	C27H30O16	[M+H]+	Flavonoids	Flavones
meta_874	LysoPC 19:0		538.39	184.07	537.379	C27H56NO7P	[M+H]+	Lipids	LPC
meta_875	12-Hydroxydodecanoic acid		215.17	169.16	216.173	C12H24O3	[M-H]-	Lipids	Free fatty acids
meta_876	L-Allo-isoleucine		132.1	86.1	131.095	C6H13NO2	[M+H]+	Amino acids and derivatives	Amino acids and derivatives
meta_877	Luteolin-7-O-glucuronide*		463.09	287.06	638.112	C21H18O12	[M+H]+	Flavonoids	Flavones
meta_878	DL-2-hydroxystearic acid*		299.26	253.25	300.266	C18H36O3	[M-H]-	Lipids	Free fatty acids
meta_879	Butylamine		74.1	57.07	73.0891	C4H11N	[M+H]+	Alkaloids	Alkaloids
meta_880	N-Glucosyl-p-coumaroylputrescine		397.2	147.04	396.19	C19H28N2O7	[M+H]+	Alkaloids	Phenolamine
meta_881	N6-methyladenosine		282.12	150.08	281.112	C11H15N5O4	[M+H]+	Nucleotides and derivatives	Nucleotides and derivatives
meta_882	Phenoxyacetic acid*		151.04	93.0347	152.047	C8H8O3	[M-H]-	Phenolic acids	Phenolic acids
meta_883	S-methyl-L-thiocitrulline		206.1	116.07	205.088	C7H15N3O2S	[M+H]+	Amino acids and derivatives	Amino acids and derivatives
meta_884	N-Alpha-Acetyl-L-Asparagine		173.06	58.03	174.064	C6H10N2O4	[M-H]-	Amino acids and derivatives	Amino acids and derivatives
meta_885	Tricin-7-O-(2''-feruloyl)glucoside		669.18	331.08	668.174	C33H32O15	[M+H]+	Flavonoids	Flavones
meta_886	D-Mandelic acid		151.04	77.04	152.047	C8H8O3	[M-H]-	Organic acids	Organic acids
meta_887	Tricin-7-O-(2''-Malonyl)rhamnoside		561.12	329.1	562.132	C26H26O14	[M-H]-	Flavonoids	Flavones
meta_888	methyl 6-O-galloyl-β-D-gluco-pyranosid		345.08	169.01	346.09	C14H18O10	[M-H]-	Phenolic acids	Phenolic acids
meta_889	Rutinose		325.11	59.01	326.121	C12H22O10	[M-H]-	Others	Saccharides
meta_890	9-(Arabinosyl)hypoxanthine		267.07	135.03	268.081	C10H12N4O5	[M-H]-	Nucleotides and derivatives	Nucleotides and derivatives
meta_891	LysoPE 20:2(2n isomer)		506.32	365.31	505.317	C25H48NO7P	[M+H]+	Lipids	LPE
meta_892	Methanesulfonic acid		94.98	79.96	95.9881	CH4O3S	[M-H]-	Organic acids	Organic acids
meta_893	Aromadendrin (Dihydrokaempferol)		287.06	259.07	288.063	C15H12O6	[M-H]-	Flavonoids	Flavanonols
meta_894	D-Melezitose		503.16	323.1	504.169	C18H32O16	[M-H]-	Others	Saccharides
meta_895	3-O-p-Coumaroylshikimic acid		319.08	145.03	320.09	C16H16O7	[M-H]-	Phenolic acids	Phenolic acids
meta_896	5,6,3',4'-Tetrahydroxy-3,7-dimethoxyflavone		347.07	315.06	346.069	C17H14O8	[M+H]+	Flavonoids	Flavones
meta_897	Hispidulin-7-O-(6''-O-p-Coumaroyl)Glucoside		609.18	463.08	608.153	C31H28O13	[M+H]+	Flavonoids	Flavones
meta_898	LysoPC 15:1		480.31	184.07	479.301	C23H46NO7P	[M+H]+	Lipids	LPC
meta_899	5-O-p-Coumaroylquinic acid		337.09	191.06	338.1	C16H18O8	[M-H]-	Phenolic acids	Phenolic acids
meta_900	3,3'-O-Dimethylellagic Acid-4'-O-arabinoside		463.09	331.05	462.08	C21H18O12	[M+H]+	Tannins	Tannin
meta_901	L-Proline*		116.07	70.07	115.063	C5H9NO2	[M+H]+	Amino acids and derivatives	Amino acids and derivatives
meta_902	Methyl (6-O-4-hydroxybenzoyl)-α-D-glucoside		315.11	163.04	314.1	C14H18O8	[M+H]+	Phenolic acids	Phenolic acids
meta_903	3-Galloylshikimic acid		325.06	93.03	326.064	C14H14O9	[M-H]-	Phenolic acids	Phenolic acids
meta_904	LysoPC 18:1(2n isomer)		522.36	184.07	521.348	C26H52NO7P	[M+H]+	Lipids	LPC
meta_905	5,6-Dihydrouracil		115.05	98.02	114.043	C4H6N2O2	[M+H]+	Nucleotides and derivatives	Nucleotides and derivatives
meta_906	D-Arabinono-1,4-lactone*		147.03	85.03	148.037	C5H8O5	[M-H]-	Others	Saccharides
meta_907	Isocorilagin		633.07	301	634.081	C27H22O18	[M-H]-	Tannins	Tannin
meta_908	cis-Abienol		289.25	157.16	290.261	C20H34O	[M-H]-	Terpenoids	Ditepenoids
meta_909	Vitexin-2''-O-glucoside		595.17	577.16	594.159	C27H30O15	[M+H]+	Flavonoids	Flavones
meta_910	LysoPC 16:2(2n isomer)		492.31	184.07	491.301	C24H46NO7P	[M+H]+	Lipids	LPC
meta_911	Oleic acid		283.26	121.1	282.256	C18H34O2	[M+H]+	Lipids	Free fatty acids
meta_912	Quercetin-3,4'-Dimethyl Ether		331.08	287.05	330.074	C17H14O7	[M+H]+	Flavonoids	Flavonols
meta_913	1-O-Galloyl-4,6-hexahydroxydiphenoyl-D-glucose*		633.07	275	634.081	C27H22O18	[M-H]-	Phenolic acids	Phenolic acids
meta_914	Quercetin-3',4'-dimethyl ether		331.08	287.05	330.074	C17H14O7	[M+H]+	Flavonoids	Flavonols
meta_915	2-(Acetylamino)-3-phenyl-2-propenoic acid*		206.08	118.07	205.074	C11H11NO3	[M+H]+	Alkaloids	Alkaloids
meta_916	1,4-Dihydro-1-Methyl-4-oxo-3-pyridinecarboxamide		151.05	71.01	152.059	C7H8N2O2	[M-H]-	Alkaloids	Pyridine alkaloids
meta_917	5,6,7,4'-Tetramethoxyflavone		343.12	282.09	342.11	C19H18O6	[M+H]+	Flavonoids	Flavones
meta_918	1-Oleoyl-Sn-Glycerol		357.3	265.25	356.293	C21H40O4	[M+H]+	Lipids	Glycerol ester
meta_919	Pyridoxine-5'-O-diglucoside		494.19	332.5	493.18	C20H31NO13	[M+H]+	Others	Vitamin
meta_920	8-Azaguanine		153.05	136.03	152.045	C4H4N6O	[M+H]+	Nucleotides and derivatives	Nucleotides and derivatives
meta_921	Linoleic acid*		279.233	59.0139	280.24	C18H32O2	[M-H]-	Lipids	Free fatty acids
meta_922	D-Trehalose*		341.11	119.03	342.116	C12H22O11	[M-H]-	Others	Saccharides
meta_923	4-Hydroxyphenyllactic Acid*		181.05	135.04	182.058	C9H10O4	[M-H]-	Phenolic acids	Phenolic acids
meta_924	6-Demethoxycapillarisin		287.06	195.03	286.048	C15H10O6	[M+H]+	Others	Chromone
meta_925	N6-(4-hydroxybenzyl)adnine riboside		242.1	136.06	241.096	C12H11N5O	[M+H]+	Nucleotides and derivatives	Nucleotides and derivatives
meta_926	DL-O-tyrosine		180.07	119.05	181.074	C9H11NO3	[M-H]-	Amino acids and derivatives	Amino acids and derivatives
meta_927	N'-p-Coumaroylagmatine-glucoside		439.22	277.17	438.211	C20H30O7N4	[M+H]+	Alkaloids	Phenolamine
meta_928	Met-Arg		306.16	175.12	305.152	C11H23N5O3S	[M+H]+	Amino acids and derivatives	Amino acids and derivatives
meta_929	DL-Leucine*		132.1	86.1	131.095	C6H13NO2	[M+H]+	Amino acids and derivatives	Amino acids and derivatives
meta_930	L-Alanine		88.04	71.01	89.0477	C3H7NO2	[M-H]-	Amino acids and derivatives	Amino acids and derivatives
meta_931	Chelidonic acid		183	67.02	184.001	C7H4O6	[M-H]-	Organic acids	Organic acids
meta_932	(S)-3-Amino-2-methylpropanoic acid		104.07	57.03	103.063	C4H9NO2	[M+H]+	Amino acids and derivatives	Amino acids and derivatives
meta_933	3-O-Feruloylquinic acid		369.12	177.05	368.111	C17H20O9	[M+H]+	Phenolic acids	Phenolic acids
meta_934	D-Threose		121.05	93.06	120.042	C4H8O4	[M+H]+	Others	Saccharides
meta_935	Isolariciresinol		359.15	180.08	360.157	C20H24O6	[M-H]-	Lignans and Coumarins	Lignans
meta_936	LysoPC 18:0(2n isomer)		524.37	184.07	523.364	C26H54NO7P	[M+H]+	Lipids	LPC
meta_937	Gramine		175.12	130.07	174.116	C11H14N2	[M+H]+	Alkaloids	Plumerane
meta_938	N6-Acetyl-L-lysine		189.12	126.09	188.116	C8H16N2O3	[M+H]+	Amino acids and derivatives	Amino acids and derivatives
meta_939	Ajugol		347.13	127.04	348.142	C15H24O9	[M-H]-	Terpenoids	Monoterpenoids
meta_940	β-Hydroxyisovaleric acid		117.06	59.01	118.063	C5H10O3	[M-H]-	Organic acids	Organic acids
meta_941	Kaempferol-7-O-rhamnoside		431.1	285.04	432.106	C21H20O10	[M-H]-	Flavonoids	Flavonols
meta_942	2-Furoic acid		111.01	67.02	112.016	C5H4O3	[M-H]-	Organic acids	Organic acids
meta_943	Myricetin-3-O-rutinoside		625.14	463.09	626.148	C27H30O17	[M-H]-	Flavonoids	Flavonols
meta_944	LysoPC 20:0		552.4	184.07	551.395	C28H58NO7P	[M+H]+	Lipids	LPC
meta_945	D-Sorbitol		181.07	71.01	182.079	C6H14O6	[M-H]-	Others	Saccharides
meta_946	2-(2-Phenylethyl)chromone*		251.11	91.05	250.099	C17H14O2	[M+H]+	Others	Chromone
meta_947	D-Sedoheptuiose 7-phosphate		289.03	96.97	290.04	C7H15O10P	[M-H]-	Others	Saccharides
meta_948	1-O-p-Cumaroylglycerol		237.08	163.04	238.084	C12H14O5	[M-H]-	Phenolic acids	Phenolic acids
meta_949	Riboprine		336.17	148.06	335.159	C15H21N5O4	[M+H]+	Nucleotides and derivatives	Nucleotides and derivatives
meta_950	Benzyl-(2''-O-xylosyl)glucoside		401.14	269.1	402.153	C18H26O10	[M-H]-	Phenolic acids	Phenolic acids
meta_951	LysoPC 20:2(2n isomer)		548.37	184.07	547.364	C28H54NO7P	[M+H]+	Lipids	LPC
meta_952	Tricin-7-O-(2''-Sinapoyl)glucoside		699.19	331.08	698.185	C34H34O16	[M+H]+	Flavonoids	Flavones
meta_953	Glucose-1-phosphate*		259.02	96.97	260.03	C6H13O9P	[M-H]-	Others	Saccharides
meta_954	DL-3-Phenyllactic acid*		165.06	119.05	166.063	C9H10O3	[M-H]-	Organic acids	Organic acids
meta_955	D-Ribose		149.05	75.01	150.053	C5H10O5	[M-H]-	Others	Saccharides
meta_956	5-Methyl-2'-Deoxycytidine		242.11	126.07	241.106	C10H15N3O4	[M+H]+	Nucleotides and derivatives	Nucleotides and derivatives
meta_957	Apigenin-6-C-(2''-glucuronyl)glucoside		609.14	489.1	608.138	C27H28O16	[M+H]+	Flavonoids	Flavones
meta_958	D-Mannose*		179.06	59.01	180.063	C6H12O6	[M-H]-	Others	Saccharides
meta_959	Chrysoeriol-7-O-(2''-O-glucuronyl)glucuronide		653.13	301.1	652.128	C28H28O18	[M+H]+	Flavonoids	Flavones
meta_960	Thymidine		243.1	127.05	242.09	C10H14N2O5	[M+H]+	Nucleotides and derivatives	Nucleotides and derivatives
meta_961	4-Hydroxy-L-glutamic acid		162.04	144.03	163.048	C5H9NO5	[M-H]-	Amino acids and derivatives	Amino acids and derivatives
meta_962	Dopamine		154.09	137.06	153.079	C8H11NO2	[M+H]+	Alkaloids	Phenolamine
meta_963	1,3,6-Tri-O-galloyl-β-D-glucose*		635.09	169.01	636.096	C27H24O18	[M-H]-	Phenolic acids	Phenolic acids
meta_964	Apigenin-6,8-di-C-glucoside-4'-O-glucoside		757.22	577.2	756.211	C33H40O20	[M+H]+	Flavonoids	Flavones
meta_965	1-beta-D-Arabinofuranosyluracil		245.07	113.03	244.07	C9H12N2O6	[M+H]+	Nucleotides and derivatives	Nucleotides and derivatives
meta_966	1,5-Anhydro-D-glucitol		163.06	101.02	164.069	C6H12O5	[M-H]-	Others	Saccharides
meta_967	Phthalic acid		165.02	77.04	166.027	C8H6O4	[M-H]-	Phenolic acids	Phenolic acids
meta_968	Cadaverine		103.12	86.1	102.116	C5H14N2	[M+H]+	Alkaloids	Alkaloids
meta_969	Dicumarol		337.06	163.04	336.063	C19H12O6	[M+H]+	Lignans and Coumarins	Coumarins
meta_970	5'-Methoxymatairesinoside		549.2	387.15	550.205	C27H34O12	[M-H]-	Lignans and Coumarins	Lignans
meta_971	Tyrosol; 4-Hydroxyphenylethanol		137.06	119.05	138.068	C8H10O2	[M-H]-	Phenolic acids	Phenolic acids
meta_972	L-Homocysteine		136.04	118.03	135.035	C4H9NO2S	[M+H]+	Amino acids and derivatives	Amino acids and derivatives
meta_973	Syringetin		345.06	330.04	346.069	C17H14O8	[M-H]-	Flavonoids	Flavonols
meta_974	L-Gulono-1,4-Lactone*		177.041	59.0139	178.048	C6H10O6	[M-H]-	Others	Saccharides
meta_975	Apigenin-6-C-rhamnoside		417.12	381.1	416.111	C21H20O9	[M+H]+	Flavonoids	Flavones
meta_976	D-Arabinose*		149.05	59.01	150.053	C5H10O5	[M-H]-	Others	Saccharides
meta_977	Isocitric Acid		191.02	111.01	192.027	C6H8O7	[M-H]-	Organic acids	Organic acids
meta_978	LysoPE 20:4		502.29	361.27	501.286	C25H44NO7P	[M+H]+	Lipids	LPE
meta_979	LysoPE 20:4(2n isomer)		502.29	361.27	501.286	C25H44NO7P	[M+H]+	Lipids	LPE
meta_980	2-Hydroxy-7-methoxy-1,4-benzoxazin-3(2H)-one (HMBOA)		196.06	150.06	195.053	C9H9NO4	[M+H]+	Alkaloids	Alkaloids
meta_981	γ-Glutamylphenylalanine		293.11	164.07	294.122	C14H18N2O5	[M-H]-	Amino acids and derivatives	Amino acids and derivatives
meta_982	Trans-5-O-(p-Coumaroyl)shikimate		321.1	147.04	320.09	C16H16O7	[M+H]+	Phenolic acids	Phenolic acids
meta_983	D-Fructose-1,6-biphosphate		338.99	96.97	339.996	C6H14O12P2	[M-H]-	Others	Saccharides
meta_984	LysoPE 18:2		478.29	337.27	477.286	C23H44NO7P	[M+H]+	Lipids	LPE
meta_985	3',4',5',5,7-Pentamethoxyflavone		373.13	343.08	372.121	C20H20O7	[M+H]+	Flavonoids	Flavones
meta_986	Ile-Asn		246.15	86.1	245.138	C10H19N3O4	[M+H]+	Amino acids and derivatives	Amino acids and derivatives
meta_987	3-Acetyl-2,5-dimethylchromone-7-O-sulfate		311.02	231.07	312.03	C13H12O7S	[M-H]-	Others	Chromone
meta_988	N-Methyl-α-aminoisobutyric acid		235.16	118.09	117.079	C5H11NO2	[2M+H]+	Amino acids and derivatives	Amino acids and derivatives
meta_989	Diisobutyl phthalate*		279.159	149.023	278.152	C16H22O4	[M+H]+	Phenolic acids	Phenolic acids
meta_990	Pyridoxine-5'-O-(6''-feruloyl)glucoside		508.18	152.4	507.174	C24H29NO11	[M+H]+	Others	Vitamin
meta_991	3,5-Digalloylshikimic acid		477.14	169	478.147	C23H26O11	[M-H]-	Phenolic acids	Phenolic acids
meta_992	Monopalmitin		331.28	313.27	330.277	C19H38O4	[M+H]+	Lipids	Glycerol ester
meta_993	Hesperetin-7-O-rutinoside (Hesperidin)*		611.2	303.09	610.19	C28H34O15	[M+H]+	Flavonoids	Flavanones
meta_994	2,3,5,4'-Tetrahydroxystilbene-2-O-glucoside		405.12	243.07	406.126	C20H22O9	[M-H]-	Others	Stilbene
meta_995	2,4,6-Trihydroxybenzoic acid		171.03	81.03	170.022	C7H6O5	[M+H]+	Phenolic acids	Phenolic acids
meta_996	p-Coumaric acid-4-O-glucoside*		325.093	163.039	326.1	C15H18O8	[M-H]-	Phenolic acids	Phenolic acids
meta_997	6-Methoxy-2-(2-phenylethyl)chromone		281.12	91.05	280.11	C18H16O3	[M+H]+	Others	Chromone
meta_998	N-Acetyl-L-glutamic acid		188.06	128.04	189.064	C7H11NO5	[M-H]-	Amino acids and derivatives	Amino acids and derivatives
meta_999	Hydroxypyruvic acid		103	59.01	104.011	C3H4O4	[M-H]-	Organic acids	Organic acids
meta_1000	Pantetheine		277.12	146.08	278.13	C11H22N2O4S	[M-H]-	Alkaloids	Alkaloids
meta_1001	2,3-Dihydroxyurs-12-en-29-oic acid (Maslinic acid)*		471.348	471.348	472.355	C30H48O4	[M-H]-	Terpenoids	Triterpene
meta_1002	6,7-Dimethoxy-2-benzoxazolinone (DMBOA)		196.06	150.06	195.053	C9H9NO4	[M+H]+	Alkaloids	Alkaloids
meta_1003	Procyanidin B2		579.15	409.09	578.142	C30H26O12	[M+H]+	Tannins	Proanthocyanidins
meta_1004	Ergotamine		580.36	506.33	581.264	C33H35N5O5	[M-H]-	Alkaloids	Plumerane
meta_1005	3-Hydroxybutyric acid		103.04	59.01	104.047	C4H8O3	[M-H]-	Organic acids	Organic acids
meta_1006	D-Erythronolactone		117.02	73.03	118.027	C4H6O4	[M-H]-	Organic acids	Organic acids
meta_1007	isofraxidin		223.06	190.03	222.053	C11H10O5	[M+H]+	Lignans and Coumarins	Coumarins
meta_1008	Phthalic anhydride		149.02	65.04	148.016	C8H4O3	[M+H]+	Phenolic acids	Phenolic acids
meta_1009	Myricetin-3-O-xyloside		449.07	316.02	450.08	C20H18O12	[M-H]-	Flavonoids	Flavonols
meta_1010	Quercetin-3-O-(4''-O-glucosyl)rhamnoside		611.16	303.05	610.153	C27H30O16	[M+H]+	Flavonoids	Flavonols
meta_1011	β-Nicotinamide mononucleotide		335.06	123.06	334.057	C11H15N2O8P	[M+H]+	Nucleotides and derivatives	Nucleotides and derivatives
meta_1012	Isoorientin-7-O-(6''-p-coumaroyl)glucoside		757.2	147.1	756.19	C36H36O18	[M+H]+	Flavonoids	Flavones
meta_1013	Piceatannol-3'-O-glucoside		405.12	243.07	406.126	C20H22O9	[M-H]-	Others	Stilbene
meta_1014	Swertiajaponin		463.12	313.07	462.116	C22H22O11	[M+H]+	Flavonoids	Flavones
meta_1015	Isoferulic Acid*		193.051	134.037	194.058	C10H10O4	[M-H]-	Phenolic acids	Phenolic acids
meta_1016	L-Tyrosine		182.08	136.08	181.074	C9H11NO3	[M+H]+	Amino acids and derivatives	Amino acids and derivatives
meta_1017	L-Homocitrulline		190.12	84.08	189.111	C7H15N3O3	[M+H]+	Amino acids and derivatives	Amino acids and derivatives
meta_1018	Syringaresinol-4'-O-(6''-acetyl)glucoside		621.22	417.16	622.226	C30H38O14	[M-H]-	Lignans and Coumarins	Lignans
meta_1019	L-Lysine-Butanoic Acid		235.17	118.09	234.158	C10H22N2O4	[M+H]+	Amino acids and derivatives	Amino acids and derivatives
meta_1020	2-Hydroxy-4,7-dimethoxy-1,4-benzoxazin-3(4H)-one glucoside (HDMBOA glucoside)		388.12	166.05	387.116	C16H21NO10	[M+H]+	Alkaloids	Alkaloids
meta_1021	Met-Met		281.1	104.05	280.092	C10H20N2O3S2	[M+H]+	Amino acids and derivatives	Amino acids and derivatives
meta_1022	Isoorientin-7-O-(6''-feruloyl)glucoside		787.21	463.1	786.201	C37H38O19	[M+H]+	Flavonoids	Flavones
meta_1023	L-Tryptophanamide		204.11	159.09	203.106	C11H13N3O	[M+H]+	Amino acids and derivatives	Amino acids and derivatives
meta_1024	4-Hydroxy-3,5-dimethoxybenzyl alcohol		183.06	153.02	184.074	C9H12O4	[M-H]-	Phenolic acids	Phenolic acids
meta_1025	5-hydroxyisovanillic acid		183.03	124.02	184.037	C8H8O5	[M-H]-	Phenolic acids	Phenolic acids
meta_1026	1-α-Linolenoyl-glycerol-2,3-di-O-glucoside		677.37	261.22	676.367	C33H56O14	[M+H]+	Lipids	Glycerol ester
meta_1027	D-Glucurono-6,3-lactone		175.02	85.03	176.032	C6H8O6	[M-H]-	Others	Saccharides
meta_1028	LysoPC 17:1		508.34	184.07	507.332	C25H50NO7P	[M+H]+	Lipids	LPC
meta_1029	N-(2-Hydroxy-4-methoxyphenyl)acetamide		182.08	91.05	181.074	C9H11NO3	[M+H]+	Alkaloids	Phenolamine
meta_1030	Oleamide (9-Octadecenamide)		282.28	247.24	281.272	C18H35NO	[M+H]+	Lipids	Free fatty acids
meta_1031	2-(Formylamino)benzoic acid		164.04	120.05	165.043	C8H7NO3	[M-H]-	Phenolic acids	Phenolic acids
meta_1032	Orientin-2''-O-galactoside		611.16	449.11	610.153	C27H30O16	[M+H]+	Flavonoids	Flavones
meta_1033	2-Mercaptobenzothiazole		167.99	135.01	166.986	C7H5NS2	[M+H]+	Alkaloids	Alkaloids
meta_1034	D-Mannitol		181.07	101.02	182.079	C6H14O6	[M-H]-	Others	Saccharides
meta_1035	Methyl Brevifolincarboxylate		305.03	273	306.038	C14H10O8	[M-H]-	Phenolic acids	Phenolic acids
meta_1036	Kaempferol-3-O-rhamnoside (Afzelin)(Kaempferin)		431.1	285.04	432.106	C21H20O10	[M-H]-	Flavonoids	Flavonols
meta_1037	Coniferyl alcohol		179.07	146.04	180.079	C10H12O3	[M-H]-	Phenolic acids	Phenolic acids
meta_1038	Chrysoeriol-6-C-rhamnoside-7-O-rhamnoside		593.18	447.13	592.179	C28H32O14	[M+H]+	Flavonoids	Flavones
meta_1039	Phylloquinone (Vitamin K1)		451.36	89.06	450.35	C31H46O2	[M+H]+	Others	Vitamin
meta_1040	2-Methoxy-5-nitrophenol		168.03	123.01	169.037	C7H7NO4	[M-H]-	Phenolic acids	Phenolic acids
meta_1041	4'-Hydroxy-5,6,7-trimethoxyflavone		329.1	268.08	328.095	C18H16O6	[M+H]+	Flavonoids	Flavones
meta_1042	1-Methyl-6-Oxo-1,6-Dihydropyridine-3-Carboxamide		153.07	108.04	152.059	C7H8N2O2	[M+H]+	Alkaloids	Pyridine alkaloids
meta_1043	Lys-Thr		248.16	84.08	247.153	C10H21N3O4	[M+H]+	Amino acids and derivatives	Amino acids and derivatives
meta_1044	Pimelic acid*		159.07	97.06	160.074	C7H12O4	[M-H]-	Organic acids	Organic acids
meta_1045	D-Arabitol*		151.06	59.01	152.069	C5H12O5	[M-H]-	Others	Saccharides
meta_1046	3-Hydroxy-5-Methylphenol-1-O-(6'-Galloyl)Glucoside*		437.11	313.1	438.116	C20H22O11	[M-H]-	Phenolic acids	Phenolic acids
meta_1047	S-Sulfo-L-Cysteine		199.97	80.96	200.977	C3H7NO5S2	[M-H]-	Amino acids and derivatives	Amino acids and derivatives
meta_1048	Pyrrolidin		72.08	55.05	71.0735	C4H9N	[M+H]+	Alkaloids	Pyrrole alkaloids
meta_1049	3,4,2',4',6'-Pentahydroxychalcone		287.06	135.05	288.063	C15H12O6	[M-H]-	Flavonoids	Chalcones
meta_1050	Pyridoxal		168.06	150.05	167.058	C8H9NO3	[M+H]+	Others	Vitamin
meta_1051	2-Decanol*		157.16	157.16	158.167	C10H22O	[M-H]-	Others	Saccharides
meta_1052	Thr-Thr		221.11	74.06	220.106	C8H16N2O5	[M+H]+	Amino acids and derivatives	Amino acids and derivatives
meta_1053	N-Methylglycine		88.04	88.04	89.0477	C3H7NO2	[M-H]-	Amino acids and derivatives	Amino acids and derivatives
meta_1054	4-hydroxy-3-methoxyphenyl 1-O-β-D-(6'-O-galloyol)-glucopyranoside		453.1	313.05	454.111	C20H22O12	[M-H]-	Phenolic acids	Phenolic acids
meta_1055	Kaempferol-3-O-(6''-galloyl)glucoside		601.12	287.06	600.111	C28H24O15	[M+H]+	Flavonoids	Flavonols
meta_1056	Luteolin-4'-O-glucoside*		449.11	287.05	448.101	C21H20O11	[M+H]+	Flavonoids	Flavones
meta_1057	5-L-Glutamyl-L-amino acid		217.08	199.07	218.09	C8H14N2O5	[M-H]-	Amino acids and derivatives	Amino acids and derivatives
meta_1058	Vanillic acid-4-O-glucoside		329.09	209.04	330.095	C14H18O9	[M-H]-	Phenolic acids	Phenolic acids
meta_1059	Kaempferol-3-O-arabinoside		419.1	287.05	418.09	C20H18O10	[M+H]+	Flavonoids	Flavonols
meta_1060	Lactobiose		341.11	89.02	342.116	C12H22O11	[M-H]-	Others	Saccharides
meta_1061	Uridine 5'-diphospho-D-glucose		565.05	323.03	566.055	C15H24N2O17P2	[M-H]-	Nucleotides and derivatives	Nucleotides and derivatives
meta_1062	N-benzylformamide*		136.07	91.05	135.068	C8H9NO	[M+H]+	Alkaloids	Alkaloids
meta_1063	LysoPE 20:3(2n isomer)		504.31	363.29	503.301	C25H46NO7P	[M+H]+	Lipids	LPE
meta_1064	3-Phospho-D-glyceric acid		184.98	78.96	185.993	C3H7O7P	[M-H]-	Others	Saccharides
meta_1065	Isovitexin-8-O-xyloside		565.16	367.1	564.148	C26H28O14	[M+H]+	Flavonoids	Flavones
meta_1066	Quinic Acid		191.06	85.03	192.063	C7H12O6	[M-H]-	Organic acids	Organic acids
meta_1067	3-Hydroxyolean-12-en-28-oic acid (Oleanolic acid)*		455.35	455.35	456.36	C30H48O3	[M-H]-	Terpenoids	Triterpene
meta_1068	Sweroside		359.13	197.08	358.126	C16H22O9	[M+H]+	Terpenoids	Monoterpenoids
meta_1069	1,7-Dimethylxanthine		181.07	124.05	180.065	C7H8N4O2	[M+H]+	Nucleotides and derivatives	Nucleotides and derivatives
meta_1070	1-Aminopropan-2-ol*		76.08	58.07	75.0684	C3H9NO	[M+H]+	Alkaloids	Alkaloids
meta_1071	Oxiglutatione		611.15	306.07	612.152	C20H32N6O12S2	[M-H]-	Amino acids and derivatives	Amino acids and derivatives
meta_1072	Ethyl Vanillate		197.08	65.04	196.074	C10H12O4	[M+H]+	Phenolic acids	Phenolic acids
meta_1073	1-Methyladenine		150.08	133.05	149.07	C6H7N5	[M+H]+	Nucleotides and derivatives	Nucleotides and derivatives
meta_1074	Quercetin-3-O-(6''-O-acetyl)galactoside		505.1	300.03	506.106	C23H22O13	[M-H]-	Flavonoids	Flavonols
meta_1075	2'-Deoxyinosine-5'-monophosphate		333.06	137.05	332.052	C10H13N4O7P	[M+H]+	Nucleotides and derivatives	Nucleotides and derivatives
meta_1076	Methyldopa		212.09	166.09	211.084	C10H13NO4	[M+H]+	Amino acids and derivatives	Amino acids and derivatives
meta_1077	2-α-Linolenoyl-glycerol-1-O-glucoside*		515.32	261.22	514.314	C27H46O9	[M+H]+	Lipids	Glycerol ester
meta_1078	4,6-Dihydroxyquinoline		162.06	116.05	161.048	C9H7NO2	[M+H]+	Alkaloids	Quinoline alkaloids
meta_1079	3-O-p-Coumaroyl-4,6-(S)-HHDP-β-D-glucose		629.11	163.04	628.106	C29H24O16	[M+H]+	Phenolic acids	Phenolic acids
meta_1080	Quercetin-5-O-β-D-glucoside		465.1	303.05	464.096	C21H20O12	[M+H]+	Flavonoids	Flavonols
meta_1081	Lys-Ala		218.15	84.08	217.143	C9H19N3O3	[M+H]+	Amino acids and derivatives	Amino acids and derivatives
meta_1082	Pinoresinol-4-O-glucoside		519.19	357.14	520.194	C26H32O11	[M-H]-	Lignans and Coumarins	Lignans
meta_1083	Vanillylamine		154.09	137.06	153.079	C8H11NO2	[M+H]+	Alkaloids	Phenolamine
meta_1084	LysoPC 16:1(2n isomer)		494.32	184.07	493.317	C24H48NO7P	[M+H]+	Lipids	LPC
meta_1085	Cyclo(Ser-Pro)		185.09	70.06	184.085	C8H12N2O3	[M+H]+	Amino acids and derivatives	Amino acids and derivatives
meta_1086	N-Acetyl-L-leucine		174.11	86.1	173.105	C8H15NO3	[M+H]+	Amino acids and derivatives	Amino acids and derivatives
meta_1087	Isorhamnetin-3-O-(6''-malonyl)glucoside		565.12	317.08	564.111	C25H24O15	[M+H]+	Flavonoids	Flavonols
meta_1088	Hypoxanthine		137.05	119.04	136.038	C5H4N4O	[M+H]+	Nucleotides and derivatives	Nucleotides and derivatives
meta_1089	3-O-Cinnamoyl-4,6-(S)-HHDP-β-D-glucose		613.12	147.04	612.111	C29H24O15	[M+H]+	Phenolic acids	Phenolic acids
meta_1090	Myricetin-3-O-rhamnoside (Myricitrin)		463.09	316.03	464.096	C21H20O12	[M-H]-	Flavonoids	Flavonols
meta_1091	LysoPE 16:1		452.28	311.26	451.27	C21H42NO7P	[M+H]+	Lipids	LPE
meta_1092	Kaempferol-6,8-di-C-glucoside-7-O-glucoside		773.22	611.17	772.206	C33H40O21	[M+H]+	Flavonoids	Flavonols
meta_1093	Erucic acid		337.31	337.31	338.318	C22H42O2	[M-H]-	Lipids	Free fatty acids
meta_1094	cis-4-Hydroxy-D-proline*		132.07	86.06	131.058	C5H9NO3	[M+H]+	Amino acids and derivatives	Amino acids and derivatives
meta_1095	N-Acetyl-L-Methionine		192.07	56.05	191.062	C7H13NO3S	[M+H]+	Amino acids and derivatives	Amino acids and derivatives
meta_1096	3-Indole acetamide		175.12	130.1	174.079	C10H10N2O	[M+H]+	Alkaloids	Plumerane
meta_1097	Feruloylsinapoyltartaric acid		531.12	337.06	532.122	C25H24O13	[M-H]-	Phenolic acids	Phenolic acids
meta_1098	2-Oxoadipic acid		159.03	87.04	160.037	C6H8O5	[M-H]-	Organic acids	Organic acids
meta_1099	N-Methylserotonin		191.12	160.08	190.111	C11H14N2O	[M+H]+	Alkaloids	Plumerane
meta_1100	Galactinol		341.11	179.06	342.116	C12H22O11	[M-H]-	Others	Saccharides
meta_1101	2-O-Salicyl-6-O-Galloyl-D-Glucose		451.09	313.05	452.096	C20H20O12	[M-H]-	Phenolic acids	Phenolic acids
meta_1102	α-Cyperone		219.17	111.12	218.167	C15H22O	[M+H]+	Others	Ketone compounds
meta_1103	Dulcitol		181.072	101.024	182.079	C6H14O6	[M-H]-	Others	Saccharides
meta_1104	1,2,4,6-tetra-O-galloyl-β-D-glucose		787.1	617.08	788.106	C34H28O22	[M-H]-	Phenolic acids	Phenolic acids
meta_1105	6'-O-Sinapoylsucrose		547.17	223.06	548.174	C23H32O15	[M-H]-	Phenolic acids	Phenolic acids
meta_1106	2'-Deoxycytidine		228.1	112.05	227.091	C9H13N3O4	[M+H]+	Nucleotides and derivatives	Nucleotides and derivatives
meta_1107	2,5-Dihydroxybenzoic acid; Gentisic Acid*		153.019	109.029	154.027	C7H6O4	[M-H]-	Phenolic acids	Phenolic acids
meta_1108	Gallocatechin 3-O-gallate		457.08	169.01	458.085	C22H18O11	[M-H]-	Flavonoids	Flavanols
meta_1109	Syringic acid		197.05	123.01	198.053	C9H10O5	[M-H]-	Phenolic acids	Phenolic acids
meta_1110	2-Picolinic acid*		122.02	78.03	123.032	C6H5NO2	[M-H]-	Organic acids	Organic acids
meta_1111	Succinic semialdehyde		101.02	55.02	102.032	C4H6O3	[M-H]-	Organic acids	Organic acids
meta_1112	3-[(1-Carboxyvinyl)oxy]benzoic acid		207.03	119.05	208.037	C10H8O5	[M-H]-	Phenolic acids	Phenolic acids
meta_1113	Nicotinate D-ribonucleoside		256.08	124.04	256.082	C11H14NO6+	[M]+	Others	Vitamin
meta_1114	Uridine-5'-diphosphoglucuronic acid		579.03	403	580.034	C15H22N2O18P2	[M-H]-	Nucleotides and derivatives	Nucleotides and derivatives
meta_1115	Lys-Trp		333.19	84.08	332.185	C17H24N4O3	[M+H]+	Amino acids and derivatives	Amino acids and derivatives
meta_1116	1,2,3-Tri-O-galloyl-β-D-glucose		635.09	169.01	636.096	C27H24O18	[M-H]-	Phenolic acids	Phenolic acids
meta_1117	2-Aminopurine		136.06	119.04	135.054	C5H5N5	[M+H]+	Nucleotides and derivatives	Nucleotides and derivatives
meta_1118	β-Pseudouridine		243.06	153.03	244.07	C9H12N2O6	[M-H]-	Nucleotides and derivatives	Nucleotides and derivatives
meta_1119	Octadeca-11E,13E,15Z-trienoic acid		279.23	149.13	278.225	C18H30O2	[M+H]+	Lipids	Free fatty acids
meta_1120	Hordenine		166.12	121.06	165.115	C10H15NO	[M+H]+	Alkaloids	Phenolamine
meta_1121	Cyclo(Phe-Glu)		277.12	120.08	276.111	C14H16N2O4	[M+H]+	Amino acids and derivatives	Amino acids and derivatives
meta_1122	1-O-Caffeoyl-(6-O-glucosyl)-β-D-glucose		503.14	341.09	504.148	C21H28O14	[M-H]-	Phenolic acids	Phenolic acids
meta_1123	2,4,6-Tri-O-galloyl-D-glucose*		635.09	169.01	636.096	C27H24O18	[M-H]-	Phenolic acids	Phenolic acids
meta_1124	5-Acetamidopentanoic Acid		158.08	116.07	159.089	C7H13NO3	[M-H]-	Organic acids	Organic acids
meta_1125	7,4'-Dihydroxyflavone		253.05	117.04	254.058	C15H10O4	[M-H]-	Flavonoids	Flavones
meta_1126	3-(4-Hydroxyphenyl)-propionic acid*		165.06	119.05	166.063	C9H10O3	[M-H]-	Phenolic acids	Phenolic acids
meta_1127	Butyl isobutyl phthalate*		279.16	149.03	278.152	C16H22O4	[M+H]+	Phenolic acids	Phenolic acids
meta_1128	L-Cystathionine		223.07	134.03	222.067	C7H14N2O4S	[M+H]+	Amino acids and derivatives	Amino acids and derivatives
meta_1129	Allysine(6-Oxo DL-Norleucine)		144.07	126.06	145.074	C6H11NO3	[M-H]-	Amino acids and derivatives	Amino acids and derivatives
meta_1130	N-Acetyl-L-threonine		160.06	98.02	161.069	C6H11NO4	[M-H]-	Amino acids and derivatives	Amino acids and derivatives
meta_1131	L-Homocystine		269.06	136.04	268.055	C8H16N2O4S2	[M+H]+	Amino acids and derivatives	Amino acids and derivatives
meta_1132	Quercetin-3-O-(2''-O-rhamnosyl)galactoside		611.16	303.05	610.153	C27H30O16	[M+H]+	Flavonoids	Flavonols
meta_1133	3-Hydroxy-L-phenylalanine		182.08	136.08	181.074	C9H11NO3	[M+H]+	Amino acids and derivatives	Amino acids and derivatives
meta_1134	Syringaresinol-4'-O-glucoside		579.21	417.16	580.216	C28H36O13	[M-H]-	Lignans and Coumarins	Lignans
meta_1135	Diosmetin-7-O-glucuronide		477.1	301.07	476.096	C22H20O12	[M+H]+	Flavonoids	Flavones
meta_1136	Isorhamnetin-3-O-neohesperidoside*		625.17	317.07	624.169	C28H32O16	[M+H]+	Flavonoids	Flavonols
meta_1137	Epicatechin gallate*		441.08	169.02	442.09	C22H18O10	[M-H]-	Flavonoids	Flavanols
meta_1138	Quercetin-3-O-xylosyl(1→2)arabinoside		567.13	303.05	566.127	C25H26O15	[M+H]+	Flavonoids	Flavonols
meta_1139	4(3H)-Quinazolinone		147.05	130.03	146.048	C8H6N2O	[M+H]+	Alkaloids	Alkaloids
meta_1140	Quercetin-7-O-rutinoside-4'-O-glucoside		773.21	303.05	772.206	C33H40O21	[M+H]+	Flavonoids	Flavonols
meta_1141	(S)-2-Phenyloxirane		121.06	77.04	120.058	C8H8O	[M+H]+	Phenolic acids	Phenolic acids
meta_1142	Argininosuccinic acid		289.12	131.08	290.123	C10H18N4O6	[M-H]-	Organic acids	Organic acids
meta_1143	Quercetin-3-O-glucuronide		479.09	303.05	478.075	C21H18O13	[M+H]+	Flavonoids	Flavonols
meta_1144	3-Hydroxyanthranilic acid		154.05	136.04	153.043	C7H7NO3	[M+H]+	Alkaloids	Phenolamine
meta_1145	Syringaresinol		417.16	402.1	418.163	C22H26O8	[M-H]-	Lignans and Coumarins	Lignans
meta_1146	Ribulose-5-phosphate		229.01	96.97	230.019	C5H11O8P	[M-H]-	Others	Saccharides
meta_1147	Isorhamnetin-3-O-rutinoside (Narcissin)*		625.18	317.08	624.169	C28H32O16	[M+H]+	Flavonoids	Flavonols
meta_1148	Dehydroascorbic acid		173.01	71.03	174.016	C6H6O6	[M-H]-	Others	Vitamin
meta_1149	Pyrocatechol		109.03	81.03	110.037	C6H6O2	[M-H]-	Phenolic acids	Phenolic acids
meta_1150	LysoPC 16:2		492.31	184.07	491.301	C24H46NO7P	[M+H]+	Lipids	LPC
meta_1151	L-Tartaric acid		149.01	87.01	150.016	C4H6O6	[M-H]-	Organic acids	Organic acids
meta_1152	2,3,5,4'-Tetrahydroxystilbene-2-O-(2'-gallic acyl)-D-glucoside		557.13	405.1	558.137	C27H26O13	[M-H]-	Others	Stilbene
meta_1153	Tridecanoylglycine		272.22	254.21	271.215	C15H29NO3	[M+H]+	Amino acids and derivatives	Amino acids and derivatives
meta_1154	6-O-Caffeoylarbutin		433.11	271.06	434.121	C21H22O10	[M-H]-	Phenolic acids	Phenolic acids
meta_1155	LysoPE 17:0		468.31	327.29	467.301	C22H46NO7P	[M+H]+	Lipids	LPE
meta_1156	O-phosphate-L-tyrosine		262.05	216.04	261.04	C9H12NO6P	[M+H]+	Amino acids and derivatives	Amino acids and derivatives
meta_1157	2-Hydroxyphenol-1-O-glucosyl(6→1)rhamnoside		417.14	109.03	418.147	C18H26O11	[M-H]-	Phenolic acids	Phenolic acids
meta_1158	Quercetin-3-O-(2''-O-galloyl)galactoside		617.11	315.07	616.106	C28H24O16	[M+H]+	Flavonoids	Flavonols
meta_1159	1-Linoleoylglycerol-3-O-glucoside*		517.34	263.24	516.33	C27H48O9	[M+H]+	Lipids	Glycerol ester
meta_1160	Butyl Beta-D-Fructopyranoside		235.12	59.01	236.126	C10H20O6	[M-H]-	Others	Saccharides
meta_1161	Acetoxyindole N-malonyl glucoside		424.12	176.07	423.116	C19H21NO10	[M+H]+	Alkaloids	Plumerane
meta_1162	Retinol (Vitamin A1)		287.24	119.09	286.23	C20H30O	[M+H]+	Others	Vitamin
meta_1163	Matairesinol		359.15	137.06	358.142	C20H22O6	[M+H]+	Lignans and Coumarins	Lignans
meta_1164	1,2-O-Diferuloylglycerol*		445.15	177.05	444.142	C23H24O9	[M+H]+	Phenolic acids	Phenolic acids
meta_1165	1,3-O-Diferuloylglycerol*		445.15	177.05	444.142	C23H24O9	[M+H]+	Phenolic acids	Phenolic acids
meta_1166	3-Methyl-L-Histidine*		170.092	124.088	169.085	C7H11N3O2	[M+H]+	Amino acids and derivatives	Amino acids and derivatives
meta_1167	2-Phenylacetamide*		136.08	91.05	135.068	C8H9NO	[M+H]+	Alkaloids	Alkaloids
meta_1168	Maltitol		343.12	89.03	344.132	C12H24O11	[M-H]-	Others	Saccharides
meta_1169	Rhamnose*		163.061	59.0139	164.069	C6H12O5	[M-H]-	Others	Saccharides
meta_1170	N-Oleoylethanolamine		326.31	62.06	325.298	C20H39NO2	[M+H]+	Alkaloids	Alkaloids
meta_1171	3',7-dihydroxy-4'-methoxyflavone		285.08	270.05	284.068	C16H12O5	[M+H]+	Flavonoids	Flavones
meta_1172	1-Methoxy-indole-3-acetamide		205.1	146.06	204.09	C11H12N2O2	[M+H]+	Alkaloids	Plumerane
meta_1173	Isorhamnetin-3-O-sophoroside		641.17	317.07	640.164	C28H32O17	[M+H]+	Flavonoids	Flavonols
meta_1174	δ-Guanidinovaleric acid		160.11	114.04	159.101	C6H13N3O2	[M+H]+	Organic acids	Organic acids
meta_1175	D-Glucosamine		180.09	163.06	179.079	C6H13NO5	[M+H]+	Others	Saccharides
meta_1176	Quercetin-3-O-(6''-O-galloyl)galactoside		617.11	303.05	616.106	C28H24O16	[M+H]+	Flavonoids	Flavonols
meta_1177	3,5-O-Dicaffeoylquinic Acid Methyl Ester*		531.15	177.06	530.142	C26H26O12	[M+H]+	Phenolic acids	Phenolic acids
meta_1178	4,8-Dihydroxy Naphthol-1-O-glucoside		339.11	177.05	338.1	C16H18O8	[M+H]+	Quinones	Quinones
meta_1179	Trimethylamine N-Oxide*		76.0757	58.0723	75.0684	C3H9NO	[M+H]+	Alkaloids	Alkaloids
meta_1180	Apigenin; 4',5,7-Trihydroxyflavone		271.06	153.02	270.053	C15H10O5	[M+H]+	Flavonoids	Flavones
meta_1181	3,4-O-Dicaffeoylquinic Acid Methyl Ester*		531.15	177.06	530.142	C26H26O12	[M+H]+	Phenolic acids	Phenolic acids
meta_1182	3,4-Di-O-caffeoylquinic acid methyl ester		531.15	163.04	530.142	C26H26O12	[M+H]+	Phenolic acids	Phenolic acids
meta_1183	Neopterin		254.09	206.07	253.081	C9H11N5O4	[M+H]+	Alkaloids	Alkaloids
meta_1184	Methyl 3-O-Methyl Gallate		197.05	167	198.053	C9H10O5	[M-H]-	Phenolic acids	Phenolic acids
meta_1185	Uridine 5'-monophosphate		323.03	211	324.036	C9H13N2O9P	[M-H]-	Nucleotides and derivatives	Nucleotides and derivatives
meta_1186	Antiarol; 3,4,5-Trimethoxyphenol		185.08	125.06	184.074	C9H12O4	[M+H]+	Phenolic acids	Phenolic acids
meta_1187	Feruloyl syringic acid		375.11	137.1	374.1	C19H18O8	[M+H]+	Phenolic acids	Phenolic acids
meta_1188	1-Linoleoylglycerol		355.28	263.24	354.277	C21H38O4	[M+H]+	Lipids	Glycerol ester
meta_1189	Dodecanedioic aicd		229.14	211.13	230.152	C12H22O4	[M-H]-	Lipids	Free fatty acids
meta_1190	S-Methyl-L-cysteine		136.04	91.05	135.035	C4H9NO2S	[M+H]+	Amino acids and derivatives	Amino acids and derivatives
meta_1191	3-P-Coumaroyl-1-Feruloylglycerol		415.14	177.06	414.131	C22H22O8	[M+H]+	Phenolic acids	Phenolic acids
meta_1192	N1,N8-Bis(sinapoyl)spermidine		558.28	207.07	557.274	C29H39N3O8	[M+H]+	Alkaloids	Phenolamine
meta_1193	5-Hydroxyquinoline		190.09	175.06	189.079	C11H11NO2	[M+H]+	Alkaloids	Quinoline alkaloids
meta_1194	Cytosine		112.05	95.02	111.043	C4H5N3O	[M+H]+	Nucleotides and derivatives	Nucleotides and derivatives
meta_1195	5,6,2',3',4',6'-Hexamethoxyflavone		403.14	373.09	402.132	C21H22O8	[M+H]+	Flavonoids	Flavones
meta_1196	5-Hydroxyindole-3-acetic acid		190.05	146.06	191.058	C10H9NO3	[M-H]-	Alkaloids	Plumerane
meta_1197	Mucic acid-dimethyl-2-O-gallate		391.09	153.02	390.08	C15H18O12	[M+H]+	Phenolic acids	Phenolic acids
meta_1198	Nonivamide		294.2	137.06	293.199	C17H27NO3	[M+H]+	Alkaloids	Phenolamine
meta_1199	Ala-His		227.11	110.07	226.107	C9H14N4O3	[M+H]+	Amino acids and derivatives	Amino acids and derivatives
meta_1200	11,14,17-Eicosatrienoic acid*		305.25	59.01	306.256	C20H34O2	[M-H]-	Lipids	Free fatty acids
meta_1201	Dihomo-gamma-linolenic acid; (8Z,11Z,14Z)-Icosatrienoic acid*		305.25	59.01	306.256	C20H34O2	[M-H]-	Lipids	Free fatty acids
meta_1202	γ-glutamylmethionine		279.1	133.03	278.094	C10H18N2O5S	[M+H]+	Amino acids and derivatives	Amino acids and derivatives
meta_1203	1-Phenylethanol		123.08	77.04	122.073	C8H10O	[M+H]+	Phenolic acids	Phenolic acids
meta_1204	Butyl beta-D-glucoside		237.13	98.97	236.126	C10H20O6	[M+H]+	Others	Saccharides
meta_1205	Tricin-7-O-glucuronyl(2→1)glucuronide		683.15	331.08	682.138	C29H30O19	[M+H]+	Flavonoids	Flavones
meta_1206	Eriodictyol-8-C-glucoside-4'-O-glucoside		613.18	451.1	612.169	C27H32O16	[M+H]+	Flavonoids	Flavanones
meta_1207	D-Sucrose*		341.11	119.03	342.116	C12H22O11	[M-H]-	Others	Saccharides
meta_1208	N-Feruloyltyramine		314.14	177.05	313.131	C18H19NO4	[M+H]+	Alkaloids	Phenolamine
meta_1209	Isorhamnetin-8-C-glucoside		479.12	383.5	478.111	C22H22O12	[M+H]+	Flavonoids	Flavonols
meta_1210	D-Panose		503.16	179.06	504.169	C18H32O16	[M-H]-	Others	Saccharides
meta_1211	Quercetin-3-O-(2''-O-glucosyl)glucuronide		641.13	303.05	640.128	C27H28O18	[M+H]+	Flavonoids	Flavonols
meta_1212	Stearamide		284.3	102.09	283.288	C18H37NO	[M+H]+	Alkaloids	Alkaloids
meta_1213	1,4,6-Tri-O-galloyl-β-D-glucose*		635.09	169.01	636.096	C27H24O18	[M-H]-	Phenolic acids	Phenolic acids
meta_1214	1-O-p-Coumaroyl-4,6-(S)-HHDP-β-D-glucose		629.12	163.04	628.106	C29H24O16	[M+H]+	Phenolic acids	Phenolic acids
meta_1215	Luteolin-7-O-Sophoroside-5-O-arabinoside		743.2	287.06	742.196	C32H38O20	[M+H]+	Flavonoids	Flavones
meta_1216	2-Oxo-3,4-dihydro-1H-quinoline-3-carboxylic acid		192.07	146.06	191.058	C10H9NO3	[M+H]+	Alkaloids	Quinoline alkaloids
meta_1217	N-Acetylcadaverine		145.13	86.1	144.126	C7H16N2O	[M+H]+	Alkaloids	Alkaloids
meta_1218	Chrysoeriol-8-C-glucoside-7-O-(6''-feruloyl)glucoside		801.22	207.1	800.216	C38H40O19	[M+H]+	Flavonoids	Flavones
meta_1219	D-Erythrose-4-phosphate		199	78.96	200.009	C4H9O7P	[M-H]-	Others	Saccharides
meta_1220	Epicatechin		291.086	139.04	290.079	C15H14O6	[M+H]+	Flavonoids	Flavanols
meta_1221	Coniferaldehyde		179.07	91.06	178.063	C10H10O3	[M+H]+	Phenolic acids	Phenolic acids
meta_1222	2-Methyl-3-oxosuccinic acid		145.01	57.03	146.022	C5H6O5	[M-H]-	Organic acids	Organic acids
meta_1223	Pro-Trp		302.15	188.07	301.143	C16H19N3O3	[M+H]+	Amino acids and derivatives	Amino acids and derivatives
meta_1224	Cyclo(D-Leu-L-Pro)		211.14	70.07	210.137	C11H18N2O2	[M+H]+	Amino acids and derivatives	Amino acids and derivatives
meta_1225	1-Methylpiperidine-2-carboxylic acid		144.1	84.08	143.095	C7H13NO2	[M+H]+	Organic acids	Organic acids
meta_1226	β-Carboline-1-propanoic acid		241.1	223.09	240.09	C14H12N2O2	[M+H]+	Alkaloids	Plumerane
meta_1227	N-Acetyl-L-phenylalanine		206.08	58.03	207.089	C11H13NO3	[M-H]-	Amino acids and derivatives	Amino acids and derivatives
meta_1228	Chrysoeriol-5,7-di-O-glucoside		625.17	301.07	624.169	C28H32O16	[M+H]+	Flavonoids	Flavones
meta_1229	Luteolin-7-O-(6''-caffeoyl)rhamnoside		593.13	285.04	594.137	C30H26O13	[M-H]-	Flavonoids	Flavones
meta_1230	Pinoresinol-4,4'-O-di-O-glucoside		681.24	519.19	682.247	C32H42O16	[M-H]-	Lignans and Coumarins	Lignans
meta_1231	2,4-Dihydroxy-1,4-benzoxazin-3(4H)-one glucoside (DIBOA glucose)		344.1	164.03	343.09	C14H17NO9	[M+H]+	Alkaloids	Alkaloids
meta_1232	Methylenesuccinic acid		129.02	85.03	130.027	C5H6O4	[M-H]-	Organic acids	Organic acids
meta_1233	Triethylamine		102.13	58.07	101.12	C6H15N	[M+H]+	Alkaloids	Alkaloids
meta_1234	3,7,4'-Trihydroxyflavone		271.06	137.02	270.053	C15H10O5	[M+H]+	Flavonoids	Flavones
meta_1235	Quercetin-3-O-neohesperidoside*		611.16	303.05	610.153	C27H30O16	[M+H]+	Flavonoids	Flavonols
meta_1236	D-Glucosamine 1-phosphate		258.04	78.96	259.046	C6H14NO8P	[M-H]-	Others	Saccharides
meta_1237	Ile-His		269.16	156.08	268.154	C12H20N4O3	[M+H]+	Amino acids and derivatives	Amino acids and derivatives
meta_1238	4-Methoxyphenylpropionic acid		179.07	146.04	180.079	C10H12O3	[M-H]-	Phenolic acids	Phenolic acids
meta_1239	4-Hydroxybenzylamine		124.07	107.05	123.068	C7H9NO	[M+H]+	Alkaloids	Phenolamine
meta_1240	Tyr-Ala		253.12	136.08	252.111	C12H16N2O4	[M+H]+	Amino acids and derivatives	Amino acids and derivatives
meta_1241	3'-O-Methyl-epicatechin		305.1	139.04	304.095	C16H16O6	[M+H]+	Flavonoids	Flavanols
meta_1242	Tricin-7-O-(2''-feruloyl)glucoside-5-O-glucoside		831.23	177.1	830.227	C39H42O20	[M+H]+	Flavonoids	Flavones
meta_1243	Tricin-4'-O-(syringyl alcohol)ether-5-O-glucoside		659.2	331.08	658.19	C32H34O15	[M+H]+	Flavonoids	Flavones
meta_1244	Kaempferol-3-O-(6''-Sinapyl)glucosyl-(1→2)-Galactoside		817.22	369.12	816.211	C38H40O20	[M+H]+	Flavonoids	Flavonols
meta_1245	LysoPE 20:2		506.32	365.31	505.317	C25H48NO7P	[M+H]+	Lipids	LPE
meta_1246	3-pyridine-methanol-O-β-D-glucopyranosyl		272.11	110.06	271.106	C12H17NO6	[M+H]+	Alkaloids	Pyridine alkaloids
meta_1247	Oxalic acid		88.99	70.98	89.9953	C2H2O4	[M-H]-	Organic acids	Organic acids
meta_1248	Quercetin-5,4'-di-O-glucoside		627.15	303.05	626.148	C27H30O17	[M+H]+	Flavonoids	Flavonols
meta_1249	2-Linoleoylglycerol-1,3-di-O-glucoside*		679.39	263.24	678.383	C33H58O14	[M+H]+	Lipids	Glycerol ester
meta_1250	Kaempferol-3-O-(2''-O-acetyl)glucoside		491.12	287.05	490.111	C23H22O12	[M+H]+	Flavonoids	Flavonols
meta_1251	N-Feruloylagmatine		307.18	177.05	306.169	C15H22N4O3	[M+H]+	Alkaloids	Phenolamine
meta_1252	8-(Benzyloxy)-1-Naphthol*		251.107	91.0543	250.099	C17H14O2	[M+H]+	Others	Others
meta_1253	Spermine		203.22	84.08	202.216	C10H26N4	[M+H]+	Alkaloids	Alkaloids
meta_1254	Tricin-4'-O-(β-guaiacylglycerol)ether-7-O-(6''-malonyl)glucoside		775.21	331.08	774.201	C36H38O19	[M+H]+	Flavonoids	Flavones
meta_1255	Quercetin-3-O-(2''-O-arabinosyl)rutinoside		743.2	303.05	742.196	C32H38O20	[M+H]+	Flavonoids	Flavonols
meta_1256	3,5-Dihydroxy-3',4'-diacetoxylstilbene-3-O-glucoside		491.15	329.1	490.147	C24H26O11	[M+H]+	Others	Stilbene
meta_1257	Epigallocatechin-3-gallate		459.09	139.04	458.085	C22H18O11	[M+H]+	Flavonoids	Flavanols
meta_1258	1-O-Caffeoylglycerol		255.09	163.03	254.079	C12H14O6	[M+H]+	Phenolic acids	Phenolic acids
meta_1259	Mequinol		125.06	110.04	124.052	C7H8O2	[M+H]+	Phenolic acids	Phenolic acids
meta_1260	2-Linoleoylglycerol		355.28	263.24	354.277	C21H38O4	[M+H]+	Lipids	Glycerol ester
meta_1261	O-Phosphorylethanolamine		140.01	78.96	141.019	C2H8NO4P	[M-H]-	Alkaloids	Alkaloids
meta_1262	2-Deoxyribose-1-phosphate		213.02	96.97	214.024	C5H11O7P	[M-H]-	Nucleotides and derivatives	Nucleotides and derivatives
meta_1263	Biotin		245.1	227.08	244.088	C10H16N2O3S	[M+H]+	Others	Vitamin
meta_1264	D-Maltose		341.11	89.02	342.116	C12H22O11	[M-H]-	Others	Saccharides
meta_1265	3,4-Dimethoxybenzoic acid; Veratric acid		183.06	165.05	182.058	C9H10O4	[M+H]+	Phenolic acids	Phenolic acids
meta_1266	Quercetin 3-O-glucoside 7-O-xyloside		597.15	303.05	596.138	C26H28O16	[M+H]+	Flavonoids	Flavonols
meta_1267	1-O-Cinnamoyl-β-D-glucose		309.1	147.05	310.105	C15H18O7	[M-H]-	Phenolic acids	Phenolic acids
meta_1268	Dihydrodehydrodiconiferyl alcohol		361.16	189.09	360.157	C20H24O6	[M+H]+	Lignans and Coumarins	Lignans
meta_1269	Anthranilate-1-O-Sophoroside		460.15	117.9	461.153	C19H27NO12	[M-H]-	Phenolic acids	Phenolic acids
meta_1270	Orotic acid (Vitamin B13)		155.01	111.02	156.017	C5H4N2O4	[M-H]-	Others	Vitamin
meta_1271	N-Feruloyloctopamine		330.13	177.06	329.126	C18H19NO5	[M+H]+	Alkaloids	Phenolamine
meta_1272	3-Hydroxypropanoic acid		89.02	59.01	90.0317	C3H6O3	[M-H]-	Organic acids	Organic acids
meta_1273	Asp-Glu		263.09	136.04	262.08	C9H14N2O7	[M+H]+	Amino acids and derivatives	Amino acids and derivatives
meta_1274	Hydrangeifolin I		415.16	253.07	416.168	C19H28O10	[M-H]-	Phenolic acids	Phenolic acids
meta_1275	Dihydrocharcone-4'-O-glucoside		435.13	273.08	436.137	C21H24O10	[M-H]-	Flavonoids	Chalcones
meta_1276	3,3-dimethoxyindolequinone		194.08	133.03	193.074	C10H11NO3	[M+H]+	Alkaloids	Plumerane
meta_1277	4-Methylbenzoic acid		137.06	77.04	136.052	C8H8O2	[M+H]+	Phenolic acids	Phenolic acids
meta_1278	Resveratrol		229.09	107.05	228.079	C14H12O3	[M+H]+	Others	Stilbene
meta_1279	2-Hydroxyisocaproic acid		131.07	85.07	132.079	C6H12O3	[M-H]-	Organic acids	Organic acids
meta_1280	Dihydroferulic Acid		195.07	136.05	196.074	C10H12O4	[M-H]-	Phenolic acids	Phenolic acids
meta_1281	L-Methionine methyl ester		164.07	104.07	163.067	C6H13NO2S	[M+H]+	Amino acids and derivatives	Amino acids and derivatives
meta_1282	Erythorbic Acid; Isoascorbic Acid		175.02	59.01	176.032	C6H8O6	[M-H]-	Others	Vitamin
meta_1283	Tricin-7-O-(2''-O-rhamnosyl)galacturonide		653.17	331.08	652.164	C29H32O17	[M+H]+	Flavonoids	Flavones
meta_1284	Apigenin-7-O-glucuronide		447.09	271.06	446.085	C21H18O11	[M+H]+	Flavonoids	Flavones
meta_1285	Guanidinoacetate		116.05	74.02	117.054	C3H7N3O2	[M-H]-	Alkaloids	Alkaloids
meta_1286	Quercetin-3-O-(6''-O-malonyl)glucosyl-5-O-glucoside		713.16	465.1	712.149	C30H32O20	[M+H]+	Flavonoids	Flavonols
meta_1287	5,7,8-Tetrahydroxy-6-methoxyflavone*		301.07	286.05	300.063	C16H12O6	[M+H]+	Flavonoids	Flavones
meta_1288	Luteolin-7,3'-di-O-glucoside		611.16	287.06	610.153	C27H30O16	[M+H]+	Flavonoids	Flavones
meta_1289	4',5-Dihydroxy-3',5'-dimethoxyflavone		315.09	272.07	314.079	C17H14O6	[M+H]+	Flavonoids	Flavones
meta_1290	(2s)-2-Amino-4-sulfinobutanoic acid		168.03	56.05	167.025	C4H9NO4S	[M+H]+	Amino acids and derivatives	Amino acids and derivatives
meta_1291	Kaempferol-3-O-glucoside (Astragalin)*		449.11	287.06	448.101	C21H20O11	[M+H]+	Flavonoids	Flavonols
meta_1292	Coumarin-3-carboxylic Acid		191.03	173.02	190.027	C10H6O4	[M+H]+	Lignans and Coumarins	Coumarins
meta_1293	1-Methoxy-3-indolealdehyde		176.07	133.05	175.063	C10H9NO2	[M+H]+	Alkaloids	Plumerane
meta_1294	Isonicotinic acid		124.04	80.05	123.032	C6H5NO2	[M+H]+	Others	Vitamin
meta_1295	Kaempferol-3-O-(2''-O-galloyl)glucuronide		615.1	153.02	614.091	C28H22O16	[M+H]+	Flavonoids	Flavonols
meta_1296	Ethyl butyrate*		117.09	89.06	116.084	C6H12O2	[M+H]+	Organic acids	Organic acids
meta_1297	Ethyl isobutyrate*		117.09	89.06	116.084	C6H12O2	[M+H]+	Organic acids	Organic acids
meta_1298	Oxamic acid		88	44.01	89.0113	C2H3NO3	[M-H]-	Amino acids and derivatives	Amino acids and derivatives
meta_1299	Chrysoeriol-7-O-(6''-feruloyl)glucoside		639.17	301.07	638.164	C32H30O14	[M+H]+	Flavonoids	Flavones
meta_1300	Dehydrodiconiferyl alcohol-4-O-glucoside		521.2	131.05	520.194	C26H32O11	[M+H]+	Lignans and Coumarins	Lignans
meta_1301	L-Cystine		241.03	151.98	240.024	C6H12N2O4S2	[M+H]+	Amino acids and derivatives	Amino acids and derivatives
meta_1302	Myricetin-3-O-galactoside*		481.1	319.06	480.09	C21H20O13	[M+H]+	Flavonoids	Flavonols
meta_1303	Dehydrodiconiferyl alcohol-gamma'-O-glucoside		521.2	131.05	520.194	C26H32O11	[M+H]+	Phenolic acids	Phenolic acids
meta_1304	12-Hydroxyoctadecanoic acid		299.26	253.25	300.266	C18H36O3	[M-H]-	Lipids	Free fatty acids
meta_1305	Lumichrome		243.09	145.08	242.08	C12H10N4O2	[M+H]+	Alkaloids	Alkaloids
meta_1306	Dobutamine		302.17	137.06	301.168	C18H23NO3	[M+H]+	Alkaloids	Phenolamine
meta_1307	Ellagic acid-4-O-glucoside		463.05	300.99	464.059	C20H16O13	[M-H]-	Tannins	Tannin
meta_1308	Epiafzelechin		275.09	107.05	274.084	C15H14O5	[M+H]+	Flavonoids	Flavanols
meta_1309	Met-Thr		251.11	104.05	250.099	C9H18N2O4S	[M+H]+	Amino acids and derivatives	Amino acids and derivatives
meta_1310	D-Threitol*		121.05	59.01	122.058	C4H10O4	[M-H]-	Others	Saccharides
meta_1311	Quercetin-3-O-(2''-O-Xylosyl)rutinoside		743.2	449.1	742.196	C32H38O20	[M+H]+	Flavonoids	Flavonols
meta_1312	4'-Methoxyresveratrol		241.09	225.06	242.094	C15H14O3	[M-H]-	Others	Stilbene
meta_1313	3',4',7-Trihydroxyflavone		271.06	243.06	270.053	C15H10O5	[M+H]+	Flavonoids	Flavones
meta_1314	1,6-Di-O-galloyl-2-O-Feruloyl-β-D-glucose		659.13	169.01	660.133	C30H28O17	[M-H]-	Phenolic acids	Phenolic acids
meta_1315	5,6-Dimethylbenzimidazole		147.09	120.08	146.084	C9H10N2	[M+H]+	Alkaloids	Alkaloids
meta_1316	N-Hydroxypipecolic acid		146.08	70.06	145.074	C6H11NO3	[M+H]+	Alkaloids	Piperidine alkaloids
meta_1317	Epicatechin-4'-O-β-D-glucopyranoside		451.13	289.07	452.132	C21H24O11	[M-H]-	Flavonoids	Flavanols
meta_1318	4-Hydroxy-3-methoxymandelate		197.05	137.03	198.053	C9H10O5	[M-H]-	Phenolic acids	Phenolic acids
meta_1319	Aminomalonic acid		118.01	74.02	119.022	C3H5NO4	[M-H]-	Organic acids	Organic acids
meta_1320	Orotidine		287.05	243.06	288.059	C10H12N2O8	[M-H]-	Others	Vitamin
meta_1321	Tricin-7-O-(2''-feruloyl)glucuronide		683.16	331.08	682.153	C33H30O16	[M+H]+	Flavonoids	Flavones
meta_1322	3'-Hydroxy-3,4,5-trimethoxybibenzyl		289.14	135.08	288.136	C17H20O4	[M+H]+	Phenolic acids	Phenolic acids
meta_1323	Taxifolin-7-O-rhamnoside		451.12	305.06	450.116	C21H22O11	[M+H]+	Flavonoids	Flavanonols
meta_1324	Cyclo(D-Phe-L-Pro)		245.13	120.08	244.121	C14H16N2O2	[M+H]+	Amino acids and derivatives	Amino acids and derivatives
meta_1325	3-Methylxanthine		167.06	124.05	166.049	C6H6N4O2	[M+H]+	Nucleotides and derivatives	Nucleotides and derivatives
meta_1326	p-Coumaraldehyde		147.05	129.03	148.052	C9H8O2	[M-H]-	Phenolic acids	Phenolic acids
meta_1327	catechin-4-β-D-galactopyranoside		451.12	289.07	452.132	C21H24O11	[M-H]-	Flavonoids	Flavanols
meta_1328	Citicoline		489.12	264.04	488.107	C14H26N4O11P2	[M+H]+	Nucleotides and derivatives	Nucleotides and derivatives
meta_1329	3-(3,4,5-Trimethoxyphenyl)propan-1-ol		227.13	181.09	226.12	C12H18O4	[M+H]+	Phenolic acids	Phenolic acids
meta_1330	5-Aminovaleric acid		118.09	101.06	117.079	C5H11NO2	[M+H]+	Organic acids	Organic acids
meta_1331	Luteolin-7-O-(6''-sinapoyl)glucoside		655.17	207	654.159	C32H30O15	[M+H]+	Flavonoids	Flavones
meta_1332	Digallic acid		323.04	153.02	322.033	C14H10O9	[M+H]+	Phenolic acids	Phenolic acids
meta_1333	Met-Asn		264.1	104.05	263.094	C9H17N3O4S	[M+H]+	Amino acids and derivatives	Amino acids and derivatives
meta_1334	3-Hydroxy-11-oxours-12-en-28-oic acid (11-Keto-ursolic acid)		471.35	453.34	470.34	C30H46O4	[M+H]+	Terpenoids	Triterpene
meta_1335	Tricin-7-O-[(2''-Feruloyl)glucuronyl](2→1)glucuronide		859.19	331.08	858.186	C39H38O22	[M+H]+	Flavonoids	Flavones
meta_1336	4-Hydroxy-2-oxoglutaric acid		161.01	73.03	162.016	C5H6O6	[M-H]-	Organic acids	Organic acids
meta_1337	Ergometrinine		326.19	223.13	325.179	C19H23N3O2	[M+H]+	Alkaloids	Plumerane
meta_1338	2,5-Dihydroxyacetophenone		151.04	108.02	152.047	C8H8O3	[M-H]-	Phenolic acids	Phenolic acids
meta_1339	1-O-Galloyl-rhamnose		317.09	153.02	316.079	C13H16O9	[M+H]+	Phenolic acids	Phenolic acids
meta_1340	(2-Oxo-3H-1,3-benzoxazol-6-yl)acetate		194.04	110.06	193.037	C9H7NO4	[M+H]+	Alkaloids	Alkaloids
meta_1341	5-O-Feruloylquinic acid		735.22	367.11	368.111	C17H20O9	[2M-H]-	Phenolic acids	Phenolic acids
meta_1342	Coumestrol		269.04	241.05	268.037	C15H8O5	[M+H]+	Lignans and Coumarins	Coumarins
meta_1343	5,7,8,4'-Tetramethoxyflavone		343.12	313.08	342.11	C19H18O6	[M+H]+	Flavonoids	Flavones
meta_1344	9-Aminoacridine		195.09	178.07	194.084	C13H10N2	[M+H]+	Alkaloids	Quinoline alkaloids
meta_1345	Adenosine 5'-diphosphate		426.02	158.93	427.029	C10H15N5O10P2	[M-H]-	Nucleotides and derivatives	Nucleotides and derivatives
meta_1346	2,5-Dihydroxybenzaldehyde		137.02	108.02	138.032	C7H6O3	[M-H]-	Phenolic acids	Phenolic acids
meta_1347	γ-Glutamyltyrosine		311.12	165.05	310.116	C14H18N2O6	[M+H]+	Amino acids and derivatives	Amino acids and derivatives
meta_1348	2,3-Dimethylmaleic anhydride		125.03	81.03	126.032	C6H6O3	[M-H]-	Organic acids	Organic acids
meta_1349	p-Coumaryl alcohol		149.06	131.05	150.068	C9H10O2	[M-H]-	Phenolic acids	Phenolic acids
meta_1350	Kaempferol-3-O-rutinoside-7-O-rhamnoside		741.22	287.06	740.216	C33H40O19	[M+H]+	Flavonoids	Flavonols
meta_1351	3-hydroxyphenylacetic acid*		151.04	107.05	152.047	C8H8O3	[M-H]-	Phenolic acids	Phenolic acids
meta_1352	4-Hydroxyphenylacetic acid*		151.04	107.05	152.047	C8H8O3	[M-H]-	Phenolic acids	Phenolic acids
meta_1353	5,6-Dihydroxy-1H-indole-2-carboxylic acid		194.04	121.03	193.037	C9H7NO4	[M+H]+	Alkaloids	Plumerane
meta_1354	Dioxindole		148.04	121.02	149.048	C8H7NO2	[M-H]-	Alkaloids	Plumerane
meta_1355	Quercetin-3-O-rhamnoside(Quercitrin)		449.11	303.05	448.101	C21H20O11	[M+H]+	Flavonoids	Flavonols
meta_1356	N-Acetyl-D-mannosamine		222.1	138.05	221.09	C8H15NO6	[M+H]+	Others	Saccharides
meta_1357	2-Hydroxybenzaldehyde (Salicylaldehyde)		121.03	77.04	122.037	C7H6O2	[M-H]-	Phenolic acids	Phenolic acids
meta_1358	Strictinin*		635.09	277.04	634.081	C27H22O18	[M+H]+	Tannins	Tannin
meta_1359	Anthranilic Acid		138.06	92.05	137.048	C7H7NO2	[M+H]+	Phenolic acids	Phenolic acids
meta_1360	4-Methylphenol		107.05	106.04	108.058	C7H8O	[M-H]-	Phenolic acids	Phenolic acids
meta_1361	3,7-dihydroxy-4'-methoxyflavone		285.08	270.05	284.068	C16H12O5	[M+H]+	Flavonoids	Flavones
meta_1362	Kaempferol-3-O-arabinoside-7-O-rhamnoside		565.15	287.05	564.148	C26H28O14	[M+H]+	Flavonoids	Flavonols
meta_1363	Apiferol		275.09	139.04	274.084	C15H14O5	[M+H]+	Flavonoids	Flavones
meta_1364	Triacetonamine		156.13	58.06	155.131	C9H17NO	[M+H]+	Alkaloids	Piperidine alkaloids
meta_1365	Quercetin-3-O-(2''-O-galactosyl)glucoside		627.16	465.1	626.148	C27H30O17	[M+H]+	Flavonoids	Flavonols
meta_1366	Hesperetin-7-O-neohesperidoside(Neohesperidin)*		611.2	303.09	610.19	C28H34O15	[M+H]+	Flavonoids	Flavanones
meta_1367	2-Nitrophenol		138.02	108.02	139.027	C6H5NO3	[M-H]-	Phenolic acids	Phenolic acids
meta_1368	3-Methoxy-L-Tyrosine		212.09	149.06	229.095	C10H15NO5	[M+H]+	Amino acids and derivatives	Amino acids and derivatives
meta_1369	Phe-His		303.15	156.08	302.138	C15H18N4O3	[M+H]+	Amino acids and derivatives	Amino acids and derivatives
meta_1370	Kaempferol-3-O-neohesperidoside-7-O-glucoside*		757.22	287.06	756.211	C33H40O20	[M+H]+	Flavonoids	Flavonols
meta_1371	Kaempferol-3-O-sophoroside-7-O-rhamnoside*		757.22	287.06	756.211	C33H40O20	[M+H]+	Flavonoids	Flavonols
meta_1372	Kaempferol-3-O-(6''-Malonyl)glucoside-7-O-Glucoside		697.16	449.1	696.154	C30H32O19	[M+H]+	Flavonoids	Flavonols
meta_1373	1,4-Naphthoquinone		159.04	103.05	158.037	C10H6O2	[M+H]+	Quinones	Quinones
meta_1374	Cyclo(L-Leu-trans-4-hydroxy-L-Pro)		227.14	86.06	226.132	C11H18N2O3	[M+H]+	Amino acids and derivatives	Amino acids and derivatives
meta_1375	Quercetin-3-O-(2'',3''-O-digalloyl)-glucoside		769.09	303.05	768.117	C35H28O20	[M+H]+	Flavonoids	Flavonols
meta_1376	Isorhamnetin-3-O-arabinoside		449.11	317.06	448.101	C21H20O11	[M+H]+	Flavonoids	Flavonols
meta_1377	2-Hydroxy-7-methoxy-1,4-benzoxazin-3(2H)-one glucoside (HMBOA glucoside)		358.11	178.05	357.106	C15H19NO9	[M+H]+	Alkaloids	Alkaloids
meta_1378	3-Hydroxyl-5-methylphenol-1-O-β-D-(6'-galloyl)glucoside*		437.11	313.06	438.116	C20H22O11	[M-H]-	Phenolic acids	Phenolic acids
meta_1379	S-(2-Carboxypropyl)cysteine		208.06	119.02	207.056	C7H13NO4S	[M+H]+	Amino acids and derivatives	Amino acids and derivatives
meta_1380	Myricetin-3-O-(6''-malony)glucoside		567.1	319.04	566.091	C24H22O16	[M+H]+	Flavonoids	Flavonols
meta_1381	3-Amino-1-propionic sulfonic acid		138.02	79.96	139.03	C3H9NO3S	[M-H]-	Organic acids	Organic acids
meta_1382	α-Ketoglutaric acid		145.01	101.02	146.022	C5H6O5	[M-H]-	Organic acids	Organic acids
meta_1383	4,6-O-(S)-Hexahydroxydiphenoyl-β-D-glucuronide		495.04	300.99	496.049	C20H16O15	[M-H]-	Tannins	Tannin
meta_1384	Cytidine		244.09	112.05	243.085	C9H13N3O5	[M+H]+	Nucleotides and derivatives	Nucleotides and derivatives
meta_1385	1-O-Cinnamoyl-4,6-(S)-HHDP-β-D-glucose		613.12	147.04	612.111	C29H24O15	[M+H]+	Phenolic acids	Phenolic acids
meta_1386	Cis-L-3-hydroxyproline*		132.065	86.0607	131.058	C5H9NO3	[M+H]+	Amino acids and derivatives	Amino acids and derivatives
meta_1387	Sucrose-6-phosphate		421.08	241.01	422.082	C12H23O14P	[M-H]-	Others	Saccharides
meta_1388	Kaempferol-3-O-(2-O-Xylosyl-6-O-Rhamnosyl)Glucoside		727.21	287.05	726.201	C32H38O19	[M+H]+	Flavonoids	Flavonols
meta_1389	Kaempferol-3-O-(6''-galloyl)galactoside		601.12	287.06	600.111	C28H24O15	[M+H]+	Flavonoids	Flavonols
meta_1390	1-O-Feruloyl-3-O-galloyl-4,6-(S)-HHDP-β-D-glucose		809.12	301	810.128	C37H30O21	[M-H]-	Phenolic acids	Phenolic acids
meta_1391	Quercetin-3-O-sophoroside-7-O-rhamnoside		773.21	303.05	772.206	C33H40O21	[M+H]+	Flavonoids	Flavonols
meta_1392	4-hydroxyphenyl acrylaldehyde		165.05	119.05	164.047	C9H8O3	[M+H]+	Others	Aldehyde compounds
meta_1393	Kaempferol-3-O-rutinoside-7-O-glucoside		757.22	287.06	756.211	C33H40O20	[M+H]+	Flavonoids	Flavonols
meta_1394	Dehydrodiconiferyl alcohol		359.15	131.05	358.142	C20H22O6	[M+H]+	Lignans and Coumarins	Lignans
meta_1395	Luteolin-6-C-(2''-glucuronyl)glucoside		625.14	505.09	624.133	C27H28O17	[M+H]+	Flavonoids	Flavones
meta_1396	Imidazole-4-Acetic Acid		127.047	81.044	126.043	C5H6N2O2	[M+H]+	Alkaloids	Alkaloids
meta_1397	Diferuloylcadaverine		455.22	177.05	454.21	C25H30N2O6	[M+H]+	Alkaloids	Phenolamine
meta_1398	Vitexin-7-O-glucoside		595.16	577.16	594.158	C27H30O15	[M+H]+	Flavonoids	Flavones
meta_1399	6-Methylmercaptopurine		167.04	125	166.031	C6H6N4S	[M+H]+	Nucleotides and derivatives	Nucleotides and derivatives
meta_1400	Naringenin-7-O-(2''-O-apiosyl)glucoside		551.18	419.13	550.169	C26H30O13	[M+H]+	Flavonoids	Flavanones
meta_1401	BOA-6-O-glucoside		314.09	152.03	313.08	C13H15NO8	[M+H]+	Alkaloids	Alkaloids
meta_1402	Ethyl maltol		141.05	126.03	140.047	C7H8O3	[M+H]+	Phenolic acids	Phenolic acids
meta_1403	Myricetin-3-O-galactoside-3'-O-rhamnoside		627.16	319.05	626.148	C27H30O17	[M+H]+	Flavonoids	Flavonols
meta_1404	N6-Isopentenyladenine		204.12	136.06	203.117	C10H13N5	[M+H]+	Nucleotides and derivatives	Nucleotides and derivatives
meta_1405	N-(3-Indolylacetyl)-L-alanine		247.11	130.06	246.1	C13H14N2O3	[M+H]+	Amino acids and derivatives	Amino acids and derivatives
meta_1406	Guaifenesin		199.09	122.03	198.089	C10H14O4	[M+H]+	Others	Saccharides
meta_1407	Eugenol		165.09	105.07	164.084	C10H12O2	[M+H]+	Phenolic acids	Phenolic acids
meta_1408	L-Cysteine		120.01	74.01	121.02	C3H7NO2S	[M-H]-	Amino acids and derivatives	Amino acids and derivatives
meta_1409	Isorhamnetin-7-O-glucoside (Brassicin)*		479.118	317.06	478.111	C22H22O12	[M+H]+	Flavonoids	Flavonols
meta_1410	Quercetin-3-O-(2'',6''-O-digalloyl)-glucoside		769.12	303.05	768.117	C35H28O20	[M+H]+	Flavonoids	Flavonols
meta_1411	Syringetin-3-O-(6''-Acetyl)glucoside		551.14	347.08	550.132	C25H26O14	[M+H]+	Flavonoids	Flavonols
meta_1412	Val-Pro		215.14	116.07	214.132	C10H18N2O3	[M+H]+	Amino acids and derivatives	Amino acids and derivatives
meta_1413	Feruloylcholine		280.15	221.08	280.154	C15H22NO4+	[M]+	Alkaloids	Phenolamine
meta_1414	3,4,2',4',6'-Pentahydroxychalcone-4'-O-glucoside		449.11	287.06	450.116	C21H22O11	[M-H]-	Flavonoids	Chalcones
meta_1415	2-Aminobenzenesulfonamide		173.04	92.05	172.031	C6H8N2O2S	[M+H]+	Alkaloids	Alkaloids
meta_1416	Myricetin-3-O-β-D-glucoside*		481.1	319.04	480.09	C21H20O13	[M+H]+	Flavonoids	Flavonols
meta_1417	Quercetin-3-O-sambubioside*		597.14	303.05	596.138	C26H28O16	[M+H]+	Flavonoids	Flavonols
meta_1418	8-Hydro-4,7-dimethoxyfuranaquinoline		246.08	231.05	245.069	C13H11NO4	[M+H]+	Alkaloids	Quinoline alkaloids
meta_1419	Apigenin-4'-O-glucoside		433.11	271.07	432.106	C21H20O10	[M+H]+	Flavonoids	Flavones
meta_1420	2-Hydroxy-1,4-benzoxazine-3(2H)-one glucoside (HBOA glucoside)		328.1	148.03	327.095	C14H17NO8	[M+H]+	Alkaloids	Alkaloids
meta_1421	1-Ethoxycarbonyl-β-Carboline		241.1	226.08	240.09	C14H12N2O2	[M+H]+	Alkaloids	Plumerane
meta_1422	Cyclo(L-Ala-L-Pro)		169.1	70.07	168.09	C8H12N2O2	[M+H]+	Amino acids and derivatives	Amino acids and derivatives
meta_1423	2,2'-Cyclouridine		227.07	136.04	226.059	C9H10N2O5	[M+H]+	Alkaloids	Alkaloids
meta_1424	Procyanidin B4		577.14	407.08	578.142	C30H26O12	[M-H]-	Tannins	Proanthocyanidins
meta_1425	L-Lactic Acid		89.02	71.02	90.0317	C3H6O3	[M-H]-	Organic acids	Organic acids
Note: the asterisk (*) marked following the metabolite names were used to distinguish the isomer compounds.
