# Supplementary material for: Elucidating the Underlying Allelopathy Effects of Euphorbia jolkinii on Arundinella hookeri Using Metabolomics Profiling
Source: Plants (Basel). 2025 Jan 3;14(1):123. doi: 10.3390/plants14010123 (PMC11723091; doi:10.3390/plants14010123)
Supplement: Supplementary file 1 [file plants-14-00123-s001.zip › supplementary table S2.xlsx]

## Sheet: A_vs_B.all
Supplementary Table S2 All metabolites of Arundinella hookeri seedlings in volcano plots (control group vs. EJAE-40, supplementary materials of Figure 6a)
#ID	name	A_Mean	B_Mean	Fold_change	log2FC	Pvalue	VIP	regulated
meta_1	6-Benzylaminopurine	302224.611933333	46327.9712833333	0.15328986936892	-2.70567	0.021474793993819	1.20010291526576	down
meta_2	13-KODE; (9Z,11E)-13-Oxooctadeca-9,11-dienoic acid*	1190807.15566667	391741.289433333	0.328971225583557	-1.60397	0.000342374752044199	1.25919485120226	down
meta_3	Azelaic acid	5.5928e+06	5459723.11033333	0.976206402942312	-0.0347419	0.421384087343352	0.529277081106379	unchanged
meta_4	Apigenin-6-C-(2''-glucosyl)arabinoside	14246491.7333333	1.41221e+07	0.991266664406773	-0.0126549	0.910128221073444	0.0778569566584735	unchanged
meta_5	13(s)-hydroperoxy-(9z,11e,15z)-octadecatrienoic acid	1.71451e+07	1.92121e+07	1.12055976007079	0.164219590623202	0.0188100061879644	1.12600943559577	up
meta_6	Kaempferol-3-O-(6''-malonyl)glucoside*	2.99863e+06	8986720.94033333	2.99694652600373	1.58349334232413	0.00196224266170967	1.25260448781562	up
meta_7	L-Fucitol	1.21481e+06	1.80727e+06	1.48770178985526	0.573085366893828	0.00137910223657041	1.22217089510133	up
meta_8	2,3-Dihydroxy-12-ursen-28-oic acid*	74498.4	138571	1.86005725749364	0.895347031994982	0.0221974380371014	1.15655856431737	up
meta_9	Sorbitol-6-phosphate	48582.5585733333	45193.7015266667	0.930245397809765	-0.104317	0.0521590166081474	1.01732508139758	unchanged
meta_10	N-Monocinnamoylputrescine	2.73259e+06	2.84952e+06	1.04279143080412	0.0604506326090532	0.444318767568772	0.530101691468256	unchanged
meta_11	Methyl 3-(3-hydroxy-4-methoxyphenyl)propanoate*	420939.607933333	447107.285466667	1.06216492114346	0.0870077891582767	0.382428256373684	0.588522950997099	unchanged
meta_12	L-Histidine	1.87407e+07	32875732.2966667	1.75424643987133	0.810851434559028	0.00466486595610162	1.20188239081346	up
meta_13	4-Phenylbutyric acid*	1302774.24766667	1.00894e+06	0.774458249237786	-0.368741	0.00325846566315083	1.23653404023286	down
meta_14	Quercetin-7-O-glucoside	1366524.65966667	4627882.19933333	3.38660716189505	1.75984064745942	6.61061635973918e-05	1.25774082747801	up
meta_15	4-O-Glucosyl-4-hydroxybenzoic acid	10528613.2033333	39932464.8066667	3.79275637118326	1.92324670266978	1.22626625172639e-07	1.26018913149552	up
meta_16	1-O-Feruloyl-3-O-p-Coumaroylglycerol	385034	116561	0.302727880720357	-1.72391	0.000887715657966383	1.25668389785203	down
meta_17	2-Methoxy-1-benzofuran-5-carbaldehyde	3.56743e+07	29239275.3533333	0.81961800137805	-0.286976	0.0274034830185024	1.14973927654083	down
meta_18	9S-Hydroperoxy-10E,12Z-octadecadienoic acid	4627080.69766667	3898607.38933333	0.842563085467542	-0.247143	0.0297882663444903	1.09915084775186	down
meta_19	2-Pentyl-3-phenyl-2-propenal	218962.657233333	255438.348166667	1.16658407143125	0.222290280803804	0.0872644271009103	0.947447802688636	unchanged
meta_20	Kaempferol-3-O-glucorhamnoside*	34634670.3766667	40965750	1.18279601204458	0.242201284339219	0.000437585227814294	1.2513517069204	up
meta_21	2-Aminoisobutyric acid*	17266551.9033333	20203112.6766667	1.17007221764795	0.22659757666955	0.00049129844942587	1.24826679045916	up
meta_22	Hexadecanedioic acid	165034	177109.568766667	1.07317149415769	0.101880639003352	0.0622544502358459	1.06215066528347	unchanged
meta_23	Apigenin-7,4'-dimethyl ether	43579.7	736307	16.8956160161155	4.07857704717619	0.0030603091069487	1.2506640473149	up
meta_24	Vanillin acetate	622859.649933333	488762.431233333	0.784707166832282	-0.349774	0.0117597222062393	1.19710679047274	down
meta_25	3,7-Dihydroxychromen-4-one	3002319.01433333	5376783.04266667	1.79087665800917	0.840665978861502	0.00142952415636551	1.24465665168936	up
meta_26	9,10,13-Trihydroxy-11-Octadecenoic Acid	6.44653e+06	5525666.02366667	0.857153422818175	-0.222375	0.00234867889375772	1.2100281790874	down
meta_27	Diosmetin-8-C-(2''-O-rhamnosyl)glucoside	6263068.89266667	7.60618e+06	1.21444863426394	0.280301471727734	0.0465733158649854	1.05395302751952	up
meta_28	L-Citrulline	427706	885535.925933333	2.07043319734472	1.04993265481392	0.0709212359167638	1.08937325650402	unchanged
meta_29	9-Oxo-10E,12Z-octadecadienoic acid	2508388.83866667	909082	0.362416669013414	-1.46428	4.27485169695764e-06	1.25818309060425	down
meta_30	2,3-Dihydroxyurs-12-en-28-oic acid (Corosolic acid)*	123595	111424.880933333	0.901534609454125	-0.149545	0.759880520682674	0.215816134732159	unchanged
meta_31	2-Oxoheptanedionic acid*	1.13031e+06	1.82585e+06	1.61534804253625	0.691845041169308	0.0309605837399549	1.09282591323692	up
meta_32	Scopoletin (7-Hydroxy-6-methoxycoumarin)	2089934.58733333	4.26093e+06	2.03878661122919	1.02771078416686	0.0431119881241381	1.12058551468689	up
meta_33	2-Isopropylmalic Acid	785123	932234	1.18737326296867	0.247773532269409	0.00857985831252154	1.17003928396449	up
meta_34	Undecanedioic acid	364336	353731.254666667	0.970893448217956	-0.0426151	0.635658594590677	0.313394930551549	unchanged
meta_35	alpha-Hydroxylinoleic acid*	9175604.34433333	3400715.25466667	0.370625751399893	-1.43196	0.00107046852742978	1.25721172109685	down
meta_36	2,4-Dichlorophenoxyacetic Acid	178083	221128.678633333	1.24171367714102	0.312332545386012	0.0235276216217265	1.1817778024484	up
meta_37	Stachyose	6183.55218166667	12590.4	2.0361114227076	1.02581651258712	0.00937727892894194	1.20640985527355	up
meta_38	1-Eicosanol	209862	226776.797666667	1.08060181968934	0.111835016519563	0.103645501575113	0.956560730641502	unchanged
meta_39	7,8-Dihydroxy-5,6,4'-trimethoxyflavone	231442	2.59726e+06	11.2220773280255	3.48826785402833	0.0257477915055821	1.19745798944273	up
meta_40	9-Hydroxy-13-oxo-10-octadecenoic Acid	9015552.65766667	8.25815e+06	0.915988795981067	-0.126598	0.778256515909611	0.199905286281079	unchanged
meta_41	1,3-O-Di-p-Coumaroylglycerol	820338.678533333	653776.090066667	0.796958752738003	-0.327423	0.0562656369202412	1.01522416542888	unchanged
meta_42	Vanillic Acid-4-O-Glucuronide*	16037708.6966667	21698858.7433333	1.35298995347405	0.436151126729835	0.00849599295421224	1.23127160714143	up
meta_43	LysoPE 18:3(2n isomer)	1102545.18633333	1.01602e+06	0.921521733253322	-0.11791	0.232772932192006	0.791872550316469	unchanged
meta_44	LysoPE 18:1	1437306.04766667	4.25886e+06	2.96308453437169	1.56709978579266	0.00678469070118853	1.23896530349453	up
meta_45	α-Linolenic Acid	146920850.966667	9.64479e+07	0.656461918205756	-0.607217	8.81506621293667e-05	1.25755945516357	down
meta_46	p-Coumaroylputrescine	5345018.04233333	3298699.75966667	0.617154092566288	-0.696297	0.00540745797835258	1.22306772091489	down
meta_47	Phe-Ser	788167.514033333	1753275.32566667	2.22449580127267	1.15347837543489	0.0151726318197378	1.21043355983739	up
meta_48	Naringenin-4'-O-glucoside	1192480.48133333	1708591.92266667	1.4328049384559	0.518842214989245	0.00158618825742803	1.22635166330151	up
meta_49	4-caffeoylshikimic acid	6.0455e+07	33161212.9566667	0.548526819648078	-0.866366	0.000111197850101668	1.25766348311851	down
meta_50	L-Leucyl-L-phenylalanine	4357108.42266667	10399669.6766667	2.38682829708006	1.25509478600037	8.21978480019246e-05	1.2582850698376	up
meta_51	3,5,7,4'-Tetrahydroxy-Coumaronochromone	9	907879.175266667	100875.463918519	16.6222157827989	0.00089246810820962	1.25797798781648	up
meta_52	Luteolin-6-C-arabinoside-7-O-glucoside	1.99263e+07	20725528.8066667	1.04010739822602	0.0567325042205508	0.157499561513168	0.861805482973811	unchanged
meta_53	Apigenin-7-O-(2''-glucosyl)arabinoside	575257.171066667	538287	0.935732382617474	-0.0958321	0.430177166720022	0.531600449631719	unchanged
meta_54	3-Hydroxy-4-isopropylbenzylalcohol-3-O-glucoside	260440	545972	2.0963451250273	1.06787624987975	0.00313025681359172	1.20413787090567	up
meta_55	Nicotinic Acid Methyl Ester(Methyl Nicotinate)	231522	330543.759733333	1.42769759533074	0.513690430404812	0.110610784461928	0.951762074989644	unchanged
meta_56	Quercetin-4'-O-glucoside (Spiraeoside)	1136548.61033333	4320170.44033333	3.80113125039701	1.9264288413082	0.00147743937613995	1.25578430351708	up
meta_57	2-Methylsuccinic acid	643826	723837.966833333	1.12427589362857	0.168996111651438	0.176367958061093	0.862700745647097	unchanged
meta_58	6-Methylnicotinamide	690312.224566667	575759	0.834056011627817	-0.261784	0.0480925050633867	1.02768292789217	down
meta_59	Myricetin-3-O-arabinoside	12583.9	59346.8060666667	4.71608485572627	2.23758967672186	0.0189156975523749	1.1789159982976	up
meta_60	Quercetin-3-O-galactoside (Hyperin)	3115394.95166667	8362103.70633333	2.68412314845018	1.42445086437812	0.00167513555835169	1.24351679346555	up
meta_61	L-threo-3-Methylaspartate	1.57499e+06	1.90197e+06	1.20760771601425	0.272151880099264	0.00373690548643469	1.20114246182554	up
meta_62	Sinapyl alcohol*	1310548.33066667	1.68029e+06	1.28212933295275	0.358541799084851	0.0481309852442272	1.07225770228486	up
meta_63	L-Aspartic acid	1.78578e+07	1.70527e+07	0.954912561280144	-0.0665595	0.314176303171603	0.671455751141672	unchanged
meta_64	3,6'-Disinapoylsucrose	139875	130196	0.930804687597481	-0.10345	0.359037315659584	0.582193012027858	unchanged
meta_65	Ferulic acid methyl ester	269932.037166667	175860	0.651496518701177	-0.618171	0.000258760401888294	1.25176011286516	down
meta_66	N-Feruloylmethylagmatine	5291024.94133333	50680605.1233333	9.5786	3.25981462668621	0.00154531508957701	1.25631084676177	up
meta_67	6-Methylflavone	894474.967166667	1560329.63633333	1.74440838884047	0.802737833453183	2.39891990408798e-05	1.2552586233099	up
meta_68	Vitexin-2''-O-rhamnoside	6105214.85133333	6.83116e+06	1.11890571066604	0.162088466621767	0.313916524447896	0.636202505273791	unchanged
meta_69	Jasmonic acid	5119283.23333333	3762021.46666667	0.73487269510132	-0.444434	0.00216510581690434	1.24468274710258	down
meta_70	Isochlorogenic acid A	6.44709e+07	3.83851e+07	0.595386801480929	-0.748101	1.08486287238137e-06	1.25919682929256	down
meta_71	Eicosenoic acid	52224607.0133333	6.50703e+07	1.2459709550976	0.317270438004735	0.000510678296665082	1.23820985929494	up
meta_72	Tricin-7-O-(2''-O-glucosyl)glucoside	364869	1189873.71766667	3.26109754290868	1.70535759428049	8.41251166369175e-05	1.25193482306408	up
meta_73	N-Acetylisatin	318797.131866667	491224.200566667	1.54086769128185	0.623742988182069	0.00042543302003345	1.23931988059709	up
meta_74	Ethyl phenylacetate*	298621.043666667	222006.155433333	0.743437745402651	-0.427716	0.00888962066761679	1.18796044071494	down
meta_75	L-Arginine	1.25332e+07	7.35795e+07	5.87077263878523	2.55355038558239	1.32916242054138e-05	1.26009653352166	up
meta_76	4-Nitrophenol	18177375.9533333	1.29413e+07	0.711945655039766	-0.490161	0.000100308244611734	1.25254872644805	down
meta_77	4-MethoxycinnaMaldehyde	4.08676e+06	4.02992e+06	0.986090796126328	-0.0202076	0.473478611675067	0.469308212101443	unchanged
meta_78	12-Oxo-10E-Dodecenoic Acid	1945765.52766667	499593.622533333	0.256759417015903	-1.96151	9.85849302095306e-06	1.25972956647527	down
meta_79	Tartronate semialdehyde	183454.662966667	236945.076366667	1.29157292889153	0.369129107783925	0.0122734848717466	1.14621496699144	up
meta_80	LysoPC 18:3(2n isomer)	3.49474e+06	1931043.68033333	0.552557636307581	-0.855803	0.00172224562311316	1.25181900679692	down
meta_81	Cycloleucine	1.36287e+06	1.9322e+06	1.41775040233715	0.503603565718397	0.000976450419234098	1.24831448984556	up
meta_82	2-Linoleoylglycerol-1-O-glucoside*	140188	60603.9164733333	0.432304923390509	-1.20988	0.0487325969543717	1.11292069084783	down
meta_83	1-O-Feruloylquinic acid	11573488.3193333	9117003.07833333	0.787748933318879	-0.344192	0.15043535495712	0.929467685067153	unchanged
meta_84	DL-Glyceric Acid	587259	451324	0.768527335798471	-0.379832	0.0485201615394767	1.08781529530763	down
meta_85	Choline Alfoscerate	9076328.32266667	24609009.8866667	2.71133976337212	1.4390059114856	0.00252840893839804	1.25261311892121	up
meta_86	Luteolin-6,8-di-C-arabinoside	6.95254e+06	2240103.47066667	0.322199389167642	-1.63397	2.84174840030819e-05	1.25475970472845	down
meta_87	Scopoletin-7-O-glucoside (Scopolin)	622082	1.23997e+06	1.99326224971926	0.995131535304517	0.000535380043133821	1.24289385687968	up
meta_88	2'-Deoxyguanosine	3638395.15233333	2415102.71466667	0.663782413275766	-0.591218	0.0116721334225205	1.22395011969059	down
meta_89	2-Hydroxyhexadecanoic acid	1115679.50733333	1.42886e+06	1.2807057641627	0.356939061673211	0.00103870626461691	1.25453824653561	up
meta_90	L-γ-Glutamyl-L-leucine	316274.385966667	375684	1.18784206584341	0.248343029765589	0.0828330761150662	1.01281374284406	unchanged
meta_91	Tridecanedioic acid	1646152.53266667	1663332.67366667	1.01043654257979	0.0149787204508101	0.887394481927213	0.0948320664723585	unchanged
meta_92	1-O-p-Coumaroylquinic acid	7.26765e+07	30177882.7366667	0.415235947165363	-1.268	0.000255980216395941	1.25333303403683	down
meta_93	L-Tryptophan	3.48034e+06	4.40428e+06	1.26547598350454	0.339680127908751	0.000423489476457715	1.24034312162069	up
meta_94	Chrysoeriol-5-O-glucoside	2076175.02633333	2547507.53766667	1.22701964206059	0.295158343765769	0.0358592217504558	1.0709024756561	up
meta_95	2'-Acetylacteoside	284188.316766667	322634.035366667	1.13528254446704	0.183051394232613	0.114521161545453	0.955638686625042	unchanged
meta_96	Palmitic acid	211049	188346	0.89242786729773	-0.164193	0.0397608134550006	1.0493518260221	down
meta_97	1-O-p-Hydroxycinnamoyl-3-O-caffeoylglycerol	219773.600266667	347600.973366667	1.5816320656571	0.661414025354987	0.0170583678935621	1.1290146908597	up
meta_98	Kaempferol-3-O-(6''-malonyl)galactoside*	3036641.87933333	8945914.35733333	2.94598925813976	1.55875216993359	2.70413459366704e-07	1.25986176123736	up
meta_99	1,14-Tetradecanedioic Acid	138281.020033333	145601.634433333	1.0529401243803	0.0744233995966499	0.352123774376856	0.592312329767559	unchanged
meta_100	9,10-Dihydroxy-12,13-epoxyoctadecanoic acid	117992.077593333	130326	1.10453401464103	0.143437847845121	0.791382769876374	0.17661550518774	unchanged
meta_101	Trimethyllysine	3541667.15833333	8775133.79533333	2.47768449236851	1.3089924868024	0.0041217679486385	1.23772381774221	up
meta_102	3-Hydroxyurs-12-en-28-oic acid (3-Epiursolic acid)	32198.8876366667	90068.0399866667	2.79724	1.4840044176746	0.16186264293438	0.922230297467999	unchanged
meta_103	S-(Methyl)glutathione	1229329.73033333	1693459.67233333	1.3775471548013	0.462101704519562	0.0218695743563819	1.18854109878862	up
meta_104	Protocatechuic acid-4-O-glucoside*	2984905.88126667	4589610.73933333	1.53760651822821	0.620686357116325	0.257365371525889	0.776654494900631	unchanged
meta_105	13S-Hydroxy-9Z,11E,15Z-octadecatrienoic acid	1.66412e+07	4543102.55033333	0.273002605335714	-1.87301	0.000198400135630536	1.25853066839792	down
meta_106	α-Ionone	1078682.88433333	684917.546233333	0.634957276305203	-0.655269	0.000504230713660987	1.24385428343361	down
meta_107	1-O-p-Coumaroyl-β-D-glucose*	1031114.91636667	1544830.79066667	1.4982139877388	0.583243696561407	0.0020538463229376	1.21833152918999	up
meta_108	4-O-Glucosyl-sinapate	4.52141e+06	12752798.1666667	2.82053318281776	1.49596790996353	0.00622760841312612	1.23818504919628	up
meta_109	9,16-Dihydroxypalmitic acid	101020.453526667	137434.436533333	1.36046148809908	0.444096117399891	0.0198425334499095	1.1873175161235	up
meta_110	Chlorogenic acid (3-O-Caffeoylquinic acid)*	3082640.99766667	3.23588e+06	1.04970965884426	0.0699903453497306	0.34740940813927	0.591935239556508	unchanged
meta_111	9(10)-EpOME;(9R,10S)-(12Z)-9,10-Epoxyoctadecenoic acid	1021329.11866667	529538.982833333	0.518480255928315	-0.947639	1.1510959895369e-05	1.25868375663063	down
meta_112	Elaidic Acid	3.78203e+07	35146770.7966667	0.929308672045325	-0.10577	0.00938845397958525	1.21188157607475	down
meta_113	Kaempferol-3-O-neohesperidoside*	35497797.4166667	4.16023e+07	1.17196956762357	0.228935107978094	0.00764940428175307	1.16911338309029	up
meta_114	Isopentenyladenine-7-N-glucoside	5.43675e+06	1.16214e+07	2.13755822492364	1.09596371808721	0.00499690810045656	1.23032624247926	up
meta_115	Benzylacetone	1511075.86966667	944772	0.625231636653963	-0.677537	0.0345440895326657	1.16612629301848	down
meta_116	Gallic acid-4-O-glucoside	25237208.9266667	25637221.5766667	1.01585011445451	0.0226875526168646	0.499174444983746	0.439634894306055	unchanged
meta_117	Tryptamine	1499487.78966667	723601.358266667	0.4825656889327	-1.0512	0.00589764948752846	1.23685573880366	down
meta_118	Ribitol*	284398.325033333	129367	0.454880545392935	-1.13644	0.0540509249600725	1.12707625369414	unchanged
meta_119	2-O-P-Coumaroylhydroxycitric Acid	2.45735e+06	2733764.80866667	1.11248379701985	0.153784323827938	0.0747275832217413	1.01692493798843	unchanged
meta_120	9-Hydroxy-12-oxo-15(Z)-octadecenoic acid	1.0884e+06	1.159e+06	1.06487088305712	0.090678512455006	0.0208236319844962	1.18951387228198	up
meta_121	1-O-Vanilloyl-D-Glucose*	3.15662e+07	2625563.57833333	0.083176432156555	-3.58768	0.00990862463611927	1.23292585319935	down
meta_122	13S-Hydroperoxy-9Z,11E-octadecadienoic acid	1026542.03333333	684107.101866667	0.666418986902339	-0.585499	0.000620785859354042	1.24018067585793	down
meta_123	Chrysoeriol-7-O-(6''-acetyl)glucoside	338622	534992.074966667	1.57990987206741	0.659842260408647	0.00290665014608895	1.20499122281471	up
meta_124	3-Oxolanosta-8,24-dien-21-oic acid (Beta-Elemonic acid)	59101.3438033333	63978.4	1.08252050144402	0.114394347863358	0.0935207209485912	1.04379266071475	unchanged
meta_125	Cryptochlorogenic acid (4-O-Caffeoylquinic acid)	3450194.44133333	3355133.14333333	0.972447553430275	-0.0403077	0.350743260442769	0.592934149326942	unchanged
meta_126	5,6,7,4'-Tetramethoxyflavanone	63985.3596466667	634466	9.91580262115558	3.30972955416827	0.0399384570365225	1.15342095151016	up
meta_127	Diosmetin (5,7,3'-Trihydroxy-4'-methoxyflavone)	2.94278e+06	2.64046e+06	0.897266937209022	-0.156391	0.0166847908417541	1.12525196663005	down
meta_128	4-O-p-Coumaroylquinic acid	2661684.66266667	1758241.71633333	0.660574763417617	-0.598206	1.9245519657045e-05	1.25590540495864	down
meta_129	Chrysoeriol-7-O-rutinoside	4153701.75833333	3573405.37333333	0.86029416198797	-0.217098	0.0235214677179302	1.10843886721826	down
meta_130	Dodecanoic acid (Lauric acid)	787331.556866667	985301.857933333	1.25144464151104	0.323594473859709	0.00172985118239619	1.22334467053533	up
meta_131	Gln-Gly	29833568.5866667	32757159.9433333	1.09799670288097	0.1348737221533	0.184430258383514	0.858684481180163	unchanged
meta_132	4-Hydroxymandelonitrile	3353299.82633333	3965781.30066667	1.18265037606346	0.242023636425441	0.406769987730026	0.569253173411644	unchanged
meta_133	Uracil	1.13196e+06	1258660.59066667	1.11192996746208	0.153065925852027	0.0190272079769302	1.1416791673196	up
meta_134	3-Methylbenzaldehyde	65903.3236033333	103101	1.56442401327974	0.645631586142398	0.000183681226160688	1.25943163475957	up
meta_135	16-Methylheptadecanoic acid	3820870.67066667	5.66776e+06	1.48336875270659	0.568877283949391	0.0396265587237353	1.06792023101703	up
meta_136	Sinapic acid	490030	767183.178433333	1.56558541571476	0.646702221645833	0.00676324992384151	1.21285156065641	up
meta_137	Syringin	1.98145e+06	2146805.48533333	1.0834503185506	0.115633000386852	0.511815057544532	0.427804626475593	unchanged
meta_138	γ-Linolenic Acid*	4.83943e+06	2762498.07733333	0.570831509189609	-0.808863	3.04346134411447e-06	1.25842749515122	down
meta_139	Glutaric acid	621753	682105.341266667	1.09706776938142	0.133652648376148	0.18243804719835	0.85148942785095	unchanged
meta_140	L-Prolyl-L-Phenylalanine	704080.707466667	716737	1.0179751698905	0.025702372108376	0.697737850774793	0.261492967805907	unchanged
meta_141	Undecylic Acid	1741766.64033333	1916468.86666667	1.1003017409381	0.137899215076861	0.000980930457031396	1.2305661917669	up
meta_142	3-Hydroxy-3-acetonyloxindole*	279192.108566667	309007.034033333	1.10679000069068	0.146381515071407	0.41025347101585	0.537393494140228	unchanged
meta_143	Cis-4,7,10,13,16,19-Docosahexaenoic Acid	108279	126080.549933333	1.16440364371022	0.219591259133979	0.0287967807605649	1.09842548215504	up
meta_144	12-Oxo-phytodienoic acid	260550.489533333	88805.0585233333	0.340836275849607	-1.55285	0.000587448808354904	1.25265087921926	down
meta_145	Crepenynic acid*	4853887.64733333	2719643.50833333	0.560302113673248	-0.835723	1.50776042033122e-06	1.25907925305368	down
meta_146	9-Hydroxy-12-oxo-10(E),15(Z)-octadecadienoic acid	348787.613866667	244711	0.701605136682254	-0.511269	0.00314019399748197	1.2423689046287	down
meta_147	6-O-Acetylarbutin	64944.9851966667	186828	2.87670600577162	1.52441778774805	0.124667111998233	0.991202706525312	unchanged
meta_148	Naringenin (5,7,4'-Trihydroxyflavanone)	230198.696566667	900092.164066667	3.91006629269074	1.96719306771815	0.00423802556471765	1.23814060256103	up
meta_149	7-Hydroxy-4-chromone	2431267.74166667	6776115.05366667	2.78707068643191	1.47874959292308	0.0390043791831117	1.12323839877359	up
meta_150	Phenylpyruvic acid	304144	351705.276666667	1.15637810542581	0.209613198558668	0.0493902777059424	1.05393229535606	up
meta_151	2'-Deoxyadenosine-5'-monophosphate	1.13349e+06	2246379.41333333	1.98182246437465	0.986827728801777	0.000341238226273633	1.24431121776787	up
meta_152	Tricin-5-O-guaiacylglycerol	26289725.2236667	32389952.5266667	1.23203845803259	0.301047290405324	0.629509405920043	0.341552253021208	unchanged
meta_153	17-Hydroxylinolenic acid	3394044.53566667	1486439.12666667	0.437955103725443	-1.19115	1.00495995877015e-05	1.25967215625162	down
meta_154	2-Picoline; 2-Methylpyridine	19173513.0133333	2.07037e+07	1.07980892628297	0.110776048044413	0.0131673030980622	1.14747853772864	up
meta_155	7-Methylguanine	44015.4602333333	943646.632333333	21.4389813790633	4.4221644561735	0.00692608068932601	1.24233181105802	up
meta_156	Dhurrin-6'-O-Glucoside	428365	550800	1.2858180868566	0.362686549544624	0.0139956254973471	1.14501956668056	up
meta_157	1-O-Galloyl-6-O-p-Coumaroyl-β-D-glucose	23489.2	25292.1546433333	1.07675465884548	0.106689565770378	0.606967636373204	0.338359656542421	unchanged
meta_158	O-Acetylserine	575916.427933333	1.22978e+06	2.13534655264662	1.09447022872708	5.4102386922338e-05	1.25329360587885	up
meta_159	5-Galloylshikimic acid	71578.5909833333	3308674.73066667	46.2243624135752	5.53058151513085	0.000151303696571767	1.25974057188087	up
meta_160	Ser-Lys	337026	330891.314866667	0.981797519225365	-0.0265026	0.881587700062904	0.0998296337692952	unchanged
meta_161	Neochlorogenic acid (5-O-Caffeoylquinic acid)*	4198619.00266667	3840917.61666667	0.914804990456907	-0.128464	0.215436422432295	0.813627603821597	unchanged
meta_162	Azetidine-2-carboxylic acid*	5176315.15133333	9.62451e+06	1.85933591727329	0.894787438575926	0.020216570749823	1.17728	up
meta_163	L-Asparagine	5995345.60533333	27495836.8233333	4.58619713246783	2.19729836885706	0.000675744560379722	1.2573958420438	up
meta_164	4-p-Cumaroyl-rhamnosyl-(1→6)-D-glucose	1.73559e+06	3.88324e+06	2.23741390181063	1.16183216692628	0.0680543455305305	1.0951159002343	unchanged
meta_165	9,12,13-Trihydroxy-10,15-octadecadienoic acid	2.66332e+06	1879729.50966667	0.705783697929978	-0.502702	0.000732492629067274	1.25129265184819	down
meta_166	Daphnetin	124546.501566667	160407.136533333	1.28792968502187	0.365053831154896	0.0573378491278445	1.03442207143289	unchanged
meta_167	Meso-Erythritol*	226760	90484.4156666667	0.399031849681088	-1.32542	0.0125871008366842	1.17342831977426	down
meta_168	Phenyl acetate	842353.500866667	4652314.79233333	5.52299573462535	2.46545101322516	0.000291624379184167	1.25930784633441	up
meta_169	L-Cyclopentylglycine	1611572.95833333	2.84544e+06	1.76563096463391	0.820183836118959	2.07315654735577e-05	1.25555084378399	up
meta_170	Luteolin-7-O-rutinoside*	13329482.0393333	17514586.9136667	1.3139735559104	0.3939362413065	0.803745747687499	0.166495499076155	unchanged
meta_171	3,4-dihydroxyphenylethanol-β-D-glucopyranoside	2964187.24033333	3.37552e+06	1.13876897689513	0.18747509586652	0.00517231192931054	1.18646199009351	up
meta_172	Luteolin-8-C-glucoside (Orientin)	14776492.1333333	15294890.8233333	1.03508266274041	0.0497459873995058	0.205954967061048	0.764218332005635	unchanged
meta_173	4-(Aminomethyl)-5-(hydroxymethyl)-2-methylpyridin-3-ol	398907	1.53296e+06	3.84288975353777	1.94219	0.0009056211877749	1.25540276546042	up
meta_174	4-Hydroxysphinganine	5944033.40966667	1.08406e+07	1.82377917532733	0.86693105738286	0.000261783822038909	1.25729027786332	up
meta_175	α-Hydroxycinnamic Acid*	1851610.04566667	981587	0.53012605764222	-0.915593	0.000525811987945858	1.25649669011432	down
meta_176	Lys-Gly	32335023.4366667	35288342.5766667	1.09133499302342	0.126094015127105	0.153184623538113	0.833819757073189	unchanged
meta_177	2,4-Dihydroxy-1,4-benzoxazin-3-one(DIBOA)	63011.4	71332.2632033333	1.1320525480916	0.178940927349671	0.469948435812169	0.488826328669996	unchanged
meta_178	Pinoresinol-4-O-(6''-acetyl)glucoside	430159	417692.468366667	0.971019	-0.0424288	0.35135474877292	0.601297098914802	unchanged
meta_179	4-O-β-D-glucopyranosylferulic acid*	25827403.4266667	26433009.6666667	1.02344820460638	0.0334380912735351	0.396751347039647	0.541682731952302	unchanged
meta_180	Ricinoleic acid	233665.495966667	274372.309433333	1.17420977495314	0.231690171862997	0.0787460454668571	0.973693809613407	unchanged
meta_181	Quercetin-5-O-glucuronide	32075.1699933333	1214273.55433333	37.8571198402289	5.24249275024283	4.09326810950431e-05	1.2577503074624	up
meta_182	3',5,5',7-Tetrahydroxyflavanone-7-O-glucoside	1204228.85333333	1334637.18466667	1.10829198368098	0.148338014884044	0.383092744003319	0.566603603704144	unchanged
meta_183	Isochlorogenic acid C	1309057.08466667	875980.117366667	0.669168768594781	-0.579558	0.00113365116103363	1.2482312281112	down
meta_184	1-Octadecanol	3.80771e+06	3821066.47133333	1.0035089790924	0.005053525553665	0.877094742290908	0.107526765709603	unchanged
meta_185	Olivil-4'-O-glucoside	303390.273366667	392144	1.29253998570372	0.370208912094686	0.066155080543275	1.05920675716411	unchanged
meta_186	N-α-Acetyl-L-ornithine	1394652.56433333	4136862.66533333	2.96623171328038	1.56863130127981	0.0020032591102119	1.25456011694305	up
meta_187	Orientin-6-C-arabinoside	65730634.7233333	5.9988e+07	0.912634526085067	-0.131891	0.0637772921861079	1.01954182494954	unchanged
meta_188	1-Decanol*	6606918.02333333	6862447.90333333	1.03867610875412	0.0547458475604829	0.325284536706306	0.642229645056488	unchanged
meta_189	1-O-Feruloyl-β-D-glucose*	25713861.7433333	25359035.3066667	0.986200966614489	-0.0200464	0.542319616416244	0.398582700208429	unchanged
meta_190	Caffeoylspermine	703966	626208	0.889542554337515	-0.168864	0.0089664329421169	1.16194588780447	down
meta_191	L-Homomethionine	1.85053e+07	4.29474e+07	2.32081616312243	1.21463224820774	0.00355930010904349	1.25019361569216	up
meta_192	9-Hydroxy-10,12,15-octadecatrienoic acid*	1187673.87033333	371652.316733333	0.312924554473043	-1.67611	4.40499549585912e-06	1.2596033476134	down
meta_193	Ser-Trp	1154152.79333333	1449305.78666667	1.25573129921637	0.328527790057562	0.00228536026078267	1.2431852083148	up
meta_194	Hispidulin-7-O-glucoside(Homoplantaginin)*	18625246.4166667	33217527.5533333	1.78346781622223	0.834685181716959	0.000362297830875969	1.25053459836425	up
meta_195	Demethyl coniferin	489243.262566667	13628435.5533333	27.8561537706945	4.79992416693237	2.77393401284067e-05	1.26009981638909	up
meta_196	15(R)-Hydroxylinoleic Acid*	430538.260333333	274613.036266667	0.637836544547875	-0.648741	0.000795842757051907	1.23111611186645	down
meta_197	9-Oxo-12Z-Octadecenoic acid*	430538.260333333	274613.036266667	0.637836544547875	-0.648741	0.000795842757051907	1.23111611186645	down
meta_198	4-Pyridoxic acid	1.42849e+06	957803	0.67049893907809	-0.576693	0.278475809994784	0.744045282010132	unchanged
meta_199	13(S)-HODE;13(S)-Hydroxyoctadeca-9Z,11E-dienoic acid*	8887036.96933333	3351887.99066667	0.377165978068178	-1.40673	9.21274839063968e-05	1.25949252140035	down
meta_200	Luteolin-7-O-neohesperidoside (Lonicerin)*	33571398.5366667	37507585.8333333	1.11724823713756	0.159949768362455	0.152080271228708	0.905322898197248	unchanged
meta_201	Coixenolide	41430.0215866667	45276.7355566667	1.0928484664666	0.128093371885317	0.826264241037555	0.154365363624212	unchanged
meta_202	Putrescine	2613617.68866667	2238458.35433333	0.856459750804365	-0.223543	0.386024418366986	0.560532195232276	unchanged
meta_203	5S,8R-DiHODE; (5S,8R,9Z,12Z)-5,8-Dihydroxyoctadeca-9,12-dienoate	1.05589e+06	1136039.20033333	1.0759023333668	0.105547121052037	0.0505785285378641	1.11352108357589	unchanged
meta_204	3,5,7-Trihydroxyflavanone (Pinobanksin)	161921	994032	6.13897634780616	2.61799811144825	0.000763705987071384	1.25825987661254	up
meta_205	Phloroglucinol; 1,3,5-Benzenetriol	594933	1.83786e+06	3.08918338138021	1.62722551536668	3.21809389934504e-05	1.25725703926739	up
meta_206	D-Fructose 6-Phosphate*	1998106.66873333	2925044.60166667	1.46390813235259	0.549825020044131	0.275774139813906	0.751272340247465	unchanged
meta_207	9S-Hydroxy-10E,12Z-octadecadienoic acid*	8071336.56233333	3254973.72033333	0.40327567747867	-1.31016	0.00395261689320812	1.24920058662656	down
meta_208	1-Monomyristin	366189.080833333	388164.746633333	1.06001179977838	0.0840803245875362	0.523462507915815	0.429920740530794	unchanged
meta_209	4-Ketopinoresinol	6018102.50733333	2858363.41166667	0.474960904734278	-1.07412	5.33060937043292e-05	1.25709038335773	down
meta_210	cis-Moschamine*	124594	221504.188866667	1.77780999962909	0.830101146867337	0.0088847172508854	1.17659532709918	up
meta_211	2-Aminophenol	72909.3	96103.6	1.31812536024074	0.398487584304377	0.163404610699802	0.823033489603185	unchanged
meta_212	Apigenin-8-C-Glucoside (Vitexin)	5.42695e+06	3.7423e+06	0.689576651141189	-0.536217	0.000584467728825237	1.24943780346117	down
meta_213	3,3'-O-Dimethylellagic Acid	1.51551e+06	2365374.88866667	1.56077496411903	0.642262541445655	0.0013660929542825	1.23074139076153	up
meta_214	Chrysoeriol-7-O-glucoside	1822248.46566667	2145229.97266667	1.17724339632347	0.235412629948466	0.0146510923952362	1.15341255392077	up
meta_215	3,4,5-Tricaffeoylquinic acid	2.89341e+06	4711297.94833333	1.62828394371015	0.703352301854235	0.00204173329043386	1.23768183400955	up
meta_216	Mevalonic acid	245616.369566667	246882.311966667	1.00515414506872	0.00741676237287879	0.969949803123571	0.0256393595080132	unchanged
meta_217	Isovitexin-2''-O-rhamnoside	2974731.07233333	3066831.12666667	1.03096080018457	0.0439894787249646	0.532328312594876	0.43272675001611	unchanged
meta_218	2-O-Galloyl-D-glucose	104761.869193333	2113839.66233333	20.1775672638328	4.33468033930332	0.000295916069955404	1.25720339261592	up
meta_219	Dehydrololiolide	40114.3839266667	51918.7	1.29426676014551	0.372135000541706	0.00995467177761105	1.17058710512907	up
meta_220	Benzamide	49740.4371566667	143987.352133333	2.89477456098383	1.53345	0.00253295820795673	1.2126033696894	up
meta_221	3',4'-Dihydroxy-7,5'-dimethoxyflavone	336235.669133333	1183707.53646667	3.52046985234416	1.81576798807015	0.012231249894105	1.22446489542633	up
meta_222	2,4-Dihydroxybenzoic acid	2110318.69766667	4876445.40633333	2.31076254583022	1.20836901594832	0.00139325310293193	1.25078249697369	up
meta_223	2-Hydroxy-3-phenylpropanoic acid	35929.6354666667	65684.0864966667	1.82813116925732	0.870369588146509	0.00364466382782631	1.2231019066324	up
meta_224	2-Methylglutaric acid*	336915.688166667	209450.055533333	0.621669049230269	-0.685781	0.0360278482568899	1.16743753684405	down
meta_225	D-Pantothenic Acid	5295476.82366667	4.94606e+06	0.934016782000619	-0.0984796	0.178940800887622	0.838598747902013	unchanged
meta_226	Indole-3-carboxylic acid*	127039.446133333	183145.452933333	1.44164240720252	0.527713355054961	0.00225736021477839	1.23354157772864	up
meta_227	Tricin-7-O-(6''-O-malonyl)glucoside	13037712.1266667	26033187.9166667	1.9967604487462	0.997661263109455	2.96031170566252e-07	1.26002535037498	up
meta_228	S-Adenosylmethionine	9895873.62766667	8900787.60233333	0.899444347940005	-0.152894	0.0631391554200198	0.99560171685773	unchanged
meta_229	2-Methoxy-1,4-naphthoquinone	218435.192433333	259514	1.18806080700208	0.248608677649896	0.177459768735911	0.828215463788629	unchanged
meta_230	6-Hydroxy-2'-methoxyflavone	27651.4670266667	25827.5	0.934038285747816	-0.0984464	0.50338415383926	0.442998787962181	unchanged
meta_231	Fraxetin-8-O-glucoside (Fraxin)	3.75306e+07	3.50294e+07	0.933355835024229	-0.0995009	0.0695060990986908	0.994333782127013	unchanged
meta_232	E,E,Z-1,3,12-Nonadecatriene-5,14-diol	3.59166e+07	64404777.1066667	1.7931739455585	0.842515442597032	3.1516224387732e-06	1.25843253547306	up
meta_233	Caffeine	207844.520133333	423648	2.03829274559766	1.02736127048876	0.30474496738295	0.688020301379916	unchanged
meta_234	N,N'-Diferuloylputrescine	106721.322516667	96023.9153266667	0.899763168805096	-0.152383	0.350752262120701	0.591295423638678	unchanged
meta_235	Phenylpropionic acid-O-β-D-glucopyranoside	115219	393590.575133333	3.41603061151716	1.77232090320375	2.31761775143235e-06	1.25865706203039	up
meta_236	Iminodiacetic acid	1109176.07933333	1001195.49106667	0.902647929144336	-0.147765	0.0157556902880589	1.1350067508318	down
meta_237	4'-Hydroxy-3'-methoxyacetophenone (Acetovanillone)	4210846.90366667	4379782.77966667	1.04011921588811	0.0567488959755432	0.329473570659476	0.618304114612454	unchanged
meta_238	Met-Tyr	199679.368766667	329025.341966667	1.64776833980854	0.72051342789614	0.000197760699701139	1.2457503023419	up
meta_239	10-Formyltetrahydrofolic Acid	18867730.2666667	21826988.9366667	1.15684232433766	0.210192240938185	0.0654869614826804	1.09474941470364	unchanged
meta_240	Apigenin-8-C-Arabinoside	30390607.1866667	5.98272e+07	1.96860784657992	0.97717575007079	0.0071809873101608	1.22209067072723	up
meta_241	L-Phenylalaninol	9875476.30666667	8658372.49733333	0.876754925885276	-0.189754	0.00451717504739429	1.20134667757021	down
meta_242	L-Glutamic acid	22253309.9933333	2.59866e+07	1.16776434821539	0.223749171511065	0.00560829351809648	1.19243384193879	up
meta_243	Chrysoeriol-7-O-(6''-sinapoyl)glucoside	1621786.27833333	1873141.49833333	1.15498664858499	0.207876174471149	0.0119249958977969	1.19879148208286	up
meta_244	Caffeoylcholine	613076.968433333	577329.358866667	0.941691481808529	-0.0866736	0.0561060919545285	1.0643040985518	unchanged
meta_245	Vitexin-2''-O-galactoside	11277294.3736667	11806044.4566667	1.04688625351792	0.0661046988109577	0.636278534543251	0.315280728339373	unchanged
meta_246	Isolariciresinol-9'-O-glucoside*	1.01322e+06	1258203.91833333	1.24179051335502	0.312421815398408	0.149433510563295	0.839369840308244	unchanged
meta_247	5-Methoxytryptamine	130131.076433333	163519.362266667	1.2565742691788	0.329495943490299	0.166069127774248	0.81375541259423	unchanged
meta_248	12,13-Epoxy-9-Octadecenoic Acid	869340.542733333	278263.546666667	0.320085781104566	-1.64347	0.000171547820755959	1.24938241514497	down
meta_249	Indole-3-carboxaldehyde	358596.776533333	385094	1.07389072211642	0.10284719380579	0.571178211046254	0.38049016587613	unchanged
meta_250	Palmitoleic Acid	171479.652233333	167009.140233333	0.973929781511821	-0.0381103	0.328893104418724	0.673856597858235	unchanged
meta_251	Quercetin-3-O-glucoside-7-O-rhamnoside*	385718.767866667	893456	2.31634061635509	1.21184741627798	0.001530198513687	1.22501136550933	up
meta_252	Adipic Acid*	77529.9345633333	116308.218336667	1.50017175935646	0.585127688844992	0.157415070133018	0.859463651505247	unchanged
meta_253	DL-2-Aminoadipic acid*	5.03469e+06	8998150.53566667	1.7872320256692	0.837726943026619	0.00334290321376529	1.24940560966069	up
meta_254	Quercetin-3-O-rutinoside (Rutin)	1184266.94166667	2198096.15133333	1.85608166030529	0.892260184778972	0.0103190131815682	1.22166170000979	up
meta_255	Hispidulin-8-C-glucoside	1.62119e+06	1467683.77733333	0.905310016663263	-0.143516	0.0511499220942019	1.02161808362377	unchanged
meta_256	Sinapoylagmatine	1587684.26766667	5354986.02866667	3.37282804756679	1.75395876921694	0.00496079072317051	1.24411012011554	up
meta_257	Salicylic acid-2-O-glucoside	2969912.38766667	1810975.72866667	0.609774125387407	-0.713653	0.0093760879979633	1.19880418571145	down
meta_258	2-(3-β-D-glucopyranosyloxy-4-hydroxyphenyl)ethanol-1-O-β-D-glucopyranoside	1536703.92543333	1.60691e+07	10.4568379464956	3.38637475444776	0.000249260961897429	1.24724386322062	up
meta_259	L-Tyramine	136547.317533333	144655	1.05937570955715	0.0832143345491432	0.686277951984142	0.270059948903062	unchanged
meta_260	3-O-Methylellagic acid	66563.1771733333	319802.009566667	4.80448835448297	2.26438280191419	0.000140688318410674	1.24800548038633	up
meta_261	Orientin-2''-O-xyloside	6.85973e+06	6564618.24733333	0.956979163328586	-0.0634406	0.232859719797781	0.755418492102992	unchanged
meta_262	Chrysoeriol; 5,7,4'-Trihydroxy-3'-Methoxyflavone	235563	193949.828366667	0.823345785086307	-0.28043	0.587976589705615	0.356156330716972	unchanged
meta_263	LysoPE 15:0	265010.288866667	524434.457633333	1.97892111991618	0.984714107497215	0.000248755470364677	1.24781289390547	up
meta_264	Pro-Asp	945177	888292.538433333	0.939816446103586	-0.0895491	0.0122993066457818	1.16395423605842	down
meta_265	13-methylmyristic acid*	759925.412566667	690195.233933333	0.908240759579525	-0.138853	0.351455186373323	0.645711018442137	unchanged
meta_266	Apigenin-7-O-(6''-p-Coumaryl)glucoside	11373794.5066667	14957750.0833333	1.31510641189851	0.395179539979222	0.0116469758037086	1.17846406716622	up
meta_267	Glu-Phe-Ala	478427.377366667	1002479.49713333	2.09536398742715	1.06720087745384	0.00537707130448818	1.18582680417989	up
meta_268	6-Demethoxy-7-methylcapillarisin	4461439.59366667	15447867.7066667	3.46252983646714	1.79182650285503	0.0419862312295787	1.15637328483636	up
meta_269	Diosmetin-7-O-galactoside*	18232461.8933333	3.26704e+07	1.79188360195865	0.841476925157213	0.00205758512155421	1.25125907739299	up
meta_270	Diosmetin-7-O-glucoside*	18232461.8933333	3.26704e+07	1.79188360195865	0.841476925157213	0.00205758512155421	1.25125907739299	up
meta_271	NG,NG-Dimethyl-L-arginine	1.44877e+06	4104996.33533333	2.83343024306135	1.50254968480909	0.00224566013713641	1.24334834055899	up
meta_272	Lys-Asp	905801.743966667	2506463.82866667	2.76712188440973	1.46838619225316	3.88686818717713e-05	1.25746394827933	up
meta_273	3-Ureidopropionic Acid	2285948.85166667	7.66913e+06	3.35490001511123	1.74626977094032	0.000593417282848016	1.25667719247851	up
meta_274	Vitexin-2''-O-xyloside	1.64566e+07	16513233.0066667	1.00344240279323	0.0049578089383576	0.95285560358213	0.0399136202282294	unchanged
meta_275	Eicosadienoic acid	3.8309e+06	1677813.32933333	0.437968638273323	-1.1911	0.00282657155866806	1.25030766132461	down
meta_276	N-Feruloylhomoagmatine	8.02832e+06	46418315.5933333	5.7818238236964	2.53152464953585	0.000843825663080071	1.25757457515733	up
meta_277	5(Z),8(Z),11(Z)-Eicosatrienoic acid	905003.821833333	1194875.70743333	1.32029907344787	0.40086476512012	0.348900173055724	0.592556386036123	unchanged
meta_278	Chrysoeriol-6-C-glucoside-4'-O-glucoside	2369937.61266667	3745030.95166667	1.58022343358344	0.660128560764941	0.00141218922869915	1.23081712712666	up
meta_279	Tricin-5-O-Glucoside	33696309.7233333	39062445.0833333	1.15924994173128	0.213191654196592	0.0144879504648469	1.18551176335937	up
meta_280	Homoproline	1.91515e+06	5.2948e+06	2.76468662136282	1.46711595950944	0.0479067850141521	1.14552154425286	up
meta_281	5-(2-Hydroxyethyl)-2-O-glucosylphenol	2.53132e+06	3.32666e+06	1.31419607953708	0.394180543446761	0.000170976167214755	1.24779970858884	up
meta_282	2'-O-Methyladenosine	449888	718435	1.59691883230489	0.675290985756579	0.063014396146456	1.11081162042338	unchanged
meta_283	2(3H)-Benzothiazolone	174753.521433333	148327.821633333	0.848783019745435	-0.236532	0.138820988736125	0.857068309435397	unchanged
meta_284	2R-Hydroxyoctadecanoic Acid*	89885.2528633333	104913.050633333	1.16718869103978	0.223037810078626	0.0967923704856953	0.969462797496304	unchanged
meta_285	Kaempferol-3,7-O-diglucoside	2585192.78066667	5139305.62133333	1.98797770896142	0.991301580164229	0.000123997264654368	1.25674115849236	up
meta_286	Isorhamnetin-3,7-O-diglucoside	1.32247e+06	1832065.26866667	1.38533832494891	0.470238351812166	0.00756532864839443	1.22890111373892	up
meta_287	4,5,6-Trihydroxy-2-oxohexanoic acid	575895.384533333	621632	1.07941892710901	0.110254889631733	0.178242951643372	0.800871316856417	unchanged
meta_288	1-O-Salicyloyl-β-D-glucose*	10825624.0533333	4.06228e+07	3.75247162471819	1.90784116257664	5.39204125790313e-05	1.25786727435618	up
meta_289	Glucosyloxybenzoic acid*	10825624.0533333	4.06228e+07	3.75247162471819	1.90784116257664	5.39204125790313e-05	1.25786727435618	up
meta_290	Hesperetin	30881.2054366667	48578.1225433333	1.57306432363726	0.653577664711099	0.0362845990537111	1.09177633615427	up
meta_291	N-Feruloylputrescine	2.96827e+06	5087630.84366667	1.7140032048117	0.777369806977613	0.0110662492332052	1.20953244851028	up
meta_292	3,4'-Dihydroxy-3',5'-dimethoxypropiophenone	16968151.7566667	16428577.8533333	0.968200785149076	-0.0466218	0.24053974567042	0.718873999336426	unchanged
meta_293	N-(beta-D-Glucosyl)nicotinate	244367	382984	1.56725010573007	0.648235427100955	0.0390908616725278	1.15385829326438	up
meta_294	Ergolide	230591	119677	0.519001437253676	-0.94619	0.00315685125710247	1.2460953059479	down
meta_295	4-Hydroxybenzoic acid	7163344.18566667	7.30864e+06	1.02028328174208	0.0289697722192447	0.423845744696159	0.52597053996153	unchanged
meta_296	Pyridoxine-5'-O-glucoside	642343	1201744.96266667	1.87087677586445	0.903714539496034	0.0336373688293062	1.17486317042969	up
meta_297	Diosmetin-7-O-Neohesperidoside (Neodiosmin)	2338231.62933333	2.63442e+06	1.12667166287162	0.17206714340535	0.22238953720036	0.746209852344193	unchanged
meta_298	4-Hydroxyacetophenone	859844.073266667	4803151.05133333	5.58607217362736	2.48183421376495	2.98959371439432e-06	1.25977447114062	up
meta_299	4-Hydroxychalcone	1481826.87033333	666789.525233333	0.449978022792461	-1.15207	0.00120271315201223	1.25528847320377	down
meta_300	Ethylparaben	18504.9	31069.9278433333	1.67901129361838	0.747611934380027	0.00200194184963502	1.21840757043159	up
meta_301	Palmitaldehyde	6038629.78366667	6405117.65933333	1.06069056868794	0.0850038455754218	0.13235953346843	0.866628281942345	unchanged
meta_302	Punicic acid (9Z,11E,13Z-octadecatrienoic acid)	16738943.5533333	8905609.29233333	0.532029352029203	-0.910422	1.56865682474418e-05	1.25812403100376	down
meta_303	Phe-Ile	3681277.13633333	8910078.19633333	2.42037691441184	1.27523172940523	0.00014464520755567	1.25659037476504	up
meta_304	N-Palmitoylglycine	84068.6	238431.501133333	2.83615448721798	1.50393611927454	5.04883140462118e-05	1.26006948356594	up
meta_305	Luteolin-7-O-(2''-O-rhamnosyl)rutinoside	19782375.4166667	1.26024e+07	0.63705318418851	-0.650514	0.000949524920450014	1.23403688970571	down
meta_306	N-Glycyl-L-leucine*	1667656.89733333	1.93193e+06	1.15846883018279	0.212219227503832	0.143264709380875	0.847864025150944	unchanged
meta_307	3-Hydroxycinnamic Acid*	471516.711033333	362168.033533333	0.768091618088442	-0.38065	0.560140245583964	0.382321498549469	unchanged
meta_308	Trans-4-Hydroxycinnamic Acid Methyl Ester	165543	103721	0.62654850880847	-0.674502	0.00827846005461729	1.21668813120904	down
meta_309	2-Amino-3-methoxybenzoic acid	3182657.69366667	3.648e+06	1.14621295820136	0.196875111458113	0.0646294636268338	1.01118331715585	unchanged
meta_310	2-Methoxy-4-ethenylphenol	1.76949e+06	1.31361e+06	0.742367533893231	-0.429794	0.092808227049929	0.940275435754427	unchanged
meta_311	Caffeoylagmatine	1.32205e+06	4398915.57333333	3.32735	1.73437412142083	0.00124178294664512	1.25703183532787	up
meta_312	Methyl 4-hydroxybenzoate*	479249	359348	0.749815291879065	-0.415393	0.0336597056013908	1.1457353896847	down
meta_313	L-Lysine	22850812.9733333	47762272.5066667	2.09017826028355	1.06362598740673	0.000695758281578414	1.25535923212934	up
meta_314	Luteolin-6-C-(5''-glucuronyl)xyloside	6280124.54566667	6225809.84866667	0.991351334419398	-0.0125317	0.812127003085881	0.158673524999466	unchanged
meta_315	Methoxyindoleacetic acid	4628379.16333333	4.73258e+06	1.02251271881356	0.0321187886488116	0.45558016753595	0.480984354063998	unchanged
meta_316	L-Prolyl-L-Leucine	1.91317e+06	2316738.63533333	1.21094098738809	0.276128560096649	0.273616728314857	0.743057261311115	unchanged
meta_317	Naringenin-7-O-Rutinoside(Narirutin)*	2.85562e+06	5208741.99366667	1.82402982446174	0.867129319004453	0.00292656794590823	1.24800769165226	up
meta_318	Trans-Citridic acid	1.27074e+06	947243	0.745424078807822	-0.423867	0.00988101524769042	1.18121517534463	down
meta_319	Choline	3.20648e+07	3.7894e+07	1.18179282274139	0.240977142282608	0.000156142967949326	1.24793529188753	up
meta_320	Kaurenoic Acid	1119875.15786667	1375371.27693333	1.22814696555407	0.296483210373823	0.344224357098175	0.637510964751277	unchanged
meta_321	N-Feruloyltryptamine	177492	115346.112926667	0.649867596503881	-0.621782	0.0205712886920514	1.11145055763624	down
meta_322	LysoPC 18:2(2n isomer)	3.06187e+06	1.1779e+06	0.384700025566336	-1.37819	1.44737382848864e-05	1.25631342503127	down
meta_323	Asn-Leu	2326617.88166667	1772047.88466667	0.761641135241884	-0.392817	0.0183871302240892	1.18043944493529	down
meta_324	9,10,11-Trihydroxy-12-octadecenoic acid	397976	343809.054233333	0.863894410611667	-0.211073	0.0163183617166861	1.12662389156124	down
meta_325	3-Indolepropionic acid	463843.191866667	453077.450533333	0.976790127521311	-0.0338795	0.674779360355474	0.297381779290158	unchanged
meta_326	Adenosine	878117.159566667	1184394.66433333	1.34878888475179	0.431664552321201	0.0235934119059472	1.1145695358499	up
meta_327	2,3,4-Trihydroxybenzoic acid	96580.8731133333	136290.276966667	1.41115184169785	0.496873232072975	0.00252791763737137	1.21597907838224	up
meta_328	p-Coumaroyltyramine	322991	54313.7066266667	0.168158418840277	-2.57211	0.000117823209598871	1.25555510783841	down
meta_329	5'-Deoxyadenosine	685215.339366667	575489	0.839865720507534	-0.251769	0.00249683543486213	1.22834041455419	down
meta_330	Quercetin	97901.8909533333	280263	2.86269238694881	1.51737265264023	0.0274420933329841	1.11212564283981	up
meta_331	Tricin (5,7,4'-Trihydroxy-3',5'-dimethoxyflavone)	8.13626e+07	4.08556e+07	0.502142624713459	-0.993831	1.37203565549372e-05	1.25940353106261	down
meta_332	D-Fucose*	26900.7067466667	9933.74312766667	0.369274429152222	-1.43723	0.0133387768061924	1.20191063010579	down
meta_333	Isoguanine	1.5187e+06	2.43098e+06	1.60069851824254	0.678701610668932	0.221152422250663	0.774765275032186	unchanged
meta_334	8-Hydroxy-α-conidendrin	818213.951333333	366973.635933333	0.448505718260274	-1.1568	0.000867746571698783	1.25384988554906	down
meta_335	N(6),N(6)-Dimethyl-L-lysine	1.62771e+06	9922493.12733333	6.09599364264392	2.60786139828221	1.70928357023849e-05	1.25946908748828	up
meta_336	Quercetin-3-O-apiosyl(1→2)galactoside*	66909.9501633333	107000.802103333	1.59917623376097	0.67732893666868	0.122008569365195	0.881753287985453	unchanged
meta_337	1-O-Caffeoyl-4-O-galloyl-β-D-glucose	12474.6299593333	2077661.41466667	166.550945514195	7.37981973402876	0.000591027177968119	1.25871576185345	up
meta_338	2,3-Dihydroxybenzoic Acid*	3.67891e+06	5949409.42366667	1.61716419369313	0.693466165763279	3.69787404558636e-06	1.25839037650665	up
meta_339	Guanosine 3',5'-cyclic monophosphate	368080.384633333	1.06054e+06	2.88126122438299	1.52670046578671	0.0501788699793253	1.09617944038845	unchanged
meta_340	N-Acetyl-L-Glutamine	127310	356955.515466667	2.80384008496718	1.48740406860537	0.0142808007047007	1.20031482788522	up
meta_341	13S-Hydroperoxy-6Z,9Z,11E-octadecatrienoic acid	696392.073833333	390482.498366667	0.56072220382583	-0.834642	0.00521597277149644	1.23822009864114	down
meta_342	Oxaceprol	287836.244433333	258553.392716667	0.898265585787099	-0.154786	0.767062299153895	0.20924032039264	unchanged
meta_343	D-Fructose*	2.65088e+06	3286077.77566667	1.2396196816669	0.309897566149885	0.0756767122231685	1.05600325126212	unchanged
meta_344	Leu-Arg	874426.739266667	1.72042e+06	1.96748744719635	0.97635443119637	0.0319396540495453	1.09130809820022	up
meta_345	Ethyl caffeate	240691.745833333	101508	0.42173433600124	-1.24559	0.000451191272462915	1.25493845546558	down
meta_346	2-Hydroxycinnamic acid*	2110015.15833333	1.16299e+06	0.551175799570382	-0.859416	0.00055105760284867	1.25348389959474	down
meta_347	Nicotinamide	7816282.69966667	1.81909e+07	2.32730205123924	1.21865846452299	0.00173642383521001	1.25326289157769	up
meta_348	L-Valyl-L-Phenylalanine	2162065.94333333	3510809.25466667	1.62382154230408	0.69939308930893	2.04041118837794e-05	1.25882492592259	up
meta_349	1-Caffeoylquinic acid	4260763.63866667	4314626.74433333	1.01264165540136	0.0181237363926685	0.861125521094595	0.119008570517341	unchanged
meta_350	D-Galactaric acid	688142.961366667	698456.673533333	1.01498774636332	0.0214623102995308	0.880905578823986	0.10041342445958	unchanged
meta_351	1-Methylhistamine	315036	263775.114733333	0.837284871231366	-0.25621	0.231598252467437	0.744264673125466	unchanged
meta_352	L-Norleucine*	1.62292e+07	1.67998e+07	1.03515928348899	0.049852777211453	0.921842734823267	0.0697522974111392	unchanged
meta_353	Citric Acid	2.60758e+07	27245194.1466667	1.04484446415652	0.0632881982959401	0.621153760611135	0.325543454595674	unchanged
meta_354	2'-Deoxyinosine	2177765.07033333	2023746.94033333	0.929276976613265	-0.105819	0.0994692119702446	0.978203205205426	unchanged
meta_355	5-O-Caffeoylshikimic acid	1.20865e+06	854064.744333333	0.706624626253474	-0.500984	0.468381352639404	0.494085692915941	unchanged
meta_356	L-Azetidine-2-carboxylic acid*	4300842.56033333	9.66802e+06	2.24793566106514	1.16860074428189	0.0184894490343661	1.20431108995389	up
meta_357	Succinyladenosine	15535849.2466667	2.19493e+07	1.41281839579574	0.498576033030005	0.000315208394190657	1.24324214995247	up
meta_358	N-(4-O-(Glucosyl)-E-feruloyl)-tyramine	266934	192394	0.720753450675738	-0.472422	0.0484786429222519	1.06159823529647	down
meta_359	Avicularin(Quercetin-3-O-α-L-arabinofuranoside)*	52323.5	3.37305e+06	64.465342470768	6.01045184947623	0.000644607019663147	1.25847545036368	up
meta_360	Methyl gallate*	70839.4	152400.935233333	2.15135731131367	1.10524715676928	0.0490434612154612	1.11626416245615	up
meta_361	9-hydroxysesamin	5.13661e+06	4.27363e+06	0.831993647171485	-0.265356	0.00750319600218537	1.19803497990153	down
meta_362	Quercetin-3,7-Di-O-glucoside	4.23712e+06	6.28921e+06	1.48431289193188	0.569795242940479	0.0217671025848551	1.18035796773484	up
meta_363	Dimethylmalonic acid	67869.7414633333	76152.6371033333	1.12204106662871	0.166125479455941	0.292259030911699	0.700765591765675	unchanged
meta_364	O-Phosphocholine	6165905.09833333	8863705.40466667	1.43753516528539	0.523597247996023	0.0068528584989032	1.21761697013564	up
meta_365	Vomifoliol	54292.5	1629858.69733333	30.0199434640928	4.9078493548523	5.19989877362115e-05	1.25824875795049	up
meta_366	Luteolin-7-O-gentiobioside	471032	656297.218533333	1.3933166862612	0.47852320465303	0.00450045053702652	1.20121238038797	up
meta_367	1-O-Galloyl-2-O-Feruloyl-β-D-glucose	34825.6	1594169.19033333	45.7758459072221	5.51651464120224	0.000479798936993387	1.25849109861453	up
meta_368	L-Malic acid	2861282.44433333	1443537.96166667	0.504507328357444	-0.987053	0.0101892573936526	1.23123489258686	down
meta_369	Dihydroferuloylputrescine	189414	312612.896633333	1.6504188845761	0.722832234170544	0.0582143377461549	1.05372896414249	unchanged
meta_370	Cis-Coutaric acid	648312.859033333	16705728.5966667	25.7680043884611	4.68750890642123	4.67197256320902e-05	1.26008198352466	up
meta_371	5'-Methoxyisolariciresinol-9'-O-glucoside	2180140.65666667	1232827.70533333	0.5654808104071	-0.82245	0.00011025413962618	1.25716876251446	down
meta_372	Dihydrokaempferide	9	903676	100408.477366667	16.6155215538703	0.0151728434115517	1.22281561202256	up
meta_373	Aromadendrin-7-O-glucoside	55787138.5966667	9.17537e+06	0.164470980978907	-2.6041	0.000355375035623644	1.25906876102861	down
meta_374	Kaempferide (3,5,7-Trihydroxy-4'-methoxyflavone)	296827	975594.343233333	3.28673888328339	1.7166568452969	0.0538628341356266	1.13425598676185	unchanged
meta_375	O-p-Coumaroyl-O-salicyloyl quinic acid	38513.6750566667	195041.144833333	5.06420497515134	2.34033579944431	0.00434793473254983	1.24357080683237	up
meta_376	Sedoheptulose	482584	482530.806533333	0.999890101238247	-0.000158559	0.999495122215431	0.000452774586910337	unchanged
meta_377	4-O-Glucosyl-3,4-dihydroxybenzyl alcohol	757965.160133333	803998.845366667	1.06073324692818	0.0850618930858707	0.398864519819637	0.58248751166723	unchanged
meta_378	Fumaric acid	6156544.64133333	3.16315e+06	0.513786484997362	-0.960759	0.00614893208152869	1.2310577748568	down
meta_379	Apigenin-6,8-di-C-arabinoside*	6967341.84266667	5362856.78066667	0.769713457695668	-0.377607	0.0560598946815477	1.01967570516593	unchanged
meta_380	Apigenin-6-C-arabinoside-8-C-xyloside*	6967341.84266667	5362856.78066667	0.769713457695668	-0.377607	0.0560598946815477	1.01967570516593	unchanged
meta_381	Diosmetin-8-C-(2''-O-arabinosyl)glucoside	3499897.11066667	3353662.49466667	0.958217452863309	-0.061575	0.443636670648253	0.537736066055875	unchanged
meta_382	cis-Citral	2018868.18733333	2131516.54833333	1.05579777902627	0.0783335362744748	0.0115577377300205	1.14918023861606	up
meta_383	Apigenin-6-C-(2''-rhamnosyl)glucoside	1106292.95566667	891762	0.806081053876559	-0.311003	0.0283646533821734	1.17273827875304	down
meta_384	6,7,8-Tetrahydroxy-5-methoxyflavone	2726716.81566667	2.72077e+06	0.997818561637024	-0.00315059	0.959864455864182	0.035294943372154	unchanged
meta_385	2'-Deoxyadenosine	26985928.9966667	2.78819e+07	1.03320002559275	0.0471195843046387	0.266736614683686	0.720000238239484	unchanged
meta_386	Salicylic acid	750910.429633333	384400	0.511911944394887	-0.966032	0.159872828445784	0.927657960949718	unchanged
meta_387	N',N'',N'''-p-Coumaroyl-cinnamoyl-caffeoyl spermidine	1115647.95066667	1526251.21366667	1.36804017141307	0.452110594439827	0.00504153587972465	1.18768264162532	up
meta_388	Phe-Thr	988217.294066667	2293644.37633333	2.32099194185788	1.21474151386643	0.000344706645383302	1.25345925474751	up
meta_389	1-O-Eudesmoylquinic acid	998101.767833333	2763220.36566667	2.76847557505587	1.46909179371183	0.00106265962971245	1.25687806971228	up
meta_390	Luteolin-3'-O-glucoside	5977561.06633333	9004980.18733333	1.50646393862054	0.591166138451134	0.165576226327543	0.920233322585171	unchanged
meta_391	Apigenin-6-C-xyloside-8-C-arabinoside	1.45515e+07	10861154.2533333	0.746395289980776	-0.421988	0.00173162345682582	1.21798816577484	down
meta_392	LysoPC 16:0(2n isomer)	8.18787e+06	9.25041e+06	1.12977016227022	0.176029304074818	0.0186394321281122	1.20599200289305	up
meta_393	L-Pipecolic Acid	1.43056e+06	2001536.94933333	1.3991326947605	0.48453279523646	0.00342755827801203	1.22493127099731	up
meta_394	Quercetin-3-(2''-galloyl)rhamnoside	5857.88778733333	79085.2	13.5006412620276	3.75495602983571	2.1397156365053e-06	1.25871899362278	up
meta_395	Glu-Arg	201302.513133333	254522.917166667	1.2643802265801	0.338430378477557	0.103082749623753	0.98270174593365	unchanged
meta_396	Cyclohexane-1,3-dione	233579	241366.939633333	1.03334100847534	0.0473164304378946	0.54202540127683	0.413735106579352	unchanged
meta_397	Apigenin-7-O-(2''-glucurosyl)glucuronide	17012.4064133333	33962.0584133333	1.99631125592649	0.997336676773893	0.324996730351835	0.67927732988168	unchanged
meta_398	Tachioside*	7206081.18133333	5734386.47733333	0.795770451793926	-0.329576	0.0174683897748442	1.14911070322966	down
meta_399	Met-Phe	857665.323966667	1.53726e+06	1.79237848382424	0.841875313221902	5.12496874296658e-07	1.25954587079102	up
meta_400	Chlorogenic acid methyl ester	18543720.9633333	3.02523e+07	1.63140368482777	0.70611381579445	0.00295811070663353	1.25133219102512	up
meta_401	2-(D-Glucosyloxy)-4-hydroxybenzeneacetonitrile	36562	48074.2760066667	1.31486953141169	0.394919654480716	0.0896090985925998	1.03239463314271	unchanged
meta_402	Chrysoeriol-6,8-di-C-glucoside	5759423.26566667	9.42394e+06	1.63626444685502	0.710405930024806	0.00286684418299988	1.21295406902494	up
meta_403	N-Monomethyl-L-arginine	1.44168e+06	1.03577e+07	7.18445636327976	2.8448789943064	0.000400773633445636	1.25817200245256	up
meta_404	2-Dehydro-3-deoxy-L-arabinonate*	603273.251966667	638462.875066667	1.05833115090928	0.0817911161315798	0.207546594800757	0.799001806657435	unchanged
meta_405	N-p-Coumaroyl-N'-feruloylputrescine	32453.7206866667	33968.0891266667	1.04666239826924	0.0657961749482755	0.938227280705239	0.0528404967651057	unchanged
meta_406	6-Hydroxyhexanoic acid	1.60983e+06	917633.720266667	0.570020492040657	-0.810914	0.000520694765383724	1.25592	down
meta_407	3-Methyl-2-cyclopenten-1-one	228225	244289.314066667	1.07038981705792	0.0981362963630083	0.720424210168646	0.238267739446603	unchanged
meta_408	L-Tyrosine methyl ester	495005.101066667	631927	1.27660695099563	0.352314408256187	0.0525690692711585	1.01815603905315	unchanged
meta_409	Quercetin-4'-O-glucuronide	91022.3866066667	4.74915e+06	52.1756439382591	5.70530459575019	0.000394834123034582	1.25902990613329	up
meta_410	N-Methyl-L-Glutamate	38409.7565366667	55103.4	1.43461927251211	0.520667917014581	0.0240811364866598	1.15113704643499	up
meta_411	LysoPC 19:2(2n isomer)	6656128.36433333	3504404.77766667	0.526492967960912	-0.925514	0.00182795505907195	1.24531101940917	down
meta_412	1-O-Caffeoyl-3-O-galloyl-β-D-glucose	65727.5662533333	3148010.29333333	47.8948251514437	5.58179788171194	0.00142751342432916	1.25658284705624	up
meta_413	11-Octadecanoic acid(Vaccenic acid)	23709958.8466667	2.15215e+07	0.907700566212736	-0.139712	0.235877854053163	0.747595794412199	unchanged
meta_414	Methyl salicylate-2-O-glucoside	269103.988533333	365667	1.35883250818003	0.442367638217237	0.146692068545455	0.844042073855333	unchanged
meta_415	3-Hydroxy-3-methylpentane-1,5-dioic acid	2049908.92833333	2487804.87333333	1.21361726803933	0.279313518332286	0.0416157425402402	1.05156404895676	up
meta_416	Oxalacetic acid	49420.7545266667	63128.4934633333	1.27736806262782	0.353174285117924	0.157784875337605	0.838572016604039	unchanged
meta_417	LysoPC 17:2	1.0705e+06	424866.289033333	0.396886906359911	-1.3332	0.000572091397269265	1.25822739002178	down
meta_418	5,7-Dihydroxy-4-methylcoumarin	609715.852766667	881768.289066667	1.44619544508401	0.532262537489202	0.0100693355779559	1.17056128667394	up
meta_419	LysoPC 15:0	893346.082933333	1350905.17633333	1.51218570511619	0.596635321700999	0.00436085350846035	1.20328008823405	up
meta_420	Syringetin-3-O-glucoside	1.83541e+06	1.76136e+06	0.959657834723256	-0.059408	0.754236994738416	0.219079428937911	unchanged
meta_421	5,7-Dihydroxy-3',4',5'-trimethoxyflavone	365607	4807332.32666667	13.1489007336391	3.71687028813744	0.0312448002636356	1.18465483885915	up
meta_422	Ferulic acid-4-O-glucoside	60504356.1366667	5.81227e+07	0.960636885527927	-0.0579369	0.00509319864595418	1.18749192878507	down
meta_423	6-Methoxy-2-(4-methoxyphenethyl)chromone	422801.885966667	373324	0.882977152163017	-0.179552	0.610730034011448	0.359731078025339	unchanged
meta_424	3,4-Dihydroxybenzoic acid (Protocatechuic acid)*	3757929.31433333	5.99116e+06	1.59427147076683	0.672897310747671	1.12294417992857e-05	1.25677589626778	up
meta_425	Esculin (6,7-Dihydroxycoumarin-6-O-glucoside)	7.76901e+06	2.43283e+07	3.13145178239829	1.64683166472253	1.86539088509012e-07	1.25977826435755	up
meta_426	Piperidine	7247419.38066667	9001475.65566667	1.24202494472435	0.312694148815013	0.0107105013716449	1.1825245056257	up
meta_427	Tyr-Gly	1848235.90033333	2451400.33166667	1.32634602067006	0.407457198665033	0.310690712253436	0.703270987542874	unchanged
meta_428	Esculetin (6,7-Dihydroxycoumarin)	1588109.02333333	1409647.93666667	0.887626677989595	-0.171975	0.404375287124213	0.532012017453575	unchanged
meta_429	12,13-DHOME; (9Z)-12,13-Dihydroxyoctadec-9-enoic acid	75281.1443533333	75626.5438366667	1.00458812742952	0.00660412995339112	0.919028407745824	0.0720004390013017	unchanged
meta_430	(Z)-3-Ethylidene-7-hydroxy-6-methoxyphthalide	428241.607866667	1.11987e+06	2.61504977197048	1.38683840539828	0.000125421232170941	1.24877340766229	up
meta_431	6-O-Caffeoyl-D-glucose	2380395.80633333	6615218.68666667	2.77904148086048	1.47458736882602	2.12709665078755e-05	1.25675815313914	up
meta_432	Kaempferide-3-O-(6''-malonyl)glucoside	13807956.0566667	27742613.7833333	2.00917599023925	1.00660393994234	4.53567105184701e-05	1.2558599904043	up
meta_433	Protocatechuic Acid Methyl Ester	264084.286666667	152276	0.576619390051807	-0.794309	0.00412484252944626	1.23144580722935	down
meta_434	6-Aminocaproic acid	29121358.0333333	38328523.8133333	1.31616539893027	0.396340800032471	0.0079713506278757	1.23187888769662	up
meta_435	Diphenylamine	219907	177422.745766667	0.806808014451156	-0.309703	0.0925436903102072	0.932970694597488	unchanged
meta_436	Luteolin-6-C-glucoside (Isoorientin)	13403706.8266667	1.27017e+07	0.947626344283356	-0.0776098	0.37613419953145	0.605863065546018	unchanged
meta_437	6-O-methylguanine	107197.572706667	1.56445e+06	14.5940574818884	3.86730913614117	0.00636594478710941	1.24253886779741	up
meta_438	Chrysoeriol-7-O-(6''-malonyl)glucoside	2.79337e+07	52366290.1133333	1.87466682259234	0.906634213685654	0.000557054730426913	1.24402666743204	up
meta_439	LysoPC 20:3	213226.538033333	333429.769833333	1.5637348564052	0.644995913043436	0.0443797561811306	1.0686256892339	up
meta_440	N-Methylbenzylamine	739317	727919.074166667	0.984583684388838	-0.0224143	0.41863874144592	0.534594195314902	unchanged
meta_441	Apigenin-8-C-(2''-glucosyl)arabinoside	1947775.64966667	1999243.27366667	1.02642379475727	0.0376265207666589	0.649759387737371	0.30028950489865	unchanged
meta_442	Apigenin-7-O-(6''-malonyl)glucoside	190596	476950	2.50240888779486	1.32331754178076	0.0138279567164883	1.20569851841283	up
meta_443	O-Acetyl-L-homoserine*	1485327.80766667	1228310.53733333	0.82696259438037	-0.274106	0.012279416162334	1.14483925853183	down
meta_444	3-Dehydro-L-Threonic Acid	7.48708e+07	37469590.7133333	0.500456362264203	-0.998684	2.09473486766676e-05	1.25570937771826	down
meta_445	Indole-5-carboxylic acid*	75161.0816833333	128867.839566667	1.71455541459088	0.777834533065327	0.00644470762614871	1.21474827081408	up
meta_446	L-Alanyl-L-Phenylalanine	2209854.24766667	3426219.51766667	1.5504278263077	0.632666368871225	0.0321899053770125	1.17904683205094	up
meta_447	Succinic acid	27885686.7366667	3.03797e+07	1.08943595604744	0.123581388185343	0.637880362096673	0.310526239161725	unchanged
meta_448	Methylmalonic acid	27885686.7366667	3.03797e+07	1.08943595604744	0.123581388185343	0.637880362096673	0.310526239161725	unchanged
meta_449	Sieboldin	103409	267037.168066667	2.58235193228712	1.36868562975668	0.000350835973751886	1.2446667572885	up
meta_450	L-Glycyl-L-phenylalanine	4205375.30766667	5483779.91233333	1.30399298781634	0.382936111540013	0.00695528590707082	1.21647708903708	up
meta_451	Isohydroxymatairesinol	1100895.82533333	1.67048e+06	1.51738010769021	0.601582529743609	0.00321663688941112	1.25086672425368	up
meta_452	3-(Allylsulphinyl)-L-alanine	145431	104338	0.717441458631841	-0.479067	0.166034084033503	0.907196918052901	unchanged
meta_453	Benzyl-(2''-O-glucosyl)glucoside	1188430.02133333	1131579.20533333	0.952163093342074	-0.0707194	0.166554414593723	0.871646974788754	unchanged
meta_454	3-Hydroxy-palmitic acid methyl ester	69641.1804666667	75978.7863966667	1.09100371199241	0.125656010244409	0.262072824454324	0.716925837645824	unchanged
meta_455	Dioxindole-3-acetyl-3-O-glucoside	354109.093866667	249483.521566667	0.704538589626295	-0.505249	0.00571871848674869	1.22142377937735	down
meta_456	N-(2-Methylbenzoyl)glycine	85528.9	139302.959853333	1.62872438555034	0.703742490148698	0.276379938333263	0.703340887466475	unchanged
meta_457	1-O-Galloyl-β-D-glucose	177999.211033333	2.06687e+06	11.6116735349627	3.53750401081135	5.2352931565574e-07	1.2597298848037	up
meta_458	Luteolin-7-O-glucoside (Cynaroside)	10373229.5743333	13635421.1566667	1.31448176857138	0.394494132390303	0.0336608760208034	1.09266064425363	up
meta_459	Kaempferol (3,5,7,4'-Tetrahydroxyflavone)	61496.1879966667	115461.026533333	1.87753144210486	0.908837068053229	0.00559275094195856	1.19492343130996	up
meta_460	Riboflavin 5'-Adenosine Diphosphate	2.22139e+06	2336435.97966667	1.05179057250442	0.0728474707065996	0.440363838205652	0.504668144747021	unchanged
meta_461	Diosmetin-7-O-(6''-malonyl)glucoside	1.13426e+06	2053464.26966667	1.81040031608585	0.856308741604013	0.000133032149559887	1.25387172084987	up
meta_462	N-Propionylglycine	25542638.6566667	2.42557e+07	0.949614881455062	-0.0745856	0.808887354070591	0.161944612535998	unchanged
meta_463	Isoschaftoside	7276991.94866667	6676862.77066667	0.917530597500529	-0.124172	0.0934526720042867	1.01943050733617	unchanged
meta_464	3-Carbamyl-1-methylpyridinium;(1-Methylnicotinamide)	4701250.14466667	5211316.07766667	1.10849580798815	0.148603314358447	0.0268708044769772	1.09756472130821	up
meta_465	Arg-Gly	176753.847566667	223565.597566667	1.2648414766889	0.338956582448599	0.00978485153287437	1.17414678927031	up
meta_466	Cyclic 3',5'-Adenylic acid	740327.184166667	1761903.78066667	2.37989880467501	1.25090023021499	0.000661034268896852	1.25698511544295	up
meta_467	(9Z,11E)-Octadecadienoic acid*	532912.432133333	289765.904633333	0.543740185368456	-0.879011	0.000207418319199231	1.25090196012174	down
meta_468	Methyl palmitate	17539.0555133333	15935.8638233333	0.908593043178338	-0.138294	0.562019125929235	0.385284102275293	unchanged
meta_469	(2E)-3-(4-Hydroxyphenyl)-N-[2-(4-hydroxyphenyl)ethyl]-2-propenamide	331988.669033333	47085.8327733333	0.141829638072996	-2.81777	0.000349409702168493	1.25223004732234	down
meta_470	1-Hydroxypinoresinol-1-O-Glucoside	14388413.6666667	12107781.9833333	0.841495265832061	-0.248973	0.0535953177717146	1.02431136695854	unchanged
meta_471	Secoisolariciresinol 4-O-glucoside	13766308.1833333	1.19529e+07	0.868271209740255	-0.203782	0.269286641164569	0.701708798946762	unchanged
meta_472	Agmatine	524822	519251.795566667	0.989387007676483	-0.0153931	0.700533168696168	0.264582990831864	unchanged
meta_473	L-Methionine Sulfoxide	2774910.49933333	4233117.65366667	1.5254970042038	0.609279346731012	0.00189446375005426	1.24258131488877	up
meta_474	3-Hydroxypyridine	86132.1845733333	91128.6558366667	1.05800934096916	0.0813523647963608	0.903038626555194	0.0866260147398509	unchanged
meta_475	3-Isopropylmalic Acid	708701	839082	1.18397303108947	0.243636219179196	0.00846161138181335	1.17955915838106	up
meta_476	2-Propylmalic Acid	708701	839082	1.18397303108947	0.243636219179196	0.00846161138181335	1.17955915838106	up
meta_477	9-Hydroperoxy-10E,12,15Z-octadecatrienoic acid	2.11769e+06	718449.075933333	0.339260073292799	-1.55954	0.0051986133177393	1.2462882586495	down
meta_478	1-O-Caffeoyl-β-D-glucose*	1.60075e+07	21765271.6733333	1.35969215193077	0.443280047683776	0.00779920442653005	1.18683666881573	up
meta_479	Eriodictyol-3'-O-glucoside	3.48538e+06	6014881.09066667	1.72574550243524	0.787219724397409	0.0408224282722476	1.15620453401249	up
meta_480	Uridine 5'-diphosphate	240264.748166667	277993.279233333	1.1570289913712	0.210425014128587	0.0365135470477987	1.10536479189211	up
meta_481	Quercetin-3-O-arabinoside	48160.3383333333	2663585.61966667	55.3066218354017	5.78938031887659	0.000798087473321395	1.25811528798673	up
meta_482	2,3-Di-O-Galloyl-β-D-Glucose	6058.4	352081.109766667	58.1145611388004	5.86082778434734	0.00501653676994717	1.2474915689176	up
meta_483	3,4-Dihydrocoumarin	22393.5	28252.1	1.26162205111609	0.335279781440971	0.0370062820946982	1.06581672537932	up
meta_484	Kaempferol-3-O-(6''-O-acetyl)glucoside	1276933.85066667	2195155.96133333	1.71908353763766	0.781639653255333	0.000535024333746993	1.24170360315128	up
meta_485	3,4-dihydroxy phenylethanol	834968.802433333	838601	1.00435005182958	0.00626218763525706	0.948421960133047	0.0434956077490552	unchanged
meta_486	3-Chloroaniline	2.42411e+07	25331668.6266667	1.04498855516784	0.0634871418343639	0.105087783466246	0.916855528247388	unchanged
meta_487	Stearic Acid	52953117.5166667	5.31315e+07	1.0033684332802	0.0048514556660248	0.985630104255907	0.0125935527615805	unchanged
meta_488	1-Aminocyclopropane-1-carboxylic acid*	1.76981e+06	2791250.56266667	1.5771480857647	0.657318127831718	0.0469035980776225	1.03065670630945	up
meta_489	D-Panthenol	2.72335e+06	8991994.12666667	3.30180848231058	1.72325644077391	8.05789721788421e-06	1.25828491863735	up
meta_490	Pinoresinol*	107660	90596.3	0.841504840233728	-0.248957	0.183526514070694	0.791019916466908	unchanged
meta_491	L-Valyl-L-Leucine	5539624.10233333	7999104.08066667	1.44397957928181	0.530050339817065	0.000136580614916093	1.25515910594495	up
meta_492	Orientin-7-O-arabinoside	38650804.6033333	36678362.6466667	0.948967635294802	-0.0755692	0.158606364975891	0.9154467856635	unchanged
meta_493	Gallocatechin-(4α→8)-catechin	18529029.5766667	16713841.0766667	0.902035425412357	-0.148744	0.0375765030207774	1.05588272494407	down
meta_494	N-Acetyl-5-hydroxytryptamine	745522.157033333	986314.551933333	1.3229848940482	0.403796588898402	0.0170158108242405	1.13172369596159	up
meta_495	S-(5'-Adenosyl)-L-methionine	3994459.07533333	3148567.58833333	0.788233783086284	-0.343305	0.146504314718937	0.914960080153957	unchanged
meta_496	2,5-dihydroxy-1-methoxy-anthraquinone	57358.7407233333	66238.6829266667	1.15481410664445	0.207660636051344	0.021446067402344	1.18059271904204	up
meta_497	3-Dehydroshikimic acid	63232.9605533333	43281.7	0.684479625044512	-0.54692	0.090393768197855	0.963394148348445	unchanged
meta_498	3,6'-Diferuloylsucrose	21356.5485466667	37700.0749566667	1.76527002358492	0.819888881451591	0.0388688472149595	1.05151038634777	up
meta_499	Ellagic acid	37733.5654566667	1.3648e+06	36.1694459424287	5.17669959328932	6.61088109947658e-05	1.25933040418561	up
meta_500	Eriodictyol (5,7,3',4'-Tetrahydroxyflavanone)	128462	326639.821433333	2.54269385043383	1.3463577667666	4.40441253626897e-05	1.25377500811576	up
meta_501	Melibiose	9641988.84266667	1.27306e+07	1.32033235961297	0.400901136561221	0.0492671084856487	1.02654119679488	up
meta_502	Quercetin-3-O-rutinoside-7-O-glucoside	6357.30572366667	11601.6	1.82492369036306	0.867836138602792	0.195468943029478	0.774967192503595	unchanged
meta_503	5-O-Galloylshikimic acid	83122.0301233333	5.21911e+06	62.7884971439712	5.97242837640285	0.00165343450788053	1.2560396041795	up
meta_504	Gluconic acid	3.26866e+06	4.63906e+06	1.41925321154274	0.505132006204334	0.0058245997979794	1.23329638726583	up
meta_505	Bis(2-ethylhexyl)phthalate*	2036896.91666667	1.81691e+06	0.891996570927763	-0.16489	0.57250536468114	0.399098262469827	unchanged
meta_506	Diisooctyl Phthalate*	2036896.91666667	1.81691e+06	0.891996570927763	-0.16489	0.57250536468114	0.399098262469827	unchanged
meta_507	Quercetin-3-O-glucoside (Isoquercitrin)	1.13196e+06	5195896.00766667	4.5901752391685	2.19854923247425	0.000516279151885014	1.25641929088793	up
meta_508	Tricin-4'-O-(syringyl alcohol)ether-7-O-glucoside	18593191.7866667	31837755.8333333	1.71233407360238	0.775964196663692	4.33755902586964e-06	1.25829399683325	up
meta_509	Thr-Tyr	166157.106366667	255341	1.53674587914721	0.619878616424243	0.0264975782663403	1.17589442280749	up
meta_510	2-Ethylpyrazine	98360.2930066667	176530	1.79473251861943	0.843768845264996	0.0345836774807028	1.08431155218999	up
meta_511	Myricetin-3-O-glucuronide	158027	178463.923733333	1.12932294664839	0.175458105158131	0.492746040792214	0.452054176766887	unchanged
meta_512	Cis-10-Pentadecenoic Acid(C15:1)	355527.692033333	416796.452666667	1.1723318942694	0.229381063302339	0.0543466688053395	1.08979826695389	unchanged
meta_513	Naringenin-7-O-Rutinoside-4'-O-glucoside	25871.6440366667	93071.8	3.59744575095783	1.84697293146475	0.0718396712386939	1.06902571316565	unchanged
meta_514	Maltotriose	3.47331e+06	4572764.60433333	1.31654468105928	0.396756484580925	0.00571897227692378	1.19048746844897	up
meta_515	Kaempferol-3-O-sophorotrioside	300554.957666667	597119.411033333	1.98672287979882	0.99039065073457	0.011471514628178	1.20233588937746	up
meta_516	3-O-Galloyl-D-glucose*	792734.564833333	109951247.306667	138.698692077068	7.11581037294579	0.00342204678132134	1.25142865745816	up
meta_517	Pentadecanoic Acid*	1.39265e+06	1.64815e+06	1.18346351391057	0.243015228580604	0.0402658076125512	1.15164382996714	up
meta_518	9,12-Octadecadien-6-Ynoic Acid	1.2407e+07	3.05568e+06	0.246287164012362	-2.02159	1.06221741090233e-06	1.25925693847097	down
meta_519	LysoPC 16:0	8.28571e+06	9.29766e+06	1.12213101364904	0.166241126666231	0.0094487376090994	1.15943069466862	up
meta_520	Arachidic acid	2.98613e+07	26996216.3466667	0.904053460209216	-0.14552	0.00482068215560991	1.20024857038769	down
meta_521	Homovanilloylquinic acid	86986.5069333333	166981	1.91962334834269	0.940823265746115	0.00110283680831702	1.24766425110764	up
meta_522	Methyl 3-aminopropanoate	16959140.9733333	1.95821e+07	1.15466465670585	0.207473918001365	0.0047977610930579	1.22707023881894	up
meta_523	D-Cellobiose	327734	395645	1.20721666782783	0.271684630150986	0.241856733147289	0.713133190654694	unchanged
meta_524	p-Coumaroylagmatine	7796110.36766667	4234874.36433333	0.543203490537655	-0.880435	0.004862929985151	1.23957126427387	down
meta_525	2,4-Di-Tert-Butylphenol	254114.159733333	264103.898333333	1.03931201083199	0.0556288293198394	0.881674221893738	0.100453086739074	unchanged
meta_526	1-O-Caffeoyl-3-O-p-coumaroylglycerol	64525.7	53560.1800566667	0.83005975366933	-0.268713	0.180393065041592	0.87174785064231	unchanged
meta_527	Kaempferol-4'-O-glucoside	8964190.37333333	1.38997e+07	1.5505834069911	0.632811131636464	0.0121880937817873	1.14779834647283	up
meta_528	4-Guanidinobutyric acid	3844446.62133333	5159583.85166667	1.34208752516824	0.424478760963302	7.0204305489492e-06	1.25835771075651	up
meta_529	Sinapinaldehyde	882233	501922	0.568922350806198	-0.813696	0.000201953920820038	1.24923248266574	down
meta_530	Epigallocatechin	420147	366591	0.872530910140563	-0.196722	0.210953691272652	0.807434800487421	unchanged
meta_531	Gallic acid-4-O-(6'''-feruloyl)sophoroside	6.93312e+06	7858675.86733333	1.13349785448872	0.180781660314334	0.10790424925515	0.930505464820955	unchanged
meta_532	γ-Aminobutyric acid	3.20611e+06	3.18887e+06	0.994621800350473	-0.00778004	0.845118705106548	0.132524123959984	unchanged
meta_533	LysoPE 20:3	54698.0853366667	96469	1.76366408981655	0.818575809136208	0.000369196612313913	1.24518534234452	up
meta_534	Isotachioside*	6.61333e+06	4595056.99233333	0.694816919044373	-0.525295	0.0558354769823023	1.07730721675927	unchanged
meta_535	Hesperetin-7-O-glucoside	1479184.29566667	2545142.34166667	1.72063910435148	0.78294453086924	0.0333587214984036	1.0701004558014	up
meta_536	6-Hydroxy-5,7,4'-trimethoxyflavone	3485061.39266667	15869918.1766667	4.55369831075586	2.1870387139616	0.0141739913469099	1.22435252869822	up
meta_537	Riboflavin (Vitamin B2)	1.2353e+07	11581713.8733333	0.937562678201029	-0.093013	0.253402356850639	0.713362190694031	unchanged
meta_538	2-Ethyl-2,6,6-trimethylpiperidin-4-one	1932283.35266667	2635684.63566667	1.36403	0.44787109120069	0.00489175244063543	1.21967134496931	up
meta_539	Catechin gallate*	57739.4266466667	66120.6172066667	1.14515541713443	0.195543409949487	0.866646933002923	0.112369818597761	unchanged
meta_540	Isovanillin	2217809.12966667	1662228.39566667	0.749491186338699	-0.416017	0.00994678106762728	1.19890555953298	down
meta_541	L-2-Aminoadipate	2.12742e+06	3914842.53066667	1.84018124523522	0.879847868849977	0.00148155726179529	1.25138810758491	up
meta_542	7-Methylxanthine	82410.1999733333	89759.7968733333	1.08918309750951	0.123246499201638	0.776149596225106	0.199478338024157	unchanged
meta_543	Spermidine	1227651.67333333	1.1772e+06	0.958900486653242	-0.060547	0.696465957516505	0.258999526050082	unchanged
meta_544	N-Benzylmethylene isomethylamine	16439109.1866667	28775969.8233333	1.75045797777612	0.807732428243599	5.81895738407365e-05	1.25309282303951	up
meta_545	Methyl 2-furoate	45003.5	151184.713866667	3.35940111990028	1.74820406682603	0.000184937489239709	1.25399974887834	up
meta_546	LysoPE 18:1(2n isomer)	2165093.52333333	5.86618e+06	2.70943414211898	1.43799158013997	2.39982404154975e-07	1.25981328132342	up
meta_547	L-Glutamine	22496021.7566667	47579243.8266667	2.11500701507664	1.08066244849865	0.000191711850627339	1.25343185981121	up
meta_548	Dihydromyricetin (Ampelopsin)	42834.4925766667	66948.2777966667	1.56295251255376	0.644273945359999	0.0549117502329185	1.07738558485282	unchanged
meta_549	Kaempferol-3-O-galactoside (Trifolin)	9791112.62266667	12110198.0766667	1.23685617185439	0.306677745895081	0.00357290896153916	1.24593193427591	up
meta_550	Vanillin; 4-Hydroxy-3-Methoxybenzaldehyde*	2.77254e+06	2.13259e+06	0.769181537672934	-0.378604	0.0123551758000498	1.22581213709518	down
meta_551	Vanillic acid	196565.486333333	188875	0.960877938051176	-0.0575749	0.745960704921827	0.220411416027342	unchanged
meta_552	4,5-O-Dicaffeoylquinic Acid Methyl Ester	132892.004466667	143330.153466667	1.07854610246787	0.109087845835623	0.84066537686034	0.136928829245084	unchanged
meta_553	Massoniresinol; Vladinol A	382664.213033333	274785	0.718083279912208	-0.477777	0.0359995416808084	1.14852853835909	down
meta_554	4-Aminosalicylic acid	316860.710966667	362548	1.14418860165387	0.194324877504607	0.000903300949649885	1.23313141691862	up
meta_555	6-Hydroxynicotinic acid	161255.558433333	225578	1.39888792108372	0.484280378389684	0.0230911239580861	1.11921348117132	up
meta_556	L-Citramalic acid	965130.672266667	981516.887133333	1.01697823448941	0.0242888027645276	0.663550971599193	0.289389590681354	unchanged
meta_557	L-Alanyl-L-Alanine	46492.9	28656.0642833333	0.616353225030319	-0.698171	0.0668692545249796	0.989530571941228	unchanged
meta_558	Caffeic acid	13550931.7533333	10218945.8426667	0.754113888895718	-0.407146	0.00156675425366461	1.23022806472476	down
meta_559	1,3-O-Dicaffeoylquinic Acid (Cynarin)	3.76837e+06	8023218.75466667	2.12909722185533	1.09024182968034	0.000302034647459548	1.24616725491708	up
meta_560	Quercetin-3-O-(6''-O-acetyl)glucoside	9	59227.0579733333	6580.78421925926	12.684	0.0298312280571804	1.18819659046263	up
meta_561	2-Propylsuccinic acid*	35087.8481033333	33196.3224433333	0.946091716584343	-0.079948	0.690057432769521	0.264268460938727	unchanged
meta_562	4-Hydroxybenzoylmalic acid	283953.629766667	459473.320033333	1.61812800354374	0.694325738035703	3.07379560279222e-05	1.25459125562285	up
meta_563	1-(4-Methoxyphenyl)-1-propanol	703394.919166667	776520	1.10396073335299	0.142688857981673	0.0433031444451329	1.04130220918356	up
meta_564	Inosine 5'-monophosphate	255212.223866667	395032.055366667	1.54785711037512	0.630272295986164	0.0769598226203342	1.03580186203436	unchanged
meta_565	Hispidulin (5,7,4'-Trihydroxy-6-methoxyflavone)	2762199.39333333	2743515.31833333	0.993235797877194	-0.00979184	0.900073744036126	0.0840699101966574	unchanged
meta_566	4-Oxoretinol	498112.928166667	474678	0.952953553619019	-0.0695222	0.727486789710538	0.246633839916467	unchanged
meta_567	2,6-Diaminooimelic acid	568345.664633333	361109.098233333	0.635368791748067	-0.654334	0.000748820688789642	1.23303514617102	down
meta_568	2-α-Linolenoyl-glycerol-1,3-di-O-glucoside	1490402.79066667	1.071e+06	0.718596962986721	-0.476745	0.00522750991605694	1.20271867921933	down
meta_569	Adenine	1.66982e+07	23280140.1833333	1.39416962571848	0.479406101590184	0.076180179910801	1.08314629941517	unchanged
meta_570	2-(4-Hydroxybenzyl)-4-(methoxymethyl)phenol	275116.932066667	170633	0.620221391385144	-0.689145	0.00137738642812494	1.2518714679854	down
meta_571	Lys-Asn	102802.208286667	112535.436733333	1.09467917673057	0.130508113700316	0.368918374340806	0.588404925129756	unchanged
meta_572	2,6-Dimethylaniline	106052.152036667	155001.354233333	1.46155783976682	0.547506923563131	0.353232941034749	0.593249480944796	unchanged
meta_573	LysoPE 15:0(2n isomer)	253945	522868	2.05897952318428	1.0419294822541	0.00127842943843148	1.23068472134958	up
meta_574	D-Threo-guaiacylglycerol-7-O-β-D-glucoside	5409021.47466667	5832540.00033333	1.07829854764863	0.108756671208265	0.669992141646941	0.298806722531364	unchanged
meta_575	3,5-Dicaffeoylquinic acid	360742	672405.174533333	1.86394803876151	0.898361642574826	5.52745659081865e-06	1.25783954964842	up
meta_576	3-Hydroxylup-20(29)-en-28-oic acid (Betulinic acid)*	112778	177545.413633333	1.57428869016371	0.654700123867918	0.076795625949962	1.01419254018578	unchanged
meta_577	Nicotinic acid adenine dinucleotide	11573306.7573333	14211163.0066667	1.22792589055517	0.29622349185232	0.274034583927425	0.693376109216987	unchanged
meta_578	Dimethyl phthalate	2.42415e+07	2.29205e+07	0.945509228047681	-0.0808366	0.610449274834126	0.354754318687328	unchanged
meta_579	Syringetin-7-O-glucoside	5.30441e+06	4997648.26666667	0.94216799363219	-0.0859438	0.629067453110841	0.331201913126312	unchanged
meta_580	L-Aspartyl-L-Phenylalanine	1.45442e+06	2054680.48133333	1.41271838608664	0.498473904816818	0.00466367929195229	1.23487312100662	up
meta_581	LysoPE 17:1(2n isomer)	93965.1424166667	814511	8.66822872984365	3.11573722254296	2.37962601508729e-07	1.26012883175436	up
meta_582	2-O-Glucosyl-7-hydroxy-1,4(2H)-benzoxazin-3-one (DHBOA glucoside)	152056.348133333	381619.356966667	2.50972328121439	1.32752830328852	0.0100771042154266	1.22693412352092	up
meta_583	N6-(2-Hydroxyethyl)adenosine*	391138	492818.336933333	1.25996109334632	0.333379185072056	0.0360792763317518	1.16200995087574	up
meta_584	Nicotianamine	578411.961266667	349385.587966667	0.604042812672037	-0.727277	7.94415919190357e-05	1.25253678256244	down
meta_585	LysoPC 18:4	413838	211024.503366667	0.509920038380493	-0.971657	0.00955441417128867	1.22882887562066	down
meta_586	Leu-Asp	5734220.68733333	5355580.68033333	0.933968358100273	-0.0985544	0.866721430616269	0.119104134525539	unchanged
meta_587	1,2,3,6-Tetra-O-galloyl-β-D-glucose	5784.18	8690.11825766667	1.50239303778914	0.587262282554299	0.313620165950278	0.633461000039636	unchanged
meta_588	3,4-Dimethoxycinnamic acid	666553.983233333	1823797.13333333	2.73615817954672	1.45215163601736	4.69540053703617e-05	1.25871076094813	up
meta_589	2,4,6,6-Tetramethyl-3(6H)-pyridinone	8863307.24066667	7586141.15233333	0.855904116414533	-0.224479	0.0167031846369256	1.19307717998365	down
meta_590	LysoPE 16:0	1.51818e+07	26116977.3733333	1.72027674929799	0.782640676975171	0.00100201178805188	1.25577130069892	up
meta_591	Trihydroxycinnamoylquinic acid	2475002.00533333	4307518.86533333	1.74041025261844	0.799427420817909	0.000481029546690566	1.2517799042663	up
meta_592	4-O-Methylgallic Acid	64490.6017366667	128108	1.9864530745596	0.990194713436194	0.00597761918121611	1.18056240044465	up
meta_593	Tricin-5,7-O-diglucoside	2.60196e+06	7.37273e+06	2.83352539357265	1.50259813169296	0.00820568978705538	1.23561072757934	up
meta_594	Xanthosine	1.11983e+06	1282208.87366667	1.14500068213168	0.195348457804929	0.269708709330108	0.738937200360251	unchanged
meta_595	5'-Deoxy-5'-(methylthio)adenosine	27510763.9333333	15395998.5933333	0.559635444171684	-0.837441	0.000689448239437907	1.25303736301844	down
meta_596	2-Naphthol*	81935.6649733333	75064.0968666667	0.916134590365464	-0.126369	0.319351777595672	0.674664874933185	unchanged
meta_597	Syringaldehyde; 4-Hydroxy-3,5-Dimethoxybenzaldehyde	247253.450733333	228619.268033333	0.92463529772898	-0.113044	0.534424210770223	0.418157149852002	unchanged
meta_598	Methyl linolenate	832654	599235	0.719668427480529	-0.474596	0.241939664483779	0.722688359278406	unchanged
meta_599	Nicotinic acid (Vitamin B3)*	4309531.84766667	1.12756e+07	2.61642193411449	1.38759521406592	0.0344556699647716	1.17545164921659	up
meta_600	3-Indoleacetonitrile	1142729.49566667	2108784.66566667	1.84539269675227	0.8839278522603	0.0133132914280009	1.20808461656236	up
meta_601	Indole	1.24154e+07	12129006.3133333	0.976933367814953	-0.0336679	0.250650020910684	0.702483952054707	unchanged
meta_602	4-Galloylquinic acid	20035.3	315761.352233333	15.7602812665365	3.97822137703041	6.28208326958178e-06	1.25771123317411	up
meta_603	3-Dehydrosphinganine	105544	181512.198233333	1.71978294399908	0.78222649203403	0.00252081764733619	1.22932200828757	up
meta_604	Chrysoeriol-6-C-glucoside-4'-O-(6''-sinapoyl)glucoside	157879	278514	1.76409352979123	0.818927052612494	0.00384577003090936	1.21538594635864	up
meta_605	Phytic acid	57394.4479033333	51052.2244833333	0.889497614286979	-0.168937	0.132497964634973	0.91234478434101	unchanged
meta_606	1-O-Gentisoyl-β-D-glucoside*	3052110.15533333	4.56667e+06	1.49623352879977	0.581335365431308	0.272410118719219	0.755146541150228	unchanged
meta_607	Ferulic acid*	1.15482e+06	1.77173e+06	1.53420689696427	0.6174930520044	0.215613785790154	0.813725941958327	unchanged
meta_608	LysoPE 18:0	151260	259365.075566667	1.7146993259934	0.777955620754965	0.00143817818155824	1.25480589012561	up
meta_609	Uridine	563637.606133333	604232.953566667	1.07202384473922	0.100336995631917	0.630936553537463	0.321102327409782	unchanged
meta_610	Naringenin-7-O-glucoside (Prunin)	661503.262566667	1.36728e+06	2.0669239463686	1.04748530496293	2.87910280119621e-06	1.25870086168436	up
meta_611	γ-Glutamyl-L-valine	266485.100933333	321962.437066667	1.20818175552416	0.27283750604437	0.147614828876689	0.927547632782549	unchanged
meta_612	N-Acetyl-L-Tryptophan	289299.164033333	265416.472333333	0.917446385371344	-0.124304	0.0791736082293646	0.991367806674914	unchanged
meta_613	Kaempferol-3-O-glucuronide*	2259540.54333333	2558053.68233333	1.13211231809084	0.179017096609963	0.00586560489613944	1.18185718308901	up
meta_614	Taxifolin(Dihydroquercetin)	58871.1375433333	69320.3	1.17749128389061	0.235716380658152	0.227171094583077	0.742733535856031	unchanged
meta_615	Guanosine	5.01274e+06	3255673.04966667	0.649479194759853	-0.622645	0.0014070679693472	1.24339649539227	down
meta_616	Epipinoresinol*	108585.349876667	102290	0.942024038935114	-0.0861642	0.414695048916293	0.547875689324459	unchanged
meta_617	N-[7'-(4'-Methoxyphenyl)ethyl]-2-methoxybenzamide	18504.5	93131.5009733333	5.03291072409645	2.33139300692569	0.000640457752767837	1.23762969142598	up
meta_618	LysoPC 15:0(2n isomer)	1017429.02933333	1419868.02766667	1.39554503236165	0.480828678984133	0.00960611254693588	1.23253596503438	up
meta_619	5-Glucosyloxy-2-Hydroxybenzoic acid methyl ester*	32410595.0133333	3297360.59833333	0.101737120129292	-3.29708	0.00653669965416995	1.24333494437123	down
meta_620	Gallic acid	9	4.51926e+06	502140.396222222	18.9377312661328	0.000863604251060067	1.25804628464251	up
meta_621	D-Saccharic acid	733943.159766667	731013.997466667	0.996009006608998	-0.00576931	0.970349595582069	0.0255299847147741	unchanged
meta_622	1-Methylhistidine*	159109	281114.009466667	1.76679864191723	0.821137628536644	0.0868126274113746	1.0268969879742	unchanged
meta_623	Glu-Phe	714652	1404297.72733333	1.96500864326862	0.974535658322735	0.0236228680027663	1.18652956712211	up
meta_624	Hyp-Ser	898717.371266667	1412877.24866667	1.57210408281675	0.652696735912498	0.000781233833101331	1.24757067626461	up
meta_625	Gallocatechin	374331	302580.861966667	0.808324026173072	-0.306994	0.062677160323232	1.08107679275566	unchanged
meta_626	L-Threonine*	5728227.70633333	8893775.25933333	1.55262250652153	0.634707105855268	0.000231297856380879	1.24859924177562	up
meta_627	Luteolin-6,8-di-C-glucoside*	2336870.73533333	22084649.5996667	9.45052255811509	3.24039410405942	0.387881718438056	0.605049904594098	unchanged
meta_628	Kaempferol-6,8-di-C-glucoside*	2336870.73533333	22084649.5996667	9.45052255811509	3.24039410405942	0.387881718438056	0.605049904594098	unchanged
meta_629	Pyridoxine	8333484.67133333	1.17897e+07	1.41474017952609	0.500537122931768	0.0581986430954642	1.11104330294761	unchanged
meta_630	Isochlorogenic acid B	6.57705e+07	3.81277e+07	0.579708239913793	-0.786601	0.000239468689858059	1.25219590008662	down
meta_631	5-O-Feruloyl quinic acid glucoside	412216	1.00052e+06	2.42717443445674	1.27927779480242	7.67394904106054e-07	1.25972585607945	up
meta_632	3-Indoleacrylic acid	7.20311e+06	8169646.27133333	1.13418244654447	0.181652733360571	0.0398327682024809	1.05039164460373	up
meta_633	Isorhamnetin-3-O-Glucoside*	3446276.62133333	3594159.30966667	1.04291085846618	0.0606158505280885	0.81173650258254	0.166707860421134	unchanged
meta_634	Luteolin-7-O-(6''-malonyl)glucoside*	313637	628349.314433333	2.00342726321409	1.00247013197723	0.000332459510702269	1.24246575152032	up
meta_635	5-Acetylsalicylic acid	228657.740433333	884056.604366667	3.86628767821844	1.95094898791079	0.00854783918617035	1.2097245616241	up
meta_636	6'-O-Feruloyl-D-sucrose	494268	759502.210466667	1.53662093791829	0.619761316991931	0.00425593102881771	1.19495623102795	up
meta_637	4-Pyridoxic acid-O-glucoside	14674404.1966667	2.2288e+07	1.51883269612151	0.602962961499603	7.03026117496502e-06	1.25771347429038	up
meta_638	3-amino-2-naphthoic acid	7.3055e+06	8168054.81933333	1.11806865138021	0.161008774911881	0.0789776784261972	1.03240501907085	unchanged
meta_639	3-nitro-L-tyrosine	123500	50067.3713433333	0.405402387624891	-1.30257	0.00347524990405598	1.24974584979223	down
meta_640	Allopurinol	4.39179e+06	4148774.92566667	0.944665071681466	-0.0821252	0.0933169734149087	0.941331136639245	unchanged
meta_641	N-(4-Aminobutyl)benzamide	593022	1351175.91833333	2.27845882072878	1.18805829653559	0.00721349519310625	1.2402974018253	up
meta_642	Protocatechualdehyde	1561322.24833333	1630548.34633333	1.04433812307094	0.062588885759128	0.540746460514757	0.428615312995658	unchanged
meta_643	N-Methyl-Trans-4-Hydroxy-L-Proline	331290	479478.453433333	1.44730935000828	0.533373318568524	0.0557195749833557	1.04054580272193	unchanged
meta_644	Tricin-4'-O-[β-guaiacyl-(9''-O-acetyl)glycerol]ether	8363194.13733333	10735866.4366667	1.28370408008846	0.360312670223278	0.00528285614076587	1.21025169179663	up
meta_645	N-Feruloylserotonin*	132532.664466667	218858	1.65134892881479	0.723644992863633	0.0869579380612053	1.06439445851258	unchanged
meta_646	Kaempferol-3-O-(6''-Acetyl)glucosyl-(1→3)-Galactoside	122788.296033333	349477	2.84617163516242	1.50902266458097	0.00274857839956821	1.24339008683117	up
meta_647	4-hydroxy-3(3-methylbut-3-en-2-yl)benzaldehyde	939262.226566667	883206	0.940318426440321	-0.0887787	0.460683075218795	0.476075803389453	unchanged
meta_648	4',5,7-Trihydroxy-3',6-dimethoxyflavone (Jaceosidin)	1.07158e+06	531250.917366667	0.495763875880521	-1.01227	0.00178101605457383	1.23952861817344	down
meta_649	LysoPE 14:0	79974.7	105468.017546667	1.31876703395231	0.399189728617781	0.113087599018803	0.963847645499597	unchanged
meta_650	Ribosyladenosine	2.87449e+06	6.32231e+06	2.1994538144982	1.13714530695661	3.25493056702998e-05	1.25436572713118	up
meta_651	Sinapaldehyde-4-O-Glucoside	1742427.56366667	2.23652e+06	1.28357	0.360158817855235	0.016142087334645	1.16318638370698	up
meta_652	L-Homoserine*	5.77105e+06	9208464.06866667	1.59563099434145	0.674127052446224	0.000136908245766364	1.25232796995562	up
meta_653	N-Formyl-L-Methionine	273810.633966667	391830.952433333	1.43102898071166	0.517052889329173	0.0294298067007731	1.18327468178416	up
meta_654	5-Hydroxy-L-tryptophan	903269.099633333	1470664.84366667	1.62815803647402	0.703240740987273	0.00234932253956601	1.22850070800889	up
meta_655	LysoPE 16:0(2n isomer)	15764222.3533333	2.73719e+07	1.73633149016147	0.796042404900966	0.000185112053688809	1.25948499271931	up
meta_656	L-Malic acid-2-O-gallate	101609.984393333	58379.2722333333	0.574542674933858	-0.799514	0.337199603544258	0.648354697533392	unchanged
meta_657	Galloyl Methyl gallate	15734.5600873333	12425.4	0.789691196514782	-0.340639	0.653101416570913	0.29718260995033	unchanged
meta_658	L-Leucyl-L-Leucine	4.18157e+06	9051573.98933333	2.16463666639617	1.11412488935031	0.000834870474211115	1.25501761798474	up
meta_659	3-Hydroxy-4',5,7-Trimethoxyflavanone	507108.939333333	274287.489033333	0.540884744398163	-0.886607	0.00253638535318714	1.20875498391551	down
meta_660	4-Methyl-5-thiazoleethanol	55946.1949266667	77349.3931066667	1.38256754025998	0.467349959749713	0.0754610598686702	1.0379960486866	unchanged
meta_661	Syringetin-3-O-rutinoside	631461	414687	0.656709991739478	-0.606672	0.126334953604637	0.891803587146829	unchanged
meta_662	1-Hydroxypineolin Diglucoside	457407.655466667	712498.426466667	1.55768802282014	0.639406316198331	0.00947416797825185	1.23649325547053	up
meta_663	Tricin-4'-O-[β-guaiacyl-(9''-O-p-coumaroyl)glycerol]ether	243825.290633333	215066.032066667	0.882049731215475	-0.181068	0.287138811208343	0.661894084700058	unchanged
meta_664	3,5,6,7,8,4'-Hexamethoxyflavone	36581.4	310484	8.48749716461168	3.08533918740139	0.00134958960921287	1.24466764656493	up
meta_665	Met-Ser	99103.3627366667	137698	1.38943448534521	0.474497810144169	0.100451331492823	0.928540651945974	unchanged
meta_666	p-Coumaroylmalic acid	532859.241633333	489525	0.918675881832313	-0.122372	0.387287306186808	0.55354366787534	unchanged
meta_667	Malonic acid	643034	815991	1.26897116243115	0.343659284080288	0.0655773742817904	0.999394352348049	unchanged
meta_668	3-Hydroxy-5,7,8-trimethoxyflavone	1457365.55233333	5271475.50666667	3.61712646372539	1.85484403907746	0.0105545616284396	1.23215265305928	up
meta_669	1,4-Di-O-galloyl-2-O-p-coumaroyl-β-D-glucose	5381.74	14201	2.63873204872412	1.39984485896143	0.0957475881232095	1.02925193193725	unchanged
meta_670	3,5-Dimethoxy-4-hydroxybenzaldehyde	641377.334566667	776522.667433333	1.21071111432083	0.275854667133299	0.0355179689671169	1.08505634737812	up
meta_671	1-Stearidonoyl-Glycerol	1272014.09133333	582011.232666667	0.457550931732681	-1.128	0.00647121976735932	1.18612372623039	down
meta_672	Apigenin-7-O-glucoside-4'-O-rutinoside	1849122.29866667	3877982.99633333	2.09720200720612	1.06846583175316	9.43495815013664e-06	1.25732204281199	up
meta_673	Serotonin	6.02829e+06	8458009.33233333	1.40305254076471	0.488569035245346	0.00280657904031767	1.24319385621038	up
meta_674	β-Hydroxyacteoside	656735.636066667	703105.523066667	1.07060662533515	0.0984284857578745	0.523419812442604	0.448874975325305	unchanged
meta_675	5,6,7-Tetrahydroxy-8-methoxyflavone*	462818.512666667	746841	1.61367910219679	0.690353711392409	0.000753868644006581	1.23768493778388	up
meta_676	Methyl dioxindole-3-acetate	642495.445333333	688655.375166667	1.07184475807355	0.100095966452507	0.400464968256065	0.551298616302066	unchanged
meta_677	5-Hydroxy-2-pyrrolidinone	289909	356611	1.23008	0.298752114994966	0.111759576881977	0.936479599027948	unchanged
meta_678	Mucic acid Dimethyl Ester	3671010.03533333	4382243.51666667	1.19374326806185	0.255492597306571	0.0421360960270778	1.04297306936907	up
meta_679	2-Hydroxyglutaric Acid*	603226	572700	0.949395649005344	-0.0749187	0.399138964114694	0.577886656475117	unchanged
meta_680	3-Chloro-4-hydroxypiperidin-2-one	113244.203633333	101122	0.892955245616075	-0.16334	0.534588834828731	0.428064223946051	unchanged
meta_681	Luteolin-8-C-arabinoside	14504245.2066667	3.6202e+07	2.49596153361778	1.3195957003514	4.71353234494657e-06	1.25826826631158	up
meta_682	Apigenin-5-O-glucoside	37221588.5333333	26648441.1866667	0.715940459198886	-0.482088	0.00419751735925446	1.23824590819557	down
meta_683	Adenosine 5'-monophosphate	3.35523e+06	5483886.14566667	1.63443000018668	0.708787590292033	0.108719385981355	1.01583395655678	unchanged
meta_684	Suberic Acid	328046.070033333	265245	0.808560393889334	-0.306573	0.141354713050209	0.961035713303461	unchanged
meta_685	Feruloylmalic acid	250588	314482.327233333	1.25497721899322	0.327661175854292	0.0196504727022972	1.13223989421817	up
meta_686	Homoarginine	414260.371566667	2926073.02533333	7.06336696958821	2.82035605210884	0.00117910427209661	1.25692129978866	up
meta_687	Phloretin-2'-O-glucoside (Phlorizin)	252865.134433333	188517	0.745522098261836	-0.423677	0.148356271971885	0.888798441972432	unchanged
meta_688	D-Galacturonic acid*	262105.892566667	753049.282066667	2.87307269093589	1.52259449461985	0.00233438083626233	1.24991918371791	up
meta_689	3-Methylmalic acid*	611892.885433333	606966.215866667	0.991948477120832	-0.0116629	0.898930847122093	0.0863753489473104	unchanged
meta_690	3-O-p-Coumaroylquinic acid	5555458.70266667	2507096.45933333	0.451285230170086	-1.14789	6.48039480342145e-05	1.25924266652856	down
meta_691	LysoPC 16:1	2377990.97266667	1059850.91933333	0.445691733701084	-1.16588	5.29301727840213e-07	1.2599321390092	down
meta_692	Glutathione reduced form	37551.8206133333	41017.1	1.0922802346216	0.127343040536027	0.300848879697731	0.716578267785376	unchanged
meta_693	Apigenin-6-C-glucoside (Isovitexin)	7.11673e+06	4262113.97566667	0.598886323023918	-0.739646	0.00503811011678397	1.24196180940153	down
meta_694	Quercetin-3-O-(6''-O-galloyl)glucoside	9	73294.3886766667	8143.82096407407	12.9914901298329	0.000981683700279962	1.25775019828938	up
meta_695	N-Acetyl-D-galactosamine	236851	231228	0.97625805152416	-0.0346656	0.909610987160196	0.0763668384327442	unchanged
meta_696	1-O-Sinapoyl-β-D-glucose	6216889.38833333	16651857.4166667	2.67848700154062	1.42141829480372	0.000662000144774769	1.2573553280807	up
meta_697	3,4-Dihydroxy-L-phenylalanine (L-Dopa)	4487199.55333333	5413981.55433333	1.20653906517519	0.270874627714555	0.44981178414127	0.516456815269825	unchanged
meta_698	Orientin-7-O-glucoside	640298.114966667	945105	1.47603911726212	0.561730955498766	0.00175732612915022	1.23288243661853	up
meta_699	LysoPC 19:1	305192.413566667	364696.824166667	1.19497342645118	0.256978536236683	0.39328557268224	0.592696346466305	unchanged
meta_700	Muconic acid	43092225.6933333	4.46371e+07	1.03585048490326	0.0508157788398039	0.480967371366245	0.458159404499745	unchanged
meta_701	alpha-hexylcinnamaldehyde	46688.8519866667	152831	3.27339844088789	1.71078921915851	0.0216973447553275	1.2064242283889	up
meta_702	1-O-Galloyl-2-O-Cinnamoyl-β-D-glucose	5835.07948066667	7746.95498733333	1.32765200765496	0.408877049831869	0.229184208407594	0.747568171469581	unchanged
meta_703	Inositol*	2413018.22566667	3.11572e+06	1.2912128548632	0.368726846766651	0.0169276781966109	1.12403685929108	up
meta_704	Inosine	21233.7732443333	9	0.000423853071069309	-11.2041	0.0994096229406035	1.04087776090932	unchanged
meta_705	Isoorientin-7-O-(2''-rhamnosyl)glucoside	970350.265766667	1160572.22233333	1.19603432211808	0.258258790572025	0.174713072500162	0.880871252307982	unchanged
meta_706	2R-hydroxy-9Z,12Z,15Z-octadecatrienoic acid	456968	391358.278333333	0.856423227857803	-0.223604	0.0872913782708421	0.98307038965949	unchanged
meta_707	Secoisolariciresinol diglucoside	142776.381033333	252108.958533333	1.76576095225775	0.820290044948106	0.00283811383985995	1.21056485572768	up
meta_708	Trehalose 6-phosphate	122702	255439.017666667	2.08177994319221	1.05781757505221	0.00640886398127404	1.23172398450855	up
meta_709	D-Pinitol	1.16965e+06	2013802.19833333	1.72170737621274	0.783839961108318	0.00367764660189364	1.23863701916124	up
meta_710	Isostrictinin	1633.86934043333	261979.187433333	160.342801563221	7.32501577659354	0.000825894337286905	1.25801874062572	up
meta_711	Oxindole	893157.383166667	1160191.34943333	1.29897750530808	0.377376447520613	0.366626278218619	0.576543006766872	unchanged
meta_712	4,5,6-Trihydroxy-2-cyclohexen-1-ylideneacetonitrile	526115	854930.196033333	1.62498742959301	0.700428557935572	0.000384265056409596	1.2439741151629	up
meta_713	Naringenin-7-O-Neohesperidoside(Naringin)*	2.57838e+06	4851301.59933333	1.8815293773054	0.911905815136299	0.00129375054148953	1.23779054958546	up
meta_714	3,6-Di-O-caffeoyl glucose*	645568	927837	1.43724191518646	0.523302915285627	0.0406164620304302	1.14205583604232	up
meta_715	5-Methoxy-DL-tryptophan	100506	339185	3.37477721544258	1.75479226637537	8.64500008357572e-05	1.25160595937902	up
meta_716	1,4-Di-O-Galloyl-D-glucose	91814.8324566667	2663750.16033333	29.0121986726984	4.85858772837573	0.000116945842361299	1.25958741321541	up
meta_717	Tricetin (5,7,3',4',5'-Pentahydroxyflavone)	141538	145373.885033333	1.02710019025802	0.0385769186943475	0.631960539115772	0.32875555933961	unchanged
meta_718	2-Caffeoyl-L-tartaric acid (Caftaric acid)	19524.2738033333	103204.850523333	5.28597639855437	2.40216998348032	0.000476800303804144	1.24200092621989	up
meta_719	6-O-Galloyl-β-D-glucose*	482820.785033333	104389448.336667	216.207445024265	7.75627239237853	0.0015448819932216	1.2560973029654	up
meta_720	Ethylmalonic acid	69886.6228233333	80315.6295533333	1.14922751034005	0.200664433795915	0.107312699357418	0.980840406361209	unchanged
meta_721	LysoPC 12:0	49699.1973366667	86918.6	1.74889	0.806441643242575	0.0208339123713714	1.10963038028487	up
meta_722	5-Methylcytosine	401832.359166667	438240.448566667	1.09060517046339	0.125128900276593	0.399906832011179	0.549570163409792	unchanged
meta_723	Tricin-7-O-rutinoside*	39751479.4533333	4.44507e+07	1.11821591224506	0.161198779818415	0.0955508909493618	1.04155199754369	unchanged
meta_724	Quercetin-3-O-xyloside (Reynoutrin)*	166749.590266667	3.59718e+06	21.5723510339508	4.43111151015199	0.007054432986509	1.24228794848492	up
meta_725	4,6-(S)-Hexahydroxydiphenoyl-β-D-glucose	2063.42821446667	55526.7737333333	26.9099614631786	4.7500684198337	0.0495369344916265	1.14276248232365	up
meta_726	Asn-Ile	595768	923030	1.54931024215726	0.631626066016037	0.00178572447937686	1.23610770309082	up
meta_727	LysoPC 14:0	456664.516866667	475633.207233333	1.04153747371663	0.0587147473694947	0.0197226018413518	1.11524728607654	up
meta_728	Tricin-7-O-Glucoside	2.3458e+06	4078939.11666667	1.73882670528732	0.798114158130135	0.0111094182995519	1.15020060681883	up
meta_729	Methyl 2,4-dihydroxyphenylacetate*	232445	229193.032033333	0.986010259595219	-0.0203254	0.925939371691159	0.0623831269127424	unchanged
meta_730	His-Tyr	381894.052966667	423999	1.11025217152834	0.150887393056975	0.248379871140863	0.740299429538071	unchanged
meta_731	Myricetin-3,7,3'-trimethyl ether	215201.448533333	411333.987866667	1.91139042357772	0.934622495546715	0.00386947719185752	1.23409899788763	up
meta_732	1,6-Di-O-galloyl-2-O-p-coumaroyl-β-D-glucose	3835.73877266667	11655.8116253333	3.03873968383671	1.60347309048259	0.26874958454632	0.754495851187724	unchanged
meta_733	2-Methyl-3-oxoadipic acid*	999085.066133333	1.48241e+06	1.4837641090335	0.569261748442335	0.0969665016859767	0.996658155631004	unchanged
meta_734	Hesperetin-5,7-di-O-glucoside	387480.667933333	383265.012866667	0.989120347373325	-0.015782	0.861980011502401	0.118741357192831	unchanged
meta_735	4-Guanidinobutanal	1.37514e+06	2039921.80266667	1.4834332468287	0.56894000829039	0.00761634148741688	1.22707135526662	up
meta_736	Apigenin-7-O-rutinoside (Isorhoifolin)	1.22897e+07	15905416.9633333	1.29421196042553	0.372073915021753	0.00115718790934626	1.23910848778867	up
meta_737	N-Acetylputrescine	596904.100133333	561170	0.940133756117019	-0.0890621	0.490249344185594	0.44703378639582	unchanged
meta_738	Val-Trp	554372.597633333	809885.511166667	1.46090465983373	0.546862029426011	0.0330130067229438	1.16057237542234	up
meta_739	1-α-Linolenoyl-glycerol-3-O-glucoside*	1.61575e+06	1112439.46433333	0.688495319024148	-0.538481	0.0160944260695201	1.17091440004169	down
meta_740	L-Valine	6.12267e+06	7320715.45033333	1.1956731675522	0.25782308854124	0.025746539726049	1.10725426078295	up
meta_741	Brevifolin carboxylic acid	252904.452533333	1.86647e+07	73.8013262441078	6.2055748373059	5.47851147888365e-10	1.2602006489619	up
meta_742	2-(Dimethylamino)guanosine*	390551.468166667	480016.619366667	1.22907390828658	0.297571672352188	0.213515372747693	0.767373038157435	unchanged
meta_743	3-Hydroxyurs-12-en-28-oic acid (Ursolic acid)	74915.2812866667	152876.963533333	2.04066461351647	1.02903909262247	0.00181417246715749	1.22607	up
meta_744	Asn-Hyp	235044.649666667	313870	1.33536190100528	0.417230784631503	0.00419891815283309	1.19471318916253	up
meta_745	Salicyl Alcohol	441159.841566667	395331	0.896116755541673	-0.158241	0.151012524649735	0.857922829027348	unchanged
meta_746	3-(3-Hydroxyphenyl)-3-hydroxypropanoic acid	83080.8676133333	83139.0221866667	1.00069997551788	0.00100949793766805	0.994516439921119	0.00462980727809074	unchanged
meta_747	Myristoleic acid	1576499.87033333	1.46264e+06	0.927777716017662	-0.108149	0.220139740419648	0.80983666294721	unchanged
meta_748	Schaftoside	4017716.77266667	4370340.15466667	1.08776710802488	0.121369707265533	0.456727840937243	0.479561328537561	unchanged
meta_749	Phe-Hyp	83717	144484.143733333	1.72586354129987	0.787318399584861	0.000508542116230335	1.24038333138869	up
meta_750	5-Aminocycloheptane-1,2,3-triol	172336	162709	0.944138376121741	-0.0829298	0.467252202075067	0.475918661179929	unchanged
meta_751	Tricin-4'-O-syringyl alcohol	27494690.5866667	40264716.4433333	1.46445424859079	0.55036312229737	0.000715632818420334	1.24469322121273	up
meta_752	Methyl sinapate	80303.2242666667	117387.124966667	1.46179840272482	0.547744362286655	0.00356659014225746	1.21416781212064	up
meta_753	3-Furoic acid	284970.521166667	288244.813433333	1.01148993325086	0.0164819616941808	0.842482755779805	0.133053448229496	unchanged
meta_754	N-Acetyl-L-tyrosine	138756.829466667	150816.125533333	1.08690956771655	0.120231911262921	0.052834988512285	1.09752767054541	unchanged
meta_755	Eriodictyol-7-O-Rutinoside (Eriocitrin)	986467	1.14789e+06	1.16363307343899	0.218636207230063	0.137502610979478	0.96728424951811	unchanged
meta_756	LysoPE 18:3	1103385.06166667	942595.679033333	0.854276273787448	-0.227225	0.0634136503995338	0.99294987214074	unchanged
meta_757	Syringaldehyde-4-O-glucoside	1.32699e+06	1.07835e+06	0.812625215427565	-0.299338	0.0729534437324665	0.998588540035077	unchanged
meta_758	Kaempferol-3-O-rutinoside(Nicotiflorin)	10487558.9266667	9.35764e+06	0.892261036951733	-0.164462	0.124681602973798	0.91077270798986	unchanged
meta_759	5,6-DiHETrE[(±)5,6-dihydroxy-8Z,11Z,14Z-eicosatrienoic acid]	350409.021333333	235761.155666667	0.672817026141557	-0.571714	0.407611378588606	0.580422443863018	unchanged
meta_760	Kaempferol-3-O-glucuronide-7-O-glucoside	1017064.89333333	1369519.57166667	1.34654099324793	0.429258151009483	0.0595787616133896	1.11817799267937	unchanged
meta_761	LysoPC 17:0(2n isomer)	218109.454833333	250257.020533333	1.14739189424211	0.198358231209535	0.526712755097087	0.443565483247737	unchanged
meta_762	1-Hydroxyanthraquinone	149401.406566667	125331	0.838888918787214	-0.253448	0.390867818645634	0.550536783766969	unchanged
meta_763	Guanine	2068806.76866667	8.41901e+06	4.06950202092871	2.02485226478844	0.0152469015856726	1.21970958052733	up
meta_764	Tricin-4'-O-glucoside-7-O-glucoside	582926.469133333	2032934.35133333	3.48746275727675	1.80217781043888	0.00255125989060208	1.24477661985658	up
meta_765	L-Glycyl-L-isoleucine*	1.51109e+06	1719750.95533333	1.13808298590079	0.18660575885932	0.195555841096878	0.836646413087969	unchanged
meta_766	Tricin-7-O-neohesperidoside*	39162056.1733333	4.31742e+07	1.10244875215205	0.140711592985052	0.020057961784646	1.20403535047964	up
meta_767	Propyl 4-hydroxybenzoate	62713	61366.6134366667	0.978530743919582	-0.0313109	0.807910496726233	0.163201637797923	unchanged
meta_768	L-Theanine	288563	557623.676733333	1.93241561854286	0.950405418358339	0.0128654002477176	1.21836915435684	up
meta_769	N-Ethylglycine*	1.7383e+07	1.98007e+07	1.13908724492198	0.187878250115327	1.74219418489472e-05	1.25611471724069	up
meta_770	N5-(1-Iminoethyl)-L-ornithine	245098.766233333	232522.199433333	0.948687759660009	-0.0759948	0.866820001328203	0.117808693364775	unchanged
meta_771	Coumarin	525688	420202	0.799336181468551	-0.323126	0.0181579548132166	1.17447248071668	down
meta_772	8-Hydroxyguanosine	33379.8019966667	54915.2	1.64516144839577	0.718229170204092	0.0073030739695706	1.23369282975286	up
meta_773	Echinopsine	4557384.68433333	7022307.52366667	1.54086345789656	0.623739024511213	0.011553332670849	1.18024836216369	up
meta_774	L-Phenylalanyl-L-phenylalanine	361829.760866667	517631.145366667	1.43059306157354	0.516613349533651	0.0289250133979146	1.1624414794681	up
meta_775	Kaempferol-7-O-glucoside	2125357.00866667	3.87585e+06	1.82362116585368	0.866806059048226	0.00898868957864826	1.22268386951638	up
meta_776	Aniline	117668.624933333	129344	1.09922146343838	0.136482079659653	0.283210246699953	0.676520769253253	unchanged
meta_777	D-Glucoronic acid*	259959.417733333	714470.306333333	2.74839170114713	1.4585876318966	0.00301837872897222	1.25217398439405	up
meta_778	Lupane-20(29)-en-3-on-28-oic acid	223207	243116.776266667	1.08920075862758	0.123269892330795	0.460381511911346	0.517387772594117	unchanged
meta_779	4-Acetoxy-3-Ethoxybenzaldehyde	1.62614e+06	988205.944766667	0.607699584511964	-0.71857	9.56844807118611e-05	1.25513107046587	down
meta_780	Candicine	852667.987366667	833477	0.977493148621734	-0.0328415	0.421823728161276	0.514809424839408	unchanged
meta_781	3-O-Methylgallic Acid*	39610.1	77286.2585733333	1.95117547064986	0.964343526410812	0.00147432921106861	1.2211865140803	up
meta_782	LysoPE 18:2(2n isomer)	1.72384e+06	1093624.75466667	0.634410667315585	-0.656511	0.00763872157860047	1.21980783979813	down
meta_783	Histidinol	22099631.8033333	2.80217e+07	1.26796959331121	0.342520149179913	0.348633425456505	0.630547389943348	unchanged
meta_784	LysoPC 20:2	426083.086266667	406012.350433333	0.952894783951194	-0.0696112	0.622268680077272	0.340164301412985	unchanged
meta_785	Hispidulin-8-C-(2''-O-glucosyl)glucoside	4460287.68333333	5.29749e+06	1.18770173968711	0.248172586392114	0.00206296793100561	1.21521800347153	up
meta_786	1-Linoleoylglycerol-2,3-di-O-glucoside*	223640	124988	0.558879181661073	-0.839392	0.00804600955289739	1.20408003412758	down
meta_787	Mucic acid-1,4-lactone-2-O-gallate	204732	656241	3.20536635111507	1.68048925629237	0.00436399780437858	1.24573356284966	up
meta_788	LysoPE 17:1	92640.5737366667	829693	8.95604101782038	3.16286113561241	1.19899382231052e-07	1.26007602563456	up
meta_789	Taxifolin-3'-O-glucoside	9	710116	78901.7245555556	16.2677692131286	0.00243162681890613	1.25411804011556	up
meta_790	Glucosyringic Acid	496903	1920546.86966667	3.86503539108759	1.95048162458034	5.56281946041929e-05	1.25594801613215	up
meta_791	Hydroxy ricinoleic acid	106925	133218.255633333	1.24590942605945	0.317199192499607	0.0358689243595581	1.16467313970439	up
meta_792	Isorhamnetin-3-O-(6''-acetylglucoside)	197291.556733333	318047	1.61206823883439	0.688912814426857	0.00142148050656573	1.22901781168958	up
meta_793	Tricin-4'-O-(guaiacylglycerol)ether-7-O-glucoside	1855526.44666667	2674562.96766667	1.44140385197492	0.527474605889194	0.00467761821023748	1.20577146805948	up
meta_794	2,7-Dihydroxy-1,4-benzoxazin-3(4H)-one (DHBOA)	312718.065066667	295035.956233333	0.943456708106825	-0.0839718	0.495534993132734	0.445377210198898	unchanged
meta_795	L-Phenylalanine	9377455.73033333	17218845.4066667	1.83619586184435	0.87671995517906	4.30173444215004e-05	1.25363408830526	up
meta_796	Luteolin (5,7,3',4'-Tetrahydroxyflavone)	58411.3	79843.7550766667	1.36692388530989	0.450932911310325	0.15544403821544	0.834956165434728	unchanged
meta_797	4-Hydroxybenzaldehyde	1749539.26433333	1130137.55533333	0.645962956289509	-0.630477	0.00176723681723318	1.24832916768015	down
meta_798	Hydroxyicosanoic Acid	53138.6583966667	60856.2733266667	1.14523541171081	0.195644185570162	0.0118179596722836	1.17084828771139	up
meta_799	DL-Xylose*	243428.662966667	496568	2.03989328269036	1.02849367937297	0.00191331964090885	1.23168360222177	up
meta_800	D-Galactose*	2.71393e+06	3377989.81233333	1.24468362941347	0.315779088254796	0.0137132069832987	1.15154093047291	up
meta_801	N-Caffeoylputrescine	415450.898066667	496557	1.19522461597933	0.257281766246483	0.199925931558818	0.775051888900729	unchanged
meta_802	1-Naphthol*	63964.9562233333	73291.9405833333	1.14581397237942	0.196372835621092	0.429627341013708	0.516973253110336	unchanged
meta_803	Tricin-7-O-Glucuronide	126945.857466667	81950.0772366667	0.645551409648677	-0.631396	0.0010137120908593	1.22793453226061	down
meta_804	Lariciresinol-4'-O-glucoside	3236361.24833333	3.57383e+06	1.10427530667056	0.143099894990485	0.108475746413472	0.906421684316211	unchanged
meta_805	3,4-Digalloylshikimic acid	83313.7925833333	71794.5	0.86173599981286	-0.214682	0.727477041275641	0.231563088283882	unchanged
meta_806	LysoPC 20:1	407149.385066667	451280.411433333	1.10839025670993	0.148465933995802	0.00813348564048521	1.16643548526095	up
meta_807	3-Hydroxyglutaric acid*	436419	471460.255633333	1.08029330325663	0.111423062116226	0.299863430347566	0.64554211031573	unchanged
meta_808	LysoPC 18:0	2.81631e+06	3577564.23466667	1.27030140737295	0.345170849226211	0.00359957674234024	1.24457729952272	up
meta_809	4,4'-Dihydroxy-3,5-dimethoxybibenzyl	397899.405733333	161642.360063333	0.406239259808455	-1.2996	0.0324079281966729	1.16593846331135	down
meta_810	D-Glucono-1,5-lactone*	390140.737433333	374857.047933333	0.960825189390504	-0.0576541	0.593249887622566	0.373325208124177	unchanged
meta_811	Isocytosine	1.53271e+06	1635609.57466667	1.06713816116095	0.0937469723366875	0.192301534590915	0.843509649539202	unchanged
meta_812	1,6-Di-O-caffeoyl-β-D-glucose*	654509.348233333	880205.614733333	1.34483276229622	0.427426776494083	0.110438016651292	0.983296428648467	unchanged
meta_813	2,2-Dimethylsuccinic acid	66242.7365633333	86390.1537833333	1.30414530354943	0.383104618826418	0.207523882304111	0.831485110841382	unchanged
meta_814	Dihydrodehydrodiconiferyl alcohol-4-O-glucoside*	391337.953633333	1323059.70066667	3.38086221482702	1.75739122118949	0.0411406911029296	1.15180739448375	up
meta_815	Syringic acid-4-O-(6''-feruloyl)glucoside	71627.4	169301.081133333	2.36363494301068	1.24100723239484	0.052214882190438	1.11379294991735	unchanged
meta_816	S-(5'-Adenosy)-L-homocysteine	1412764.04666667	913579	0.646660842874319	-0.628919	0.0305234416012452	1.18513603255443	down
meta_817	Catechin	112497.927866667	70159.8	0.623654288931916	-0.681182	0.151758583845131	0.913236324856914	unchanged
meta_818	N-benzoyl-2-aminoethyl-β-D-glucopyranoside	76575.3	1.45193e+06	18.9607727504436	4.24494585767389	8.82574958215152e-06	1.25836121177171	up
meta_819	Phloretin-4'-O-glucoside (Trilobatin)	483610.021633333	149247.134633333	0.308610508378775	-1.69614	0.000266314080738551	1.24822850137707	down
meta_820	N,N-Dimethylglycine*	16766494.7033333	19130611.2566667	1.1410024334343	0.19030186848887	0.0045938383167789	1.19364041508016	up
meta_821	sorbose*	2.52727e+06	3355290.50433333	1.32763223693546	0.408855565789978	0.0232959351474042	1.10015121573494	up
meta_822	D-Glucose*	2.52727e+06	3355290.50433333	1.32763223693546	0.408855565789978	0.0232959351474042	1.10015121573494	up
meta_823	2-(3,4-dihydroxyphenyl)ethanediol 1-O-β-D-glucopyranoside	4119593.49833333	2422506.95566667	0.588045144902462	-0.766001	0.0117515728770711	1.17738325418152	down
meta_824	DIMBOA glucoside	8566862.60433333	11679799.1066667	1.36336949080504	0.447176604191638	0.00214072338677713	1.21314855197411	up
meta_825	Thymine	136180.961566667	116733.449813333	0.857193608198949	-0.222307	0.423438489963757	0.548581481536968	unchanged
meta_826	6-O-Galloyl-1-O-vanilloyl-β-D-glucose	15943.3	18269.7	1.14591837130036	0.196504278375332	0.753741546516952	0.220813451793701	unchanged
meta_827	4-Oxo-9Z,11Z,13E,15E-Octadecatetraenoic Acid	949697	572724.535766667	0.603060250521657	-0.729626	0.000279939382772007	1.25207670376037	down
meta_828	Gallocatechin-(4α→8)-gallocatechin	2.52843e+06	5.01976e+06	1.98532805359098	0.989377416529159	0.00317820685018431	1.25188275526073	up
meta_829	N7-Methylguanosine	477969.351133333	606357	1.26861132949684	0.343250131514795	0.144631917793276	0.887355514416535	unchanged
meta_830	LysoPE 14:0(2n isomer)	85806.2	121685	1.41813637042055	0.503996271272543	0.0386062948811429	1.16534374502694	up
meta_831	1,6-anhydro-β-D-glucose	95962.1953833333	128626.495033333	1.34038716516977	0.422649777245455	0.0471834408060447	1.12600642616412	up
meta_832	Quercetin-7-O-(6''-malonyl)glucoside	19672.9	359710.045966667	18.2845450265933	4.19255282350572	0.00180333612932787	1.25030776957858	up
meta_833	Luteolin-6-C-glucoside-7-O-rhamnoside	26534282.7733333	3.23781e+07	1.22023509685891	0.287159131720085	0.00557778809501011	1.1951224196804	up
meta_834	Chrysoeriol-7-O-gentiobioside	661758.035333333	1.57695e+06	2.38296634691512	1.25275857742768	0.00412087461200699	1.24676560423505	up
meta_835	2-O-Caffeoylmalic acid	10227.5	171981.880233333	16.8155733647402	4.07172606651812	0.00144767910854724	1.25524723564296	up
meta_836	LysoPC 17:0	1419560	2441434.28666667	1.71985283233302	0.782285118911625	0.000117747439156788	1.2560747066074	up
meta_837	Cinnamic acid	7411.75462233333	4022.86635733333	0.542768421557225	-0.881591	0.0167436864976759	1.17217650002997	down
meta_838	Isolariciresinol-9-O-xyloside	123011	157962	1.28412172996409	0.360781971067097	0.124490978172147	0.938288082969933	unchanged
meta_839	D-Threonic Acid	1.23347e+06	1131830.10966667	0.917600944368882	-0.124061	0.583678464016701	0.377005899744039	unchanged
meta_840	N-Acetyl-L-Arginine	1994135.51033333	3016408.60733333	1.51263973371053	0.59706842094566	0.0578510938437004	1.08389520433404	unchanged
meta_841	Gallacetophenone	530400	645397	1.21681251118852	0.283106891949564	0.28671571515846	0.695140976209459	unchanged
meta_842	Luteolin-6,8-di-C-glucoside-7-O-glucoside	403474	1178140.23266667	2.91999271088696	1.54596476774215	9.41005484654887e-05	1.25160496350297	up
meta_843	Lys-Phe	145494.816633333	193764.247866667	1.33176048707617	0.413334641584792	0.030044731533824	1.07754405613675	up
meta_844	Isovitexin-7-O-glucoside(Saponarin)	8.87641e+06	1.30497e+07	1.4701552014118	0.555968465597657	0.00349003064495605	1.20258009073498	up
meta_845	Diosmetin-6-C-glucoside	8.67561e+06	7918013.08566667	0.912674888557315	-0.131827	0.145593671059837	0.848343047522003	unchanged
meta_846	Coniferin	5.68947e+06	7678643.22533333	1.34962323900543	0.432556720549938	0.0544595428144079	1.07629846033395	unchanged
meta_847	LysoPE 16:1(2n isomer)	183341	261608.568633333	1.42689438657737	0.512878555836945	2.29379621217816e-05	1.25657408114483	up
meta_848	D-Xylonic acid	10074964.8483333	14061763.1433333	1.39571337022179	0.481002693827104	0.00405080948514913	1.20592206315576	up
meta_849	Quercetin-3-O-sophoroside (Baimaside)	95401.8879933333	209917	2.20034732242059	1.13773126956094	0.0147478851296483	1.15831632678592	up
meta_850	3'-Adenylic Acid	11275.2337873333	14856.6575566667	1.31763632017606	0.397952228100174	0.287904927839071	0.663329920080417	unchanged
meta_851	6,7-cis-Dihydroxy-2-(2-phenylethyl)-5,6,7,8-tetrahydrochromone	196240	159238	0.811443609698228	-0.301437	0.187850789873271	0.819655657007542	unchanged
meta_852	L-α-Glutamyl-L-Glutamic Acid	291023	241888.763933333	0.831166831687691	-0.26679	0.473825010978245	0.492966207395952	unchanged
meta_853	LysoPC 18:1	28389567.4466667	3.42106e+07	1.20504196530183	0.269083388844137	0.0555863552957181	1.06759700622269	unchanged
meta_854	Quinolinic Acid	330973.022533333	358306	1.0825848063309	0.114480045626964	0.251965088653669	0.70078837086426	unchanged
meta_855	Flavin Single Nucleotide(FMN)	411102.884066667	608139	1.47928756880572	0.564902535034826	0.0047998999051298	1.23652893912866	up
meta_856	Shikimic acid	176307.196933333	211544.200033333	1.19986139938079	0.262867764188342	0.0743708285731132	1.08527121491469	unchanged
meta_857	Corilagin	3546.17	20449.6	5.76667001474329	2.52773846964418	0.00523087064799755	1.23161130304878	up
meta_858	Guanosine 5'-monophosphate	95408.6086733333	181014.380566667	1.89725416902825	0.92391296490304	0.0188375586359115	1.14256589447537	up
meta_859	3-O-Acetylpinobanksin	555423.886166667	251921	0.45356569923319	-1.14062	0.0033902731685108	1.24540192151707	down
meta_860	Sinapine	375963.531666667	244508.871866667	0.650352630699966	-0.620706	0.0112354747117417	1.19583162874677	down
meta_861	Lys-Tyr	241110.845433333	420478.184066667	1.74392065736806	0.802334403746986	0.0028447000437251	1.24373016555549	up
meta_862	Sinapoyl malate	269807.461333333	310062	1.14919789010925	0.20062724924333	0.117291341472697	0.943524070862905	unchanged
meta_863	Apigenin-7-O-neohesperidoside (Rhoifolin)	486072.652933333	453109	0.932183799202844	-0.101314	0.171185964047589	0.874570126990675	unchanged
meta_864	2,6-Dimethoxy-1,4-benzoquinone	1035259.56766667	966440	0.93352434015966	-0.0992405	0.207356998111706	0.789575249663164	unchanged
meta_865	O-Anisic acid (2-Methoxybenzoic acid)*	7756.48	16545.5621033333	2.13312883796914	1.09297110505297	0.106207241145098	0.959293334497542	unchanged
meta_866	2-Aminoethanesulfonic acid	33816.5	34285.8999766667	1.01388083971959	0.0198881039709041	0.896112679032353	0.0880019710866122	unchanged
meta_867	1-Amino-1-cyclobutane-carboxylic-acid*	241509.289933333	486185.234533333	2.01311193729873	1.00942739426417	0.000906817425068146	1.24034730836828	up
meta_868	Luteolin-7-O-glucuronide-(2→1)-glucuronide	102181	468825	4.58818383743657	2.19792319781507	0.00056540788533042	1.25838740851462	up
meta_869	Apigenin-7-O-glucoside(Cosmosiin)	3.83829e+07	3.15935e+07	0.823113772004727	-0.280836	0.106804196565917	0.925393504482337	unchanged
meta_870	2-α-Linolenoyl-glycerol	20445910.3333333	12692193.9233333	0.620769323371287	-0.687871	0.00368543177314845	1.2485721010614	down
meta_871	1-α-Linolenoyl-glycerol	15606327.3566667	5271513.26533333	0.337780513304526	-1.56584	0.00191597121512046	1.25396854015901	down
meta_872	Pro-Asn	3102341.56733333	3883960.05533333	1.25194469114239	0.324170827783996	0.0786310476301403	0.964166467952832	unchanged
meta_873	Isoorientin-7-O-glucoside	878255.032733333	1.67826e+06	1.91090666771001	0.934257316086092	0.000316484977432325	1.25213205814282	up
meta_874	LysoPC 19:0	209433.048666667	147534.743166667	0.704448243034855	-0.505434	0.210674683859575	0.822976463193006	unchanged
meta_875	12-Hydroxydodecanoic acid	47796.2	33835.3	0.707908573818791	-0.498365	0.00122951126716593	1.23086342407726	down
meta_876	L-Allo-isoleucine	7937782.17366667	11200855.6996667	1.41108126358331	0.496801074535267	0.187189871845131	0.815007409779484	unchanged
meta_877	Luteolin-7-O-glucuronide*	1.05772e+06	963328	0.910754441042816	-0.134866	0.113700147094628	0.923251497840892	unchanged
meta_878	DL-2-hydroxystearic acid*	82967.9903866667	105206.777903333	1.26804057098436	0.342600905273507	0.0434375402120534	1.05914695220879	up
meta_879	Butylamine	102215.350203333	156223.503733333	1.52837615311755	0.611999652962829	0.354971365858497	0.631583822341852	unchanged
meta_880	N-Glucosyl-p-coumaroylputrescine	21773.7	132402	6.08083544013934	2.60426954777177	0.000482796125284395	1.2381146316783	up
meta_881	N6-methyladenosine	292475.642833333	430203	1.47090272623198	0.556701841410556	0.00365073095781828	1.24304775617353	up
meta_882	Phenoxyacetic acid*	13268	16910.2823513333	1.27451582691433	0.349949288832101	0.654403182319531	0.311665124147128	unchanged
meta_883	S-methyl-L-thiocitrulline	144584.910733333	155005	1.07206855828742	0.100397168424997	0.331942564380738	0.643168227325776	unchanged
meta_884	N-Alpha-Acetyl-L-Asparagine	36408.7017433333	89208.6858133333	2.45020232916347	1.2929008868721	0.0133940355827329	1.21237126103998	up
meta_885	Tricin-7-O-(2''-feruloyl)glucoside	3121674.14433333	3823234.33666667	1.2247384447883	0.292473680087592	0.380159158151181	0.559311359031332	unchanged
meta_886	D-Mandelic acid	26725.7535466667	28361.2041633333	1.06119380745658	0.0856881619290083	0.748631409914952	0.224714251326658	unchanged
meta_887	Tricin-7-O-(2''-Malonyl)rhamnoside	202035.647033333	108147.488133333	0.535289141898263	-0.90161	0.00037565152728723	1.24216991075639	down
meta_888	methyl 6-O-galloyl-β-D-gluco-pyranosid	187205.482733333	263864.869433333	1.40949327755105	0.495176597123032	0.023476263777616	1.18979191160132	up
meta_889	Rutinose	41630.2746833333	116471.755466667	2.79776572104378	1.4842751593435	0.000176008229994241	1.25544399076894	up
meta_890	9-(Arabinosyl)hypoxanthine	2409519.23733333	1934083.81466667	0.802684529220509	-0.317095	0.439322786667616	0.525626780052113	unchanged
meta_891	LysoPE 20:2(2n isomer)	67149.6527566667	76668.2022966667	1.14175128461934	0.191248412937556	0.0582425254954969	1.0492797362587	unchanged
meta_892	Methanesulfonic acid	135802	105259.568726667	0.775096588817966	-0.367552	0.50356991970687	0.452772741403199	unchanged
meta_893	Aromadendrin (Dihydrokaempferol)	5784.48	25676.5022966667	4.43886249197119	2.15019001724062	0.00278990090516441	1.20695783823568	up
meta_894	D-Melezitose	99532.7	92772.4606366667	0.932080217221744	-0.101474	0.860162550452784	0.118074436006107	unchanged
meta_895	3-O-p-Coumaroylshikimic acid	43682.0769733333	40095.7560833333	0.917899487879449	-0.123592	0.491095663231331	0.446232968239033	unchanged
meta_896	5,6,3',4'-Tetrahydroxy-3,7-dimethoxyflavone	1064381.23536667	914182	0.858886083786581	-0.219461	0.337045208273686	0.632659292307726	unchanged
meta_897	Hispidulin-7-O-(6''-O-p-Coumaroyl)Glucoside	11147052.7333333	13414103.6633333	1.20337671169535	0.267088342446527	0.0230435643098416	1.1007368461659	up
meta_898	LysoPC 15:1	397426.382833333	278764.753366667	0.701424881205158	-0.511639	0.00568432324266694	1.24357170554333	down
meta_899	5-O-p-Coumaroylquinic acid	5.68203e+06	2443583.62166667	0.430054871769788	-1.21741	9.95091883023631e-06	1.25752676328807	down
meta_900	3,3'-O-Dimethylellagic Acid-4'-O-arabinoside	684583	812806.176833333	1.18730173475558	0.247686620672296	0.291127777087636	0.724302879367815	unchanged
meta_901	L-Proline*	227690	455648	2.00117929867724	1.00085043347256	0.00757192825405183	1.22639829505584	up
meta_902	Methyl (6-O-4-hydroxybenzoyl)-α-D-glucoside	1277732.65533333	1.7486e+06	1.36851750693014	0.452613890676373	0.171992756238809	0.808154958981716	unchanged
meta_903	3-Galloylshikimic acid	8119.63632166667	281189.278966667	34.6307725896951	5.11398266835633	0.000398223079693881	1.25761071380013	up
meta_904	LysoPC 18:1(2n isomer)	60237269.1833333	68344429.2566667	1.1345871116544	0.182167380916027	0.00223268225631164	1.23294858133597	up
meta_905	5,6-Dihydrouracil	145822	130738.468266667	0.89656380699252	-0.157522	0.338550296391641	0.624819633418901	unchanged
meta_906	D-Arabinono-1,4-lactone*	556570.849133333	546893	0.982612001421916	-0.0253062	0.897159656131884	0.0869926988897503	unchanged
meta_907	Isocorilagin	2840.56	17878.9880733333	6.29417108473323	2.65401639372081	0.00157371949088262	1.22547001174302	up
meta_908	cis-Abienol	28681.6702966667	24988.1	0.871223648118711	-0.198885	0.418721664798787	0.561236924930763	unchanged
meta_909	Vitexin-2''-O-glucoside	45021603.3133333	48190331.3566667	1.07038239001131	0.0981262859907907	0.171562573195744	0.806328785766923	unchanged
meta_910	LysoPC 16:2(2n isomer)	424114.912633333	143146.223733333	0.33751754411213	-1.56697	1.64492286410292e-05	1.25833205891331	down
meta_911	Oleic acid	78171.9	58969.8	0.754359875031103	-0.406675	0.204438410947996	0.789248677291343	unchanged
meta_912	Quercetin-3,4'-Dimethyl Ether	687550	700093.635266667	1.0182441355821	0.0260835053887308	0.792984835671072	0.179867361598036	unchanged
meta_913	1-O-Galloyl-4,6-hexahydroxydiphenoyl-D-glucose*	2892.99915066667	29289.7	10.1243323432191	3.33975486640202	0.00214795843193492	1.23394614465306	up
meta_914	Quercetin-3',4'-dimethyl ether	751984.780766667	768436	1.02187684518902	0.0312213356677467	0.885746351195772	0.0971398629461828	unchanged
meta_915	2-(Acetylamino)-3-phenyl-2-propenoic acid*	331264.410233333	289515.022666667	0.873969595655448	-0.194345	0.47439708726116	0.503878747708761	unchanged
meta_916	1,4-Dihydro-1-Methyl-4-oxo-3-pyridinecarboxamide	165712.909633333	111681	0.673945568073805	-0.569296	0.00390578394038354	1.19550697254066	down
meta_917	5,6,7,4'-Tetramethoxyflavone	116961.951206667	110583	0.945461468530092	-0.0809094	0.870078899294038	0.114611955700886	unchanged
meta_918	1-Oleoyl-Sn-Glycerol	647417	462613.112966667	0.714551993814139	-0.484889	0.107139551528589	0.970848839883367	unchanged
meta_919	Pyridoxine-5'-O-diglucoside	59223.2309266667	63716.0543166667	1.07586251745642	0.105493730258488	0.832561157621512	0.1458697384717	unchanged
meta_920	8-Azaguanine	1895053.55866667	3683223.52333333	1.94359864210107	0.958730329626523	8.5046397528222e-06	1.25812693849784	up
meta_921	Linoleic acid*	5625.72478533333	2366.06	0.420579547753296	-1.24955	0.00205468857032195	1.22607566284016	down
meta_922	D-Trehalose*	152389.731733333	206405	1.35445689976795	0.437714486208546	0.0679828854384176	0.981711657106885	unchanged
meta_923	4-Hydroxyphenyllactic Acid*	136837	126809.073166667	0.926716241176336	-0.1098	0.58606404249717	0.381707706264782	unchanged
meta_924	6-Demethoxycapillarisin	88988.7	203190	2.28332854927703	1.19113846460389	0.00535432267007646	1.24654	up
meta_925	N6-(4-hydroxybenzyl)adnine riboside	74627.8278333333	70697.0371033333	0.947328083315266	-0.0780639	0.901722189663356	0.0841127025506526	unchanged
meta_926	DL-O-tyrosine	88084.4241566667	165602.531066667	1.88004329541993	0.910765886035043	0.088782267851455	1.04760554605384	unchanged
meta_927	N'-p-Coumaroylagmatine-glucoside	421621.441733333	806069	1.91183171824981	0.934955541137164	0.0401320392257149	1.0484999526671	up
meta_928	Met-Arg	223664	250692.600366667	1.12084659584668	0.164588837861746	0.513167543333774	0.449496742348832	unchanged
meta_929	DL-Leucine*	40462305.7366667	5.07362e+07	1.2539118924709	0.326435979112016	0.149231836897563	0.917218174688449	unchanged
meta_930	L-Alanine	23221.3466866667	20771.4581133333	0.894498428261268	-0.160849	0.356030000591965	0.623208273049809	unchanged
meta_931	Chelidonic acid	986672.149033333	601213.870566667	0.609334996589992	-0.714692	0.000571349717865867	1.23980952797133	down
meta_932	(S)-3-Amino-2-methylpropanoic acid	76151.9	63706.1	0.836566593937419	-0.257448	0.535621522814958	0.405617778026894	unchanged
meta_933	3-O-Feruloylquinic acid	26706985.7866667	3.82907e+07	1.43373496866563	0.519778361048265	0.00468052689600426	1.23663733358521	up
meta_934	D-Threose	4.05822e+06	3371634.11566667	0.830816412275026	-0.267398	0.0133289354621653	1.17847373501096	down
meta_935	Isolariciresinol	21703.1743333333	16502.8	0.760387796113942	-0.395193	0.136371000730042	0.900526809410904	unchanged
meta_936	LysoPC 18:0(2n isomer)	2979922.28933333	3925785.63466667	1.31741208444229	0.397706688943236	0.0034612036351306	1.24633565725335	up
meta_937	Gramine	592174.122166667	1484843.57633333	2.5074442140439	1.3262176039212	0.0200736905657832	1.21095083030933	up
meta_938	N6-Acetyl-L-lysine	580774.750066667	900144	1.54990147969875	0.632176512746367	0.0389573594154118	1.13775849404932	up
meta_939	Ajugol	33448.9654966667	16977.2161633333	0.507555791673892	-0.978362	0.0200282957826311	1.16004220039459	down
meta_940	β-Hydroxyisovaleric acid	485512.501433333	443478	0.913422911646478	-0.130645	0.182849265926396	0.797803493512141	unchanged
meta_941	Kaempferol-7-O-rhamnoside	17660.3321033333	62517.0575366667	3.53997066254868	1.8237374040453	0.000391141146596329	1.24507259103617	up
meta_942	2-Furoic acid	782986	1062928.11233333	1.35753219348152	0.440986411529017	0.241498435105101	0.795560927496647	unchanged
meta_943	Myricetin-3-O-rutinoside	129935.903366667	281230.910566667	2.16438184735638	1.11395504661839	0.00320493339761489	1.23460250134289	up
meta_944	LysoPC 20:0	83766.6384133333	121463.987933333	1.45002820017664	0.536080958074263	0.011153817163935	1.21650267214301	up
meta_945	D-Sorbitol	7319046.80933333	1489551.95033333	0.203517205059249	-2.29678	0.0131272167570464	1.22631941005998	down
meta_946	2-(2-Phenylethyl)chromone*	69656.5307266667	82594.2308833333	1.18573563773129	0.245782393823866	0.452812445332556	0.515028033097753	unchanged
meta_947	D-Sedoheptuiose 7-phosphate	436309.324133333	533220	1.2221155875116	0.289380741493452	0.58370474279906	0.359794502548467	unchanged
meta_948	1-O-p-Cumaroylglycerol	286773.649333333	88581.7332466667	0.308890769610785	-1.69483	0.000416482959011625	1.24854337815944	down
meta_949	Riboprine	63946.9097066667	145968.383833333	2.2826495369817	1.19070937464337	0.087254305684699	1.03615124929943	unchanged
meta_950	Benzyl-(2''-O-xylosyl)glucoside	223852	119562.332633333	0.534113669169147	-0.904781	0.0562947278822047	1.11496225143257	unchanged
meta_951	LysoPC 20:2(2n isomer)	446483	394474.598966667	0.883516092110515	-0.178672	0.0483016625886832	1.12489324928931	down
meta_952	Tricin-7-O-(2''-Sinapoyl)glucoside	1.4226e+07	3.2125e+07	2.25819024599885	1.17516703411678	0.00759990147684372	1.22970713565362	up
meta_953	Glucose-1-phosphate*	2225204.29266667	2.13518e+06	0.959545257950771	-0.0595772	0.751057794628472	0.211125195717405	unchanged
meta_954	DL-3-Phenyllactic acid*	47336.8	74544.3930233333	1.57476533415853	0.655136859425672	0.0316147896226658	1.11202262727165	up
meta_955	D-Ribose	184103.509666667	136628.594066667	0.742129220209018	-0.430258	0.0657928759988745	0.986375470551015	unchanged
meta_956	5-Methyl-2'-Deoxycytidine	345551.616166667	317415	0.918574610708532	-0.122531	0.562285789851768	0.397730345027729	unchanged
meta_957	Apigenin-6-C-(2''-glucuronyl)glucoside	336374.253166667	371507.602166667	1.10444720031111	0.143324450227739	0.450552059172292	0.522922177771611	unchanged
meta_958	D-Mannose*	2.45415e+06	2.98456e+06	1.21612925954558	0.282296577625796	0.0376629374027652	1.06755945565928	up
meta_959	Chrysoeriol-7-O-(2''-O-glucuronyl)glucuronide	92185.4	178788	1.93944402492059	0.955643138264368	0.0527000846439712	1.08067538672061	unchanged
meta_960	Thymidine	253957.610766667	283513	1.11637752239088	0.158824981987361	0.0453513231437955	1.11734854423687	up
meta_961	4-Hydroxy-L-glutamic acid	67074.3956933333	44869.8663566667	0.668956699391127	-0.580015	0.116393826658307	0.893497403345768	unchanged
meta_962	Dopamine	182066.835833333	98046.6027766667	0.538519837113114	-0.892929	5.24819215161854e-05	1.25413815990598	down
meta_963	1,3,6-Tri-O-galloyl-β-D-glucose*	5667.61796066667	12325.4	2.17470735951832	1.12082127711007	0.00461272051761915	1.19359723859255	up
meta_964	Apigenin-6,8-di-C-glucoside-4'-O-glucoside	128733	310705.831533333	2.41355961227583	1.27116246020809	0.0125037615146531	1.22037325322657	up
meta_965	1-beta-D-Arabinofuranosyluracil	1.56824e+06	1240976.53933333	0.791319167498091	-0.337668	0.0677782176058774	1.07260109000169	unchanged
meta_966	1,5-Anhydro-D-glucitol	222798.818633333	125417	0.562915908932186	-0.829009	0.00429159825485623	1.19822011490322	down
meta_967	Phthalic acid	59131.2523166667	64372.8249733333	1.08864301788497	0.122530950603446	0.687818355055088	0.285130866489858	unchanged
meta_968	Cadaverine	87235.4579266667	98774.2	1.1322709889714	0.179219282955519	0.729842582960966	0.229539774225966	unchanged
meta_969	Dicumarol	528834.909633333	275981.496466667	0.521867016415421	-0.938246	0.034128439659515	1.17763720876459	down
meta_970	5'-Methoxymatairesinoside	211210.413433333	112412	0.532228607352648	-0.909882	0.000669589587063381	1.23703276190098	down
meta_971	Tyrosol; 4-Hydroxyphenylethanol	69683.0206033333	64340.3899466667	0.923329519725052	-0.115082	0.327812805621744	0.622599443524982	unchanged
meta_972	L-Homocysteine	51045.3737133333	36137.3002533333	0.707944670094443	-0.498291	0.287595759067809	0.732944055938326	unchanged
meta_973	Syringetin	133014.639566667	118309.214033333	0.889445059722445	-0.169023	0.355547868733507	0.585162546149596	unchanged
meta_974	L-Gulono-1,4-Lactone*	349439.933033333	423693.448433333	1.21249293048862	0.277976335605956	0.159321722514745	0.898504200682704	unchanged
meta_975	Apigenin-6-C-rhamnoside	1032518.63036667	870680.569833333	0.843258943932216	-0.245952	0.39885343621261	0.539290091733486	unchanged
meta_976	D-Arabinose*	249605.601866667	453830.676933333	1.81819107239331	0.862503819284146	0.00911531067854944	1.21749006099745	up
meta_977	Isocitric Acid	12399989.0333333	12104257.9133333	0.976150695036502	-0.0348242	0.871263535158022	0.111828778202779	unchanged
meta_978	LysoPE 20:4	138317	94841.5444433333	0.685682362759766	-0.544388	0.0214697749169538	1.12521002517275	down
meta_979	LysoPE 20:4(2n isomer)	138317	94841.5444433333	0.685682362759766	-0.544388	0.0214697749169538	1.12521002517275	down
meta_980	2-Hydroxy-7-methoxy-1,4-benzoxazin-3(2H)-one (HMBOA)	236229.287466667	172437.091033333	0.729956445631938	-0.454118	0.100017533028398	1.01032434271173	unchanged
meta_981	γ-Glutamylphenylalanine	26615.9119733333	30273.7690866667	1.1374312147184	0.185779302071599	0.30445640822844	0.6482779973873	unchanged
meta_982	Trans-5-O-(p-Coumaroyl)shikimate	175778.398733333	130935	0.744886812848014	-0.424907	0.0341025934581441	1.09766753598935	down
meta_983	D-Fructose-1,6-biphosphate	42454.1872033333	73705	1.73610636253597	0.79585533718479	0.0997832870417971	0.925021223169626	unchanged
meta_984	LysoPE 18:2	1652963.74833333	1101251.75433333	0.666228618409638	-0.585911	0.00226302001234471	1.24392222011432	down
meta_985	3',4',5',5,7-Pentamethoxyflavone	31859.9	222599.550333333	6.98683393342433	2.80463884997762	0.00416654140004546	1.21858345545973	up
meta_986	Ile-Asn	381056.536033333	617614	1.62079300076872	0.696699849131957	4.04979754702518e-05	1.25371172116289	up
meta_987	3-Acetyl-2,5-dimethylchromone-7-O-sulfate	143812.153533333	55907.1	0.388750723262354	-1.36308	0.000332185134139359	1.24291373876828	down
meta_988	N-Methyl-α-aminoisobutyric acid	5770323.58866667	2698740.15066667	0.467693034748898	-1.09637	0.0456706621430441	1.14560768203828	down
meta_989	Diisobutyl phthalate*	2.49181e+06	2.6591e+06	1.06713414640093	0.0937415446559265	0.209881891293962	0.753760824509364	unchanged
meta_990	Pyridoxine-5'-O-(6''-feruloyl)glucoside	318171	897950.335166667	2.8222214452198	1.49683119324567	0.000557090388031799	1.24064038737476	up
meta_991	3,5-Digalloylshikimic acid	27137.6	36068.8	1.32911038262234	0.410460925418359	0.345079689971954	0.604075092986993	unchanged
meta_992	Monopalmitin	387180.509633333	405173	1.04647061879149	0.0655318063677672	0.661607980784125	0.289614497026367	unchanged
meta_993	Hesperetin-7-O-rutinoside (Hesperidin)*	411417.607966667	406225	0.987378171069704	-0.0183253	0.818641722578427	0.153667053072479	unchanged
meta_994	2,3,5,4'-Tetrahydroxystilbene-2-O-glucoside	1397103.57366667	1.50106e+06	1.07440853369268	0.103542668801308	0.300200157003993	0.682534867765878	unchanged
meta_995	2,4,6-Trihydroxybenzoic acid	141399.981566667	4946681.36166667	34.9836068354396	5.12860713472861	0.00257900024665634	1.25280138678318	up
meta_996	p-Coumaric acid-4-O-glucoside*	510800	711539	1.39299	0.478184433218884	0.00333609837169139	1.24002391909725	up
meta_997	6-Methoxy-2-(2-phenylethyl)chromone	173737.132166667	117889.862933333	0.678553061531148	-0.559466	0.0542953367614928	1.05410428100094	unchanged
meta_998	N-Acetyl-L-glutamic acid	62125.5	46687.4	0.751501926002479	-0.412151	0.185107908913047	0.78874993145156	unchanged
meta_999	Hydroxypyruvic acid	189173.496966667	248602.853466667	1.31415265591074	0.394132873174135	0.0305420467362788	1.17187816714215	up
meta_1000	Pantetheine	55982.3457366667	45128.9146133333	0.806127610758106	-0.31092	0.0579046897188466	1.07859522983399	unchanged
meta_1001	2,3-Dihydroxyurs-12-en-29-oic acid (Maslinic acid)*	82528.2334266667	356828	4.32370416746012	2.11226781568616	0.000202722331718856	1.25032876396246	up
meta_1002	6,7-Dimethoxy-2-benzoxazolinone (DMBOA)	126976.940846667	117770.816453333	0.927497667435142	-0.108584	0.856051953190138	0.121386382650355	unchanged
meta_1003	Procyanidin B2	138413.786266667	143055.376166667	1.03353415888109	0.047586071428059	0.351174321034041	0.589501544575769	unchanged
meta_1004	Ergotamine	607378	740745.862066667	1.21957981403831	0.286384176788738	0.0545405252677114	1.06112818277092	unchanged
meta_1005	3-Hydroxybutyric acid	265854	261572.207533333	0.983895654701454	-0.0234228	0.885298152709905	0.0990772270034301	unchanged
meta_1006	D-Erythronolactone	250885	387763.111133333	1.54557840581563	0.628146842686724	0.00566802680941205	1.19050827474534	up
meta_1007	isofraxidin	35751	178201.318066667	4.9845182669735	2.31745408086591	0.00481358483394554	1.20376343629705	up
meta_1008	Phthalic anhydride	5753761.47633333	6.32882e+06	1.09994545968442	0.137431990119427	0.249039319741701	0.710601128496438	unchanged
meta_1009	Myricetin-3-O-xyloside	83987.3	56272.1493633333	0.670007656239194	-0.577751	0.00196393138539296	1.21576074770854	down
meta_1010	Quercetin-3-O-(4''-O-glucosyl)rhamnoside	356386	777020.027733333	2.18027787289848	1.12451201587625	0.0279656247602121	1.17545266460558	up
meta_1011	β-Nicotinamide mononucleotide	579083.471433333	828158.107633333	1.43011871083714	0.516134906743348	0.0866681581466069	1.05416757313876	unchanged
meta_1012	Isoorientin-7-O-(6''-p-coumaroyl)glucoside	306370.305233333	209107.607966667	0.682532231077059	-0.551031	0.494058154029175	0.472727586234842	unchanged
meta_1013	Piceatannol-3'-O-glucoside	588292	712058.581033333	1.21038385430211	0.275464648224433	0.374986887209819	0.60587187494407	unchanged
meta_1014	Swertiajaponin	5599358.38933333	7312044.26866667	1.30587180891939	0.385013281483616	0.024714970991348	1.11443563655265	up
meta_1015	Isoferulic Acid*	989054.960966667	1636315.98033333	1.6544237124437	0.72632876870297	0.210946016632121	0.828573229732591	unchanged
meta_1016	L-Tyrosine	2.7258e+06	2893217.19333333	1.06142138190237	0.0859975166601716	0.150706001895747	0.846339699518774	unchanged
meta_1017	L-Homocitrulline	600369.366566667	380487.825666667	0.633756228840527	-0.658	0.011876772477285	1.17919647574433	down
meta_1018	Syringaresinol-4'-O-(6''-acetyl)glucoside	658834.749433333	2559237.74966667	3.88449114420252	1.95772562261822	0.00121803500781815	1.25010848241045	up
meta_1019	L-Lysine-Butanoic Acid	6493043.10566667	3208565.91866667	0.494154415187304	-1.01697	0.000310084710407145	1.24212902790087	down
meta_1020	2-Hydroxy-4,7-dimethoxy-1,4-benzoxazin-3(4H)-one glucoside (HDMBOA glucoside)	36506.5	16194.1	0.443595200857346	-1.17268	0.143949948155892	0.937862311397093	unchanged
meta_1021	Met-Met	522545.982433333	747431	1.43036461579792	0.516382952844521	0.0138799666409304	1.17182226813095	up
meta_1022	Isoorientin-7-O-(6''-feruloyl)glucoside	77984.1983233333	124199.349143333	1.5926219902702	0.671403883010517	0.309261965914584	0.656435408882945	unchanged
meta_1023	L-Tryptophanamide	50168	73926.9091633333	1.47358794542986	0.559333164736988	0.366861714695047	0.604257060028962	unchanged
meta_1024	4-Hydroxy-3,5-dimethoxybenzyl alcohol	72962.9	63918.8695733333	0.876046371036301	-0.190921	0.494747108947214	0.480132493647456	unchanged
meta_1025	5-hydroxyisovanillic acid	3629.72	4612.69	1.27081229643568	0.345750954812262	0.750896323615876	0.214543953724347	unchanged
meta_1026	1-α-Linolenoyl-glycerol-2,3-di-O-glucoside	498783	264168	0.529624430324582	-0.916958	0.00814682137429824	1.18165788358121	down
meta_1027	D-Glucurono-6,3-lactone	1.43568e+06	1281542.17906667	0.892640218891907	-0.163849	0.67647383730135	0.281131408409502	unchanged
meta_1028	LysoPC 17:1	798406	565509.531066667	0.708298188589146	-0.497571	0.0023597466558162	1.25134162067162	down
meta_1029	N-(2-Hydroxy-4-methoxyphenyl)acetamide	9803106.45266667	10620276.1076667	1.08335823536607	0.115510379536459	0.432950154761315	0.542225396497759	unchanged
meta_1030	Oleamide (9-Octadecenamide)	71238.5726233333	68296.4292033333	0.958700135170362	-0.0608485	0.429325672411626	0.511843924804892	unchanged
meta_1031	2-(Formylamino)benzoic acid	365677	230318	0.629840778475809	-0.666941	0.000877217443874778	1.23131583220238	down
meta_1032	Orientin-2''-O-galactoside	1.16285e+06	2463760.98833333	2.11873067665685	1.08320021057655	0.0208123432637372	1.19868028108881	up
meta_1033	2-Mercaptobenzothiazole	116644	109541.985986667	0.939112868757968	-0.0906295	0.498741767711006	0.440707612155738	unchanged
meta_1034	D-Mannitol	1589565.99166667	392604.731166667	0.246988632887785	-2.01748	0.00533961880375125	1.24278480788889	down
meta_1035	Methyl Brevifolincarboxylate	5607.81766433333	101990.806503333	18.1872544023698	4.18485586112819	0.00694223711249891	1.24237105650836	up
meta_1036	Kaempferol-3-O-rhamnoside (Afzelin)(Kaempferin)	30536.1165733333	62277.1711633333	2.03945943858883	1.02818681464274	0.0351260804847991	1.10640140357405	up
meta_1037	Coniferyl alcohol	48304	98062.4427966667	2.03011061524255	1.02155833810707	0.0824250257800561	0.95471336051036	unchanged
meta_1038	Chrysoeriol-6-C-rhamnoside-7-O-rhamnoside	596407	461437	0.77369485491555	-0.370163	0.010845890468756	1.16101055671282	down
meta_1039	Phylloquinone (Vitamin K1)	156288.166566667	473004.456466667	3.02648925288212	1.59764522802111	2.05523840393408e-05	1.25849782919161	up
meta_1040	2-Methoxy-5-nitrophenol	91722.1852766667	77580.6	0.845821151513012	-0.241575	0.0508908442258543	1.03228411009627	unchanged
meta_1041	4'-Hydroxy-5,6,7-trimethoxyflavone	104055.175703333	335441	3.2236813808893	1.68870915921128	0.00678258148653346	1.23270006051047	up
meta_1042	1-Methyl-6-Oxo-1,6-Dihydropyridine-3-Carboxamide	214968.409466667	155894	0.72519455387315	-0.46356	0.000892239706577449	1.23625820584611	down
meta_1043	Lys-Thr	189821.427633333	215215	1.13377850953539	0.181138828635333	0.269042468601259	0.68554597283515	unchanged
meta_1044	Pimelic acid*	38088.7	32432.9	0.851511618076881	-0.231902	0.150160403641867	0.842780214851284	unchanged
meta_1045	D-Arabitol*	320255.734633333	140717.233366667	0.439390206479133	-1.18643	0.0106399227128057	1.21071965033663	down
meta_1046	3-Hydroxy-5-Methylphenol-1-O-(6'-Galloyl)Glucoside*	46087.8	35185.8	0.763451224008835	-0.389392	0.143426353717625	0.924257233492329	unchanged
meta_1047	S-Sulfo-L-Cysteine	23497.9877733333	51465.5	2.1902088241107	1.13106842925398	0.00148143171627616	1.2215604031007	up
meta_1048	Pyrrolidin	2.55608e+06	3095297.73566667	1.21095405642296	0.27614413024436	0.00901843083970467	1.17070850005546	up
meta_1049	3,4,2',4',6'-Pentahydroxychalcone	32283.2	87478.1459033333	2.7097089866561	1.43813791945659	0.0400647881764149	1.13774363367548	up
meta_1050	Pyridoxal	4579415.54266667	4.84147e+06	1.05722506461616	0.0802825338083349	0.482982802931551	0.488063706551133	unchanged
meta_1051	2-Decanol*	6090602.47666667	6834781.53866667	1.12218480271057	0.166310280224533	0.0528270062511145	1.01699483213186	unchanged
meta_1052	Thr-Thr	219025.806933333	258054	1.17819041332671	0.23657271927233	0.0972151721492042	0.927211734374223	unchanged
meta_1053	N-Methylglycine	51541.8	39899.4	0.774116963006901	-0.369377	0.0898379918916365	0.980272217884549	unchanged
meta_1054	4-hydroxy-3-methoxyphenyl 1-O-β-D-(6'-O-galloyol)-glucopyranoside	16699.9107266667	23315.2042766667	1.39612747985752	0.481430679485542	0.0272093794621251	1.08655883377479	up
meta_1055	Kaempferol-3-O-(6''-galloyl)glucoside	16453.0870383333	39026.2165366667	2.37196925086102	1.24608530755767	0.108068906971939	0.926367369131858	unchanged
meta_1056	Luteolin-4'-O-glucoside*	7408257.48833333	7.43935e+06	1.00419757867699	0.00604315149372574	0.95980453528048	0.0338079688806571	unchanged
meta_1057	5-L-Glutamyl-L-amino acid	1.20176e+06	11163906.7733333	9.28961257106211	3.21561842938912	0.00152347007302151	1.25490563718327	up
meta_1058	Vanillic acid-4-O-glucoside	429069.220433333	650653.656933333	1.51643051038761	0.600679388752616	0.0207358215892605	1.20418721965175	up
meta_1059	Kaempferol-3-O-arabinoside	93452.4	477669.831066667	5.11136848130265	2.35370959974854	0.00287612506188814	1.21978806455235	up
meta_1060	Lactobiose	173319	252330	1.4558677431029	0.541879301253564	0.0335967271256092	1.08600900463503	up
meta_1061	Uridine 5'-diphospho-D-glucose	4.69583e+06	4079454.05466667	0.868739494040124	-0.203004	0.137358452319045	0.863441797844838	unchanged
meta_1062	N-benzylformamide*	1102963.57766667	1092900.55466667	0.990876377784579	-0.013223	0.924890727009109	0.0631631535860537	unchanged
meta_1063	LysoPE 20:3(2n isomer)	40287.8023866667	79747.3620033333	1.97944184788113	0.985093684440077	0.00185712302258641	1.2160397769209	up
meta_1064	3-Phospho-D-glyceric acid	1186854.11743333	1030945.15183333	0.868636790899655	-0.203175	0.601668567119342	0.352299029963469	unchanged
meta_1065	Isovitexin-8-O-xyloside	10898593.6866667	7869486.50833333	0.72206439973635	-0.469801	0.0278796424763964	1.18823983629039	down
meta_1066	Quinic Acid	721992	708384	0.981151892399918	-0.0274516	0.878911539968264	0.103740727304269	unchanged
meta_1067	3-Hydroxyolean-12-en-28-oic acid (Oleanolic acid)*	108447.206283333	382499	3.52705119116364	1.81846251500487	0.329788874069037	0.677922416299974	unchanged
meta_1068	Sweroside	1849255.58966667	4.15129e+06	2.24484155527051	1.16661362069366	0.000991467547939815	1.23270603212633	up
meta_1069	1,7-Dimethylxanthine	34127.4610666667	79217.5	2.32122533244567	1.21488657878864	0.0606810019648254	1.06932238063244	unchanged
meta_1070	1-Aminopropan-2-ol*	99148.0024466667	75401.6495766667	0.760495902247011	-0.394988	0.115523929623526	0.97560408999825	unchanged
meta_1071	Oxiglutatione	1774180.26566667	1.43027e+06	0.806157025685641	-0.310867	0.193177371987795	0.830109404733111	unchanged
meta_1072	Ethyl Vanillate	75307.8757833333	46916.7	0.622998694518792	-0.682699	0.00325254032491108	1.20130764410435	down
meta_1073	1-Methyladenine	125228.234653333	247199.571466667	1.97399230413959	0.981116365274912	0.0110483118145071	1.17276861586208	up
meta_1074	Quercetin-3-O-(6''-O-acetyl)galactoside	22700.5	256812.149233333	11.3130724211657	3.49991888671052	0.00327424209254776	1.25171241080247	up
meta_1075	2'-Deoxyinosine-5'-monophosphate	71096316.1266667	1.10878e+07	0.155954622040413	-2.6808	0.00181117982294163	1.25496675204283	down
meta_1076	Methyldopa	783867	950643	1.21275984013517	0.278293885372034	0.131845842994669	0.959466132259313	unchanged
meta_1077	2-α-Linolenoyl-glycerol-1-O-glucoside*	1538241.27866667	1054645.78976667	0.685617922489262	-0.544523	0.0539557759412791	1.05117094607006	unchanged
meta_1078	4,6-Dihydroxyquinoline	180873	197351.937966667	1.09110978057657	0.125796263829755	0.684289891235296	0.272241625086778	unchanged
meta_1079	3-O-p-Coumaroyl-4,6-(S)-HHDP-β-D-glucose	219250	329018.841666667	1.50065736278935	0.585594611580061	0.113071213201392	0.916092620094007	unchanged
meta_1080	Quercetin-5-O-β-D-glucoside	1950806.02533333	4296836.83966667	2.20259563681246	1.13920466239635	0.00118843291860446	1.23883380877666	up
meta_1081	Lys-Ala	1344270.03233333	1416244.36466667	1.05354157319746	0.075247244636883	0.316718221703074	0.669345515515588	unchanged
meta_1082	Pinoresinol-4-O-glucoside	913487.716666667	492060.656233333	0.538661491835787	-0.892549	0.0241020900666571	1.17608517564472	down
meta_1083	Vanillylamine	181863.745066667	263609.138366667	1.44948702266103	0.535542416927153	0.232993944277842	0.735303101697521	unchanged
meta_1084	LysoPC 16:1(2n isomer)	2414804.04833333	1384193.83733333	0.573211660088398	-0.80286	3.46776204889607e-05	1.25512973805769	down
meta_1085	Cyclo(Ser-Pro)	183768.218433333	309573.232133333	1.68458526056636	0.752393448277686	0.00797561810973307	1.18685607113688	up
meta_1086	N-Acetyl-L-leucine	197918.311533333	230256.117766667	1.16338966305241	0.218334390704253	0.331906663174678	0.650156772287117	unchanged
meta_1087	Isorhamnetin-3-O-(6''-malonyl)glucoside	621762.960933333	1224186.44533333	1.96889574042123	0.977386717760714	0.107095231758221	1.01888470894389	unchanged
meta_1088	Hypoxanthine	1.88491e+06	2313558.64066667	1.22741287206639	0.29562061843079	0.340968357156379	0.656092337285665	unchanged
meta_1089	3-O-Cinnamoyl-4,6-(S)-HHDP-β-D-glucose	140709	116959.500533333	0.831218265758073	-0.266701	0.0278592534971036	1.14323633907615	down
meta_1090	Myricetin-3-O-rhamnoside (Myricitrin)	39311.2165133333	53468.2	1.36012545457262	0.443739728197935	0.231034061610395	0.802217343769291	unchanged
meta_1091	LysoPE 16:1	98542.3205366667	212723.260566667	2.15869952532237	1.11016244507629	0.158386181755613	0.830390027667667	unchanged
meta_1092	Kaempferol-6,8-di-C-glucoside-7-O-glucoside	491003	1285423.94633333	2.61795755400525	1.38844170648004	0.0150571965152268	1.19126851917508	up
meta_1093	Erucic acid	18938990.1233333	24992614.0666667	1.31963815936918	0.400142401367035	0.301062174087509	0.706993286931662	unchanged
meta_1094	cis-4-Hydroxy-D-proline*	19312321.4333333	24819985.7266667	1.28518913753305	0.361980692260719	0.0701605902026364	1.00874290068322	unchanged
meta_1095	N-Acetyl-L-Methionine	62217.3005966667	81700.6881866667	1.31315064143178	0.393032428173177	0.0473623573712455	1.03712127805272	up
meta_1096	3-Indole acetamide	274233	616316	2.24741668261374	1.1682676323991	0.00347543768914723	1.24009323811777	up
meta_1097	Feruloylsinapoyltartaric acid	48572.2	44002.0625266667	0.905911003740883	-0.142559	0.445311089798901	0.492048115614455	unchanged
meta_1098	2-Oxoadipic acid	300526	495777.044033333	1.6496965888591	0.72220070931997	0.0384134047612428	1.11476165202185	up
meta_1099	N-Methylserotonin	53855.6853666667	58008.7	1.07711364501368	0.107170474996318	0.76967267897921	0.201277762966481	unchanged
meta_1100	Galactinol	550181.763333333	773647	1.40616693601907	0.491767877106401	0.0302955609284835	1.09298148211666	up
meta_1101	2-O-Salicyl-6-O-Galloyl-D-Glucose	45182.8249266667	42135.2065033333	0.932549183715721	-0.100748	0.622564665156826	0.334527474257027	unchanged
meta_1102	α-Cyperone	35492.3636066667	51139.2769966667	1.44085295539633	0.52692311042937	0.0615332440745043	1.1171067699772	unchanged
meta_1103	Dulcitol	8942564.67533333	1690399.71566667	0.18902851441817	-2.40332	0.0223544182037225	1.20411439675629	down
meta_1104	1,2,4,6-tetra-O-galloyl-β-D-glucose	2345.57630676667	12543.5571256667	5.34775061015078	2.41893218759133	0.0115971839666987	1.18115692003987	up
meta_1105	6'-O-Sinapoylsucrose	609154.275333333	337602.211933333	0.554214631012144	-0.851483	0.00967800543524684	1.23452292056563	down
meta_1106	2'-Deoxycytidine	465981.584033333	467822.377733333	1.00395035718808	0.00568793342290727	0.943347034242848	0.0480735284072876	unchanged
meta_1107	2,5-Dihydroxybenzoic acid; Gentisic Acid*	834426.620966667	1187979.34666667	1.42370738998046	0.509652664280155	0.0306026062811325	1.09393562587847	up
meta_1108	Gallocatechin 3-O-gallate	10753.8900673333	105262.463916667	9.78831504298322	3.29106053619817	0.354017629540906	0.646063078160752	unchanged
meta_1109	Syringic acid	59340.5538633333	93863.1228933333	1.58177025292869	0.661540068185762	0.00408754853977014	1.19946203562877	up
meta_1110	2-Picolinic acid*	84868.3691266667	215785.601366667	2.54259158726857	1.34629974266424	0.00297123971349419	1.23419459272018	up
meta_1111	Succinic semialdehyde	19533.7439433333	16392.6360433333	0.839195808590906	-0.252921	0.390642119696237	0.568414468659835	unchanged
meta_1112	3-[(1-Carboxyvinyl)oxy]benzoic acid	85947.4	88609.9430566667	1.03097818342763	0.0440138040990545	0.71593877365673	0.25198411470639	unchanged
meta_1113	Nicotinate D-ribonucleoside	2887441.60033333	4930461.88166667	1.70755380164138	0.771931035697438	0.0115314360404394	1.14931319485947	up
meta_1114	Uridine-5'-diphosphoglucuronic acid	120680.487866667	72765.6	0.602960863900341	-0.729864	0.00376043010180324	1.21227008240204	down
meta_1115	Lys-Trp	465529	503385	1.0813183677582	0.11279135190083	0.625941807703372	0.338585732570887	unchanged
meta_1116	1,2,3-Tri-O-galloyl-β-D-glucose	2421.29	10105.6	4.17363914992907	2.06130587143392	0.010137600173025	1.15513811541004	up
meta_1117	2-Aminopurine	7785274.60966667	8.87251e+06	1.13965329751931	0.188594998052739	0.120654503975437	0.976085091393644	unchanged
meta_1118	β-Pseudouridine	58774.2330766667	61905.3	1.05327292725792	0.0748793202973154	0.831631245896917	0.142061784875028	unchanged
meta_1119	Octadeca-11E,13E,15Z-trienoic acid	3028992.61566667	3230935.85033333	1.06667009804585	0.093114045415646	0.292568369354545	0.676165911058994	unchanged
meta_1120	Hordenine	65475.7441433333	70184.5427366667	1.0719166869341	0.100192778913323	0.776814158671777	0.190773326565879	unchanged
meta_1121	Cyclo(Phe-Glu)	70992.8	100366.717816667	1.41375910902642	0.499536319709282	0.050589277798942	1.04630050127821	unchanged
meta_1122	1-O-Caffeoyl-(6-O-glucosyl)-β-D-glucose	318810.002466667	1046037.25533333	3.28106786876206	1.71416543625614	0.000750243333638345	1.25503445154455	up
meta_1123	2,4,6-Tri-O-galloyl-D-glucose*	4346.86197763333	12813.0038866667	2.94764451979282	1.55956254870194	0.0436150606826824	1.08568903314918	up
meta_1124	5-Acetamidopentanoic Acid	23901.2	16726.6853566667	0.699825546809583	-0.514933	0.0486270355820013	1.0383822445545	down
meta_1125	7,4'-Dihydroxyflavone	14515.2843766667	16315.0354133333	1.1239900638502	0.168629282091395	0.474818794289247	0.499978043051027	unchanged
meta_1126	3-(4-Hydroxyphenyl)-propionic acid*	60173.8	88847.4067766667	1.47651319781332	0.562194252059225	0.0188641305158763	1.18696820190939	up
meta_1127	Butyl isobutyl phthalate*	2133730.89833333	2.38077e+06	1.11577858382218	0.15805076577444	0.142771802575453	0.850311831642865	unchanged
meta_1128	L-Cystathionine	48262.2	80119.8153366667	1.6600941842779	0.731265094184298	0.0618163532901284	1.00204372299082	unchanged
meta_1129	Allysine(6-Oxo DL-Norleucine)	127909.274966667	108213	0.846012587657935	-0.241249	0.412036089398293	0.529835678281861	unchanged
meta_1130	N-Acetyl-L-threonine	78556.4565266667	84739.1930533333	1.0787043713532	0.109299535427698	0.403546109230228	0.55694537512654	unchanged
meta_1131	L-Homocystine	110196.807573333	210828.248933333	1.91319742900022	0.935985757710573	0.000894962006590103	1.23515110044467	up
meta_1132	Quercetin-3-O-(2''-O-rhamnosyl)galactoside	9	215125	23902.8072555556	14.5448924444431	0.00813699826963183	1.23996321095407	up
meta_1133	3-Hydroxy-L-phenylalanine	2.74712e+06	3030153.72966667	1.10303090341975	0.141473211224726	0.319729087975488	0.664323405887049	unchanged
meta_1134	Syringaresinol-4'-O-glucoside	3877268.60466667	3846380.46966667	0.992033532326643	-0.0115392	0.967525761780998	0.028063371078876	unchanged
meta_1135	Diosmetin-7-O-glucuronide	611722.070166667	512369.938166667	0.837586157431052	-0.25569	0.225659381420186	0.762222932490413	unchanged
meta_1136	Isorhamnetin-3-O-neohesperidoside*	1420968.85793333	1407180.45666667	0.99029647892022	-0.0140676	0.964647110903672	0.0298156255633426	unchanged
meta_1137	Epicatechin gallate*	62434.8565366667	66148.5545666667	1.0594811654259	0.0833579409067123	0.938378951496626	0.0520045976604116	unchanged
meta_1138	Quercetin-3-O-xylosyl(1→2)arabinoside	77433.5233733333	58413.5	0.754369408561829	-0.406657	0.266218057242632	0.713343799920906	unchanged
meta_1139	4(3H)-Quinazolinone	33976.9322466667	46801.5	1.37745065770591	0.462000640278849	0.384094485082023	0.605579359867795	unchanged
meta_1140	Quercetin-7-O-rutinoside-4'-O-glucoside	56847	99640.4743066667	1.75278290750584	0.809647320878016	0.0879411241420998	1.05379778796507	unchanged
meta_1141	(S)-2-Phenyloxirane	31274530.1533333	2.28172e+07	0.729579096412678	-0.454864	0.0642829439200631	0.996493065974794	unchanged
meta_1142	Argininosuccinic acid	224566.850733333	513636.292033333	2.28723113120227	1.19360216154784	0.000467012030011028	1.2395093550788	up
meta_1143	Quercetin-3-O-glucuronide	75160.5172033333	110699.136856667	1.47283628393868	0.558597073634787	0.343883869495116	0.609424727169224	unchanged
meta_1144	3-Hydroxyanthranilic acid	197087.270866667	155111.938233333	0.787021594805428	-0.345525	0.120028063744876	0.922170589442412	unchanged
meta_1145	Syringaresinol	23759.6570233333	22748	0.957419307764427	-0.0627772	0.781279877380527	0.196245455438216	unchanged
meta_1146	Ribulose-5-phosphate	82207.8962833333	186526.169266667	2.26895684842482	1.18202917174472	0.0223253413179754	1.11862676422182	up
meta_1147	Isorhamnetin-3-O-rutinoside (Narcissin)*	1.51848e+06	1356363.13766667	0.893235028658557	-0.162888	0.631228916118996	0.320308335952626	unchanged
meta_1148	Dehydroascorbic acid	54578.7	54438.9909033333	0.997440692031385	-0.00369703	0.990033458394366	0.0083616396844609	unchanged
meta_1149	Pyrocatechol	18497.6626666667	161164.080733333	8.7126727110099	3.12311534975843	0.000100502873673155	1.25053606289819	up
meta_1150	LysoPC 16:2	111892	52415.5408233333	0.468447536626769	-1.09404	0.20683883124366	0.810905744817523	unchanged
meta_1151	L-Tartaric acid	102669.084206667	218009	2.12341114547357	1.08638374011141	0.0196732726095905	1.11391398807956	up
meta_1152	2,3,5,4'-Tetrahydroxystilbene-2-O-(2'-gallic acyl)-D-glucoside	10101.1755643333	25715.8	2.54582316446425	1.34813221161526	0.0190116887046381	1.17155766003899	up
meta_1153	Tridecanoylglycine	193913.790633333	181185	0.934355955335829	-0.0979558	0.400556052026798	0.555186727687214	unchanged
meta_1154	6-O-Caffeoylarbutin	508182.954766667	1.05654e+06	2.07904669979557	1.05592216454876	0.0489124853102068	1.04920808150794	up
meta_1155	LysoPE 17:0	77631.6387866667	182887	2.35582990464206	1.2362353776284	0.0148002825133221	1.20351946834874	up
meta_1156	O-phosphate-L-tyrosine	220567.413033333	3414938.50066667	15.482515996824	3.95256803156297	0.00527795917214683	1.24635660762704	up
meta_1157	2-Hydroxyphenol-1-O-glucosyl(6→1)rhamnoside	28347.6129733333	41710.4	1.47139035442727	0.557180039038258	0.515263506704564	0.436850051609811	unchanged
meta_1158	Quercetin-3-O-(2''-O-galloyl)galactoside	9	99284.4992066667	11031.611022963	13.4293558726656	0.0148704009777598	1.22354703578803	up
meta_1159	1-Linoleoylglycerol-3-O-glucoside*	44263.6059233333	17113.3829166667	0.386624238122575	-1.371	0.0437214305255255	1.10081986005998	down
meta_1160	Butyl Beta-D-Fructopyranoside	79920.5	114883	1.43746204093939	0.523523859311581	0.0300048760327765	1.17885186484226	up
meta_1161	Acetoxyindole N-malonyl glucoside	92684.9	145532	1.57018063725202	0.650930539675399	0.12153890034543	0.932788528450439	unchanged
meta_1162	Retinol (Vitamin A1)	207978.729633333	140065.256033333	0.673459522905388	-0.570337	0.0584883618241351	1.1125571779312	unchanged
meta_1163	Matairesinol	113172	109270.151583333	0.965519524949782	-0.0506227	0.960383478138022	0.0339091219808511	unchanged
meta_1164	1,2-O-Diferuloylglycerol*	237606.797333333	82504.1	0.347229444426444	-1.52604	0.0155215420666201	1.20829844850771	down
meta_1165	1,3-O-Diferuloylglycerol*	237606.797333333	82504.1	0.347229444426444	-1.52604	0.0155215420666201	1.20829844850771	down
meta_1166	3-Methyl-L-Histidine*	918852.146466667	1041785.20333333	1.13378981301768	0.181153211864877	0.0267361740042642	1.13354303230791	up
meta_1167	2-Phenylacetamide*	1051493.03783333	1103366.47273333	1.0493331225539	0.0694727503302662	0.682818172642091	0.283403993211577	unchanged
meta_1168	Maltitol	1.39042e+06	1559225.99366667	1.12140490906023	0.165307290470053	0.289100597706148	0.689321447211561	unchanged
meta_1169	Rhamnose*	242542	148199	0.611025110376017	-0.710696	0.0175202743844535	1.19314526271954	down
meta_1170	N-Oleoylethanolamine	23106.4968966667	29713.3197733333	1.28592923047629	0.362811247914466	0.0945132671312226	0.995694291626805	unchanged
meta_1171	3',7-dihydroxy-4'-methoxyflavone	55456.1705833333	91616.5279233333	1.65205290880412	0.724259891386302	0.184045698897729	0.791993432983325	unchanged
meta_1172	1-Methoxy-indole-3-acetamide	970291	967624.121666667	0.997251591460409	-0.00397057	0.959637940005912	0.0340177828753189	unchanged
meta_1173	Isorhamnetin-3-O-sophoroside	212281.301933333	457887.642333333	2.15698527455391	1.1090163274485	0.00147684488084393	1.23804358785835	up
meta_1174	δ-Guanidinovaleric acid	142538.229866667	370342.002366667	2.59819420174568	1.37750926890142	0.00124497904193874	1.22396047821142	up
meta_1175	D-Glucosamine	389138	393716	1.01176340219638	0.0168719596119248	0.910755213064428	0.0772440342966903	unchanged
meta_1176	Quercetin-3-O-(6''-O-galloyl)galactoside	45262.1884566667	253187.413433333	5.59379521994901	2.48382743998291	0.0302981252735439	1.18535642072092	up
meta_1177	3,5-O-Dicaffeoylquinic Acid Methyl Ester*	300802	182034.435096667	0.605163566304988	-0.724603	0.206183838023764	0.854372343386126	unchanged
meta_1178	4,8-Dihydroxy Naphthol-1-O-glucoside	5353481.51466667	7595842.62133333	1.41886034359573	0.504732593966951	0.345039669833148	0.656245744652039	unchanged
meta_1179	Trimethylamine N-Oxide*	79369.1115266667	71482.9395766667	0.900639281474754	-0.150979	0.451499602112286	0.493060520979971	unchanged
meta_1180	Apigenin; 4',5,7-Trihydroxyflavone	116895.757866667	170193.130033333	1.4559393184093	0.541950227202592	0.0120240083848281	1.1811048271364	up
meta_1181	3,4-O-Dicaffeoylquinic Acid Methyl Ester*	292783.953866667	160242	0.547305675853309	-0.869581	0.285139813869062	0.735126429834664	unchanged
meta_1182	3,4-Di-O-caffeoylquinic acid methyl ester	650810.166466667	1228121.19733333	1.88706516986507	0.916144247325022	0.0074177606560543	1.23526467338286	up
meta_1183	Neopterin	55294.2	63314.2	1.14504213934142	0.195400692732896	0.573402536504691	0.394463672104779	unchanged
meta_1184	Methyl 3-O-Methyl Gallate	12995.4	41491.2112766667	3.19277167645641	1.67480938566029	0.00734932121734729	1.18743512469036	up
meta_1185	Uridine 5'-monophosphate	106901.322403333	172489.054066667	1.61353526961878	0.690225113460421	0.0166669006601935	1.13102281140736	up
meta_1186	Antiarol; 3,4,5-Trimethoxyphenol	1.09286e+06	787592	0.720669019044316	-0.472591	0.00601058042259565	1.17999704303658	down
meta_1187	Feruloyl syringic acid	442991.106066667	428406.226266667	0.967076359772774	-0.0482983	0.826327206840705	0.146633256161994	unchanged
meta_1188	1-Linoleoylglycerol	494231.430566667	268468.847966667	0.543204724270269	-0.880432	0.0165953899579181	1.20606311260201	down
meta_1189	Dodecanedioic aicd	17829.8914533333	17060.5	0.956845929469218	-0.0636415	0.440664701784973	0.500431391628864	unchanged
meta_1190	S-Methyl-L-cysteine	1011165.87406667	1.11911e+06	1.10675243271335	0.146332544576165	0.264621336988109	0.762751345685259	unchanged
meta_1191	3-P-Coumaroyl-1-Feruloylglycerol	356779.477166667	177768.985866667	0.498260122130353	-1.00503	0.0011803243441724	1.23658019475584	down
meta_1192	N1,N8-Bis(sinapoyl)spermidine	384363	253899	0.660569121834313	-0.598219	0.131827979472294	0.924788355806125	unchanged
meta_1193	5-Hydroxyquinoline	44045.0649033333	52258.2921733333	1.18647326977553	0.246679598216915	0.831317013960644	0.147573038784663	unchanged
meta_1194	Cytosine	2979269.12333333	2.24691e+06	0.754182938158355	-0.407014	0.270349549327952	0.74154562644403	unchanged
meta_1195	5,6,2',3',4',6'-Hexamethoxyflavone	83849.8	89131.2408533333	1.06298692261595	0.0881238482395122	0.65157503254991	0.302408371132625	unchanged
meta_1196	5-Hydroxyindole-3-acetic acid	44241.8	64310.0494966667	1.45360269399451	0.539632998466256	0.188685780492382	0.803402753187495	unchanged
meta_1197	Mucic acid-dimethyl-2-O-gallate	77218.6	75137.9	0.973054690410588	-0.0394072	0.829924758834568	0.143802939819869	unchanged
meta_1198	Nonivamide	142031	55989.0704133333	0.394202612787835	-1.34299	0.0126593134704372	1.22288208564014	down
meta_1199	Ala-His	146377	302441	2.06617728715656	1.04696404913429	0.0534343785540771	1.09272896423592	unchanged
meta_1200	11,14,17-Eicosatrienoic acid*	455867.341366667	510365.555766667	1.11954840686024	0.162916908563365	0.525173460617723	0.440458517741733	unchanged
meta_1201	Dihomo-gamma-linolenic acid; (8Z,11Z,14Z)-Icosatrienoic acid*	455867.341366667	510365.555766667	1.11954840686024	0.162916908563365	0.525173460617723	0.440458517741733	unchanged
meta_1202	γ-glutamylmethionine	79426.2677466667	85368.8	1.07481846739025	0.104093014874068	0.875115465059132	0.109153567555824	unchanged
meta_1203	1-Phenylethanol	287189.783733333	234934.283833333	0.818045408089721	-0.289747	0.397233415477827	0.588925107204916	unchanged
meta_1204	Butyl beta-D-glucoside	281136.579333333	220345	0.783764217457968	-0.351508	0.509518257833443	0.445257926951918	unchanged
meta_1205	Tricin-7-O-glucuronyl(2→1)glucuronide	213465.020466667	243278	1.13966409844647	0.1886086709568	0.341012518532075	0.623736727951267	unchanged
meta_1206	Eriodictyol-8-C-glucoside-4'-O-glucoside	3636150.83166667	6685811.16166667	1.83870567288931	0.878690561725587	0.00449670159569817	1.24610627816563	up
meta_1207	D-Sucrose*	142475	208821.996133333	1.4656760033451	0.551566222143322	0.0414438831865539	1.05909338974781	up
meta_1208	N-Feruloyltyramine	79020.1830766667	25770.5477933333	0.32612614638377	-1.6165	0.00172696803024126	1.24205551672085	down
meta_1209	Isorhamnetin-8-C-glucoside	925453.210533333	843299.399033333	0.911228562865263	-0.134115	0.0215884753866275	1.11245882450734	down
meta_1210	D-Panose	78672.0150433333	119570	1.51985930237251	0.603937775534291	0.00764270575506356	1.16972015456116	up
meta_1211	Quercetin-3-O-(2''-O-glucosyl)glucuronide	176567.460633333	235513	1.3338391131369	0.415584660017626	0.036169521830044	1.06285379037294	up
meta_1212	Stearamide	150294	300939.197366667	2.00233726868775	1.00168499859057	0.0113628605327403	1.1638267829165	up
meta_1213	1,4,6-Tri-O-galloyl-β-D-glucose*	4307.17	13881.6	3.22290408185098	1.68836125240705	0.180136909848227	0.852368596217719	unchanged
meta_1214	1-O-p-Coumaroyl-4,6-(S)-HHDP-β-D-glucose	159594.553433333	208613.947366667	1.30714954162775	0.3864241989937	0.000725607678988006	1.23242109775845	up
meta_1215	Luteolin-7-O-Sophoroside-5-O-arabinoside	15963.2	15816.6401366667	0.990819487483013	-0.0133059	0.986101669276271	0.0122684078811156	unchanged
meta_1216	2-Oxo-3,4-dihydro-1H-quinoline-3-carboxylic acid	65994.3	110648	1.6766303415853	0.745564642898641	0.191038568464522	0.825628461750738	unchanged
meta_1217	N-Acetylcadaverine	67029.4905966667	197232.442033333	2.94247263820235	1.55702899983014	0.0043951594281222	1.20598765631686	up
meta_1218	Chrysoeriol-8-C-glucoside-7-O-(6''-feruloyl)glucoside	788174.534433333	1393666.02466667	1.76822	0.822297835565642	0.0235750535968828	1.1778371783265	up
meta_1219	D-Erythrose-4-phosphate	57483.2	83901.3394566667	1.45958110670585	0.545554381440495	0.0116094937081731	1.16589104529462	up
meta_1220	Epicatechin	115032	77756.0028566667	0.675953214065237	-0.565005	0.135682212861969	0.954391050568098	unchanged
meta_1221	Coniferaldehyde	935961.989833333	1.13007e+06	1.20738624888093	0.271887275267532	0.0639453273510876	1.02112156904239	unchanged
meta_1222	2-Methyl-3-oxosuccinic acid	219638.832133333	155541.079866667	0.708167487305907	-0.497837	0.0400816840313148	1.06633882428311	down
meta_1223	Pro-Trp	61117.7910966667	69883.7207233333	1.14342680698002	0.193364018931428	0.235738032412205	0.75671631665446	unchanged
meta_1224	Cyclo(D-Leu-L-Pro)	26782.3034866667	38005.6374933333	1.41905783093878	0.504933384823766	0.513922015364194	0.432064190147897	unchanged
meta_1225	1-Methylpiperidine-2-carboxylic acid	2282129.01266667	1957373.64066667	0.857696313312049	-0.221461	0.495655039689846	0.476940674050727	unchanged
meta_1226	β-Carboline-1-propanoic acid	509739	470910.541533333	0.923826320443693	-0.114306	0.486265180170476	0.452129725732037	unchanged
meta_1227	N-Acetyl-L-phenylalanine	233067.704233333	253100.354266667	1.08595206315362	0.118960420106421	0.728029740757487	0.235229020285069	unchanged
meta_1228	Chrysoeriol-5,7-di-O-glucoside	368869.844766667	482994.372033333	1.30938969093247	0.388894525478544	0.00484943534215212	1.19666343034961	up
meta_1229	Luteolin-7-O-(6''-caffeoyl)rhamnoside	19534.2776833333	49700.4026766667	2.54426621154624	1.34724963052176	0.0850596168803817	1.05749364627565	unchanged
meta_1230	Pinoresinol-4,4'-O-di-O-glucoside	1050614.12576667	535363	0.509571643451232	-0.972643	0.0103666409741523	1.20711376008804	down
meta_1231	2,4-Dihydroxy-1,4-benzoxazin-3(4H)-one glucoside (DIBOA glucose)	63308.1015033333	111430.174773333	1.76012504130243	0.815677923214272	0.173317152481782	0.888089228186961	unchanged
meta_1232	Methylenesuccinic acid	31159492.8166667	26121913.9666667	0.838329241119564	-0.254411	0.137501476957016	0.856565145260927	unchanged
meta_1233	Triethylamine	828932.254966667	472399.622266667	0.56988929968187	-0.811246	0.00323617711407502	1.20628272128516	down
meta_1234	3,7,4'-Trihydroxyflavone	110564.894366667	96496	0.872753983465947	-0.196353	0.572668336323343	0.3857640504327	unchanged
meta_1235	Quercetin-3-O-neohesperidoside*	368357	810597.319633333	2.20057551357216	1.13788087920205	0.00657875829951216	1.23165285388186	up
meta_1236	D-Glucosamine 1-phosphate	56444.2568133333	80838.3413466667	1.43218009963364	0.518212925919647	0.0259455617015581	1.11255661504786	up
meta_1237	Ile-His	164182.528566667	316373	1.92695872247781	0.946325667889791	0.0128924555768995	1.19610677284897	up
meta_1238	4-Methoxyphenylpropionic acid	10146	17562.5819503333	1.73098866512154	0.79159627766441	0.347123232062149	0.65580191082885	unchanged
meta_1239	4-Hydroxybenzylamine	58677.7770133333	62403.2586933333	1.06349050474686	0.0888071524186824	0.510133822018017	0.44031881605926	unchanged
meta_1240	Tyr-Ala	185775.764366667	245247.648233333	1.32012724624987	0.400676996770031	0.155747397372905	0.837068283289105	unchanged
meta_1241	3'-O-Methyl-epicatechin	8168.41000733333	22696.3691133333	2.77855409962983	1.47433433044778	0.213024762044502	0.841911967600636	unchanged
meta_1242	Tricin-7-O-(2''-feruloyl)glucoside-5-O-glucoside	35693.6532433333	99638.0313466667	2.79147753992586	1.48102894832028	0.00378762559930378	1.20319414620859	up
meta_1243	Tricin-4'-O-(syringyl alcohol)ether-5-O-glucoside	26142938.4066667	5.06877e+07	1.93886617875649	0.955213231548431	0.00543509916826374	1.22969046319828	up
meta_1244	Kaempferol-3-O-(6''-Sinapyl)glucosyl-(1→2)-Galactoside	42547.1495166667	126325	2.9690656028676	1.57000897068602	0.0141224920290598	1.17768216758812	up
meta_1245	LysoPE 20:2	74317.5	81003.2	1.08996128115312	0.124276886854938	0.304334826702527	0.641650647137105	unchanged
meta_1246	3-pyridine-methanol-O-β-D-glucopyranosyl	4846160.72966667	12958850.9763333	2.67404481593096	1.41902364463079	0.265747155847524	0.762878198546999	unchanged
meta_1247	Oxalic acid	54189.2	20764.2351366667	0.383180524113875	-1.3839	0.0504353569652821	1.09936084348658	unchanged
meta_1248	Quercetin-5,4'-di-O-glucoside	155691.266966667	208764	1.34088534037491	0.423185877104564	0.0830576845251954	0.981662179303813	unchanged
meta_1249	2-Linoleoylglycerol-1,3-di-O-glucoside*	258228.435566667	120567	0.466900668028379	-1.09881	0.0718849998180364	1.04288134998052	unchanged
meta_1250	Kaempferol-3-O-(2''-O-acetyl)glucoside	50539.5079966667	98633	1.95160257251624	0.964659290074663	0.0580989791802724	1.06535636618322	unchanged
meta_1251	N-Feruloylagmatine	56662.7339066667	267440	4.71985023949814	2.23874108370553	0.00154465153670512	1.25050912177762	up
meta_1252	8-(Benzyloxy)-1-Naphthol*	84212.0971133333	52626.5185133333	0.624928250421173	-0.678238	0.0498909598329517	1.11411200462699	down
meta_1253	Spermine	1.03698e+06	1173271.80066667	1.13143459224995	0.178153185431904	0.174325668132717	0.812966789231334	unchanged
meta_1254	Tricin-4'-O-(β-guaiacylglycerol)ether-7-O-(6''-malonyl)glucoside	238503	285667.417066667	1.19775371181125	0.260331284356037	0.180446742544945	0.798739370239959	unchanged
meta_1255	Quercetin-3-O-(2''-O-arabinosyl)rutinoside	3229.73038433333	3602.33481166667	1.11536703780004	0.157518541067798	0.889334527718212	0.0957180557207095	unchanged
meta_1256	3,5-Dihydroxy-3',4'-diacetoxylstilbene-3-O-glucoside	2711552.47933333	3894915.29433333	1.43641523592822	0.522472860733914	0.066899083869036	1.05102276698203	unchanged
meta_1257	Epigallocatechin-3-gallate	7928.39427066667	19387.3915283333	2.44531122778069	1.2900180963435	0.209649705800435	0.760541205507105	unchanged
meta_1258	1-O-Caffeoylglycerol	284412	221462.865533333	0.778667943653382	-0.36092	0.0782068907732436	1.05552131376673	unchanged
meta_1259	Mequinol	24394.4	47960.1	1.96602967949279	0.975285100993783	0.307547756089409	0.680225470798434	unchanged
meta_1260	2-Linoleoylglycerol	395156.625733333	195326	0.494300956076626	-1.01654	0.00600937128863782	1.24483071182504	down
meta_1261	O-Phosphorylethanolamine	45220.1264966667	30190.1537433333	0.667626477019226	-0.582887	0.17745162798744	0.801352235211075	unchanged
meta_1262	2-Deoxyribose-1-phosphate	60900.1786566667	97971.6238166667	1.60872473575152	0.685917491791934	0.0629042394516664	1.10226675952192	unchanged
meta_1263	Biotin	321242	301636.139666667	0.938967711513413	-0.0908525	0.819047045584382	0.153142246325964	unchanged
meta_1264	D-Maltose	168081	233758	1.3907401268363	0.475852863625053	0.0242076871035904	1.10727092282589	up
meta_1265	3,4-Dimethoxybenzoic acid; Veratric acid	83293.2	130054.043533333	1.56140089291357	0.642840999816535	0.202553791521048	0.81566452732278	unchanged
meta_1266	Quercetin 3-O-glucoside 7-O-xyloside	70953.4641933333	82846.3601066667	1.16761543708321	0.223565189998867	0.496385074598218	0.46879569869661	unchanged
meta_1267	1-O-Cinnamoyl-β-D-glucose	14812.5658333333	32772	2.21244505231172	1.14564162525585	0.0506006542824512	1.09789313429967	unchanged
meta_1268	Dihydrodehydrodiconiferyl alcohol	66140	81844.8052533333	1.23744707149004	0.307366819065492	0.128875057027507	0.9460859387527	unchanged
meta_1269	Anthranilate-1-O-Sophoroside	3.7475e+06	2.92135e+06	0.77954561060335	-0.359295	0.1309939497456	0.867268602557074	unchanged
meta_1270	Orotic acid (Vitamin B13)	630543	1.30578e+06	2.07088977514935	1.05025076694454	0.0127418239889299	1.22561976361849	up
meta_1271	N-Feruloyloctopamine	26434.6130366667	28108.2049333333	1.06331062589588	0.0885631142496704	0.881378933021956	0.103226449871779	unchanged
meta_1272	3-Hydroxypropanoic acid	41189.6451566667	20310.8676266667	0.493106156885144	-1.02003	0.0490647822869069	1.03837357554416	down
meta_1273	Asp-Glu	70989.8418333333	85982.2	1.21119079884507	0.276426150635248	0.489753484192542	0.450823943300499	unchanged
meta_1274	Hydrangeifolin I	39749.1	68911.3315533333	1.73365691284791	0.793818420412997	0.00466526428723662	1.23442585303387	up
meta_1275	Dihydrocharcone-4'-O-glucoside	393564.347166667	318859.892266667	0.810184902576137	-0.303677	0.149248583953973	0.872202901548494	unchanged
meta_1276	3,3-dimethoxyindolequinone	25109.2491133333	91392.8145466667	3.63980675543722	1.86386185691488	0.0424652745955536	1.14467822605029	up
meta_1277	4-Methylbenzoic acid	823008	898255.388533333	1.0914301669675	0.126219825250662	0.871802525130464	0.111152487209457	unchanged
meta_1278	Resveratrol	62170.0630866667	57508.9	0.925024826174475	-0.112436	0.848617072531094	0.133306303665459	unchanged
meta_1279	2-Hydroxyisocaproic acid	75851	87748.8	1.15685783386295	0.210211582697007	0.0440960918562371	1.08109925255629	up
meta_1280	Dihydroferulic Acid	51420.2	82449.1299733333	1.60343794642645	0.681168522089434	0.0443181422095814	1.10674057559281	up
meta_1281	L-Methionine methyl ester	412719	456470.072766667	1.10600559989556	0.145358690202906	0.214626035063887	0.800099778856626	unchanged
meta_1282	Erythorbic Acid; Isoascorbic Acid	581246.932033333	394969.468633333	0.679520952053271	-0.55741	0.221039796914337	0.824122177889736	unchanged
meta_1283	Tricin-7-O-(2''-O-rhamnosyl)galacturonide	578035	614499	1.06308242476704	0.0882534587623625	0.45873545071574	0.508876809708375	unchanged
meta_1284	Apigenin-7-O-glucuronide	141022.058706667	170683.460233333	1.21033164455757	0.275402416425949	0.698726894858368	0.264865884560998	unchanged
meta_1285	Guanidinoacetate	19635.1	18729.1	0.953854168236927	-0.0681594	0.839906507647764	0.140984280975803	unchanged
meta_1286	Quercetin-3-O-(6''-O-malonyl)glucosyl-5-O-glucoside	2473.57	130780.027713333	52.8709907987145	5.72440445786493	0.0170733206096796	1.21565789759332	up
meta_1287	5,7,8-Tetrahydroxy-6-methoxyflavone*	226181	231093.506133333	1.02171981885638	0.0309996274257791	0.874658372427351	0.106759948706923	unchanged
meta_1288	Luteolin-7,3'-di-O-glucoside	151902	222185.938266667	1.46269116376675	0.548625187428005	0.109892727874586	0.976531744064593	unchanged
meta_1289	4',5-Dihydroxy-3',5'-dimethoxyflavone	48031.8	75119.3016466667	1.56394856545459	0.645193066619825	0.167214034295962	0.876562786319687	unchanged
meta_1290	(2s)-2-Amino-4-sulfinobutanoic acid	58324.1	67733.4759366667	1.16132909231998	0.215776854702333	0.684823121505634	0.278382154388064	unchanged
meta_1291	Kaempferol-3-O-glucoside (Astragalin)*	7117991.47666667	5242637.78733333	0.736533305008739	-0.441177	0.0894668767289724	1.01757201356778	unchanged
meta_1292	Coumarin-3-carboxylic Acid	1195141.97126667	1433555.65033333	1.19948565509249	0.262415904233541	0.363313087993482	0.623752560577325	unchanged
meta_1293	1-Methoxy-3-indolealdehyde	100896.861686667	126399.367866667	1.2527581706079	0.3251079471924	0.102216769825666	1.00559	unchanged
meta_1294	Isonicotinic acid	1.82284e+06	1.26465e+06	0.693776563901243	-0.527457	0.20961987467648	0.793610658336497	unchanged
meta_1295	Kaempferol-3-O-(2''-O-galloyl)glucuronide	3502.61924433333	6449.86016466667	1.84143913875352	0.880833715635982	0.469547772911467	0.49473173392342	unchanged
meta_1296	Ethyl butyrate*	107971.980063333	56114.8580033333	0.519716855895557	-0.944202	0.115923720823284	0.995517799425875	unchanged
meta_1297	Ethyl isobutyrate*	107971.980063333	56114.8580033333	0.519716855895557	-0.944202	0.115923720823284	0.995517799425875	unchanged
meta_1298	Oxamic acid	35756.1336166667	36705.5845666667	1.02655351275333	0.037808835017476	0.926319193857891	0.0632753305079326	unchanged
meta_1299	Chrysoeriol-7-O-(6''-feruloyl)glucoside	575626.668966667	749333	1.30176916341482	0.380473644876837	0.179535592089799	0.808029820859966	unchanged
meta_1300	Dehydrodiconiferyl alcohol-4-O-glucoside	164266	146456.781566667	0.891585272687959	-0.165555	0.556679872352135	0.408839170809149	unchanged
meta_1301	L-Cystine	80243.9196633333	85596	1.06669779104911	0.0931515003325144	0.883977779931582	0.0979461156113177	unchanged
meta_1302	Myricetin-3-O-galactoside*	451798.367233333	515458	1.1409027313589	0.190175798666106	0.207392441145924	0.792305704509988	unchanged
meta_1303	Dehydrodiconiferyl alcohol-gamma'-O-glucoside	271203.336133333	323340.381266667	1.19224337678391	0.253678768215557	0.17580172827657	0.885610098883027	unchanged
meta_1304	12-Hydroxyoctadecanoic acid	68559.2028766667	74712.3409166667	1.08974926460375	0.123996230117344	0.0629211046518437	1.05702383295843	unchanged
meta_1305	Lumichrome	76598.1267866667	69809.8	0.911377142608554	-0.13388	0.587476630069846	0.378043485962097	unchanged
meta_1306	Dobutamine	33922.7023466667	27259.1011833333	0.803565143624588	-0.315513	0.620700027953065	0.330544228277432	unchanged
meta_1307	Ellagic acid-4-O-glucoside	9	1776015.46966667	197335.052185185	17.590287715963	0.000388791884955257	1.25924441853551	up
meta_1308	Epiafzelechin	38166.0077133333	39365.8070833333	1.03143633410682	0.0446547729422301	0.934914134087982	0.0566856306978631	unchanged
meta_1309	Met-Thr	82500.7	185549.560033333	2.24906604009246	1.16932602408375	0.0304610505434521	1.17952077720963	up
meta_1310	D-Threitol*	237783.548666667	131299.975033333	0.552182755155169	-0.856782	0.0384247090060084	1.09902619272867	down
meta_1311	Quercetin-3-O-(2''-O-Xylosyl)rutinoside	56754.4073266667	80609.7384266667	1.42032561388041	0.506221709785789	0.267221555729645	0.68672603072376	unchanged
meta_1312	4'-Methoxyresveratrol	46353.6	48344.6	1.04295257937886	0.0606735633704022	0.750274250697697	0.215211415764493	unchanged
meta_1313	3',4',7-Trihydroxyflavone	196549.130866667	115037.624976667	0.585286866797213	-0.772784	0.118074545945974	0.894866670646328	unchanged
meta_1314	1,6-Di-O-galloyl-2-O-Feruloyl-β-D-glucose	10191.3411246667	13180.1018666667	1.29326471417644	0.371017605961636	0.358039936433378	0.626724860029795	unchanged
meta_1315	5,6-Dimethylbenzimidazole	61977.2199533333	84907.6265666667	1.36998120649166	0.454156102319195	0.268913631105851	0.713136700446865	unchanged
meta_1316	N-Hydroxypipecolic acid	120057	110393	0.919499640028024	-0.121079	0.65747570099948	0.301885023378151	unchanged
meta_1317	Epicatechin-4'-O-β-D-glucopyranoside	192369	481107.823733333	2.50096080849079	1.32248244982636	0.0413160005593144	1.06611458355129	up
meta_1318	4-Hydroxy-3-methoxymandelate	462113.871666667	404782.289933333	0.875936245915838	-0.191102	0.705335005823709	0.263735265129374	unchanged
meta_1319	Aminomalonic acid	766049.902266667	1165268.62936667	1.5211393225412	0.605152296871813	0.242261268661211	0.712584984939409	unchanged
meta_1320	Orotidine	46782.1257566667	114473.304633333	2.44694534037971	1.2909818749997	0.014423853736367	1.13573386393108	up
meta_1321	Tricin-7-O-(2''-feruloyl)glucuronide	9	27503.8308066667	3055.98120074074	11.5774	0.111950150107661	1.01680802748146	unchanged
meta_1322	3'-Hydroxy-3,4,5-trimethoxybibenzyl	231642.742266667	61747.4	0.266563018101886	-1.90745	0.00321663893747186	1.23675422846481	down
meta_1323	Taxifolin-7-O-rhamnoside	233985.107566667	181560	0.775946603987479	-0.365971	0.136267244776575	0.902735011020224	unchanged
meta_1324	Cyclo(D-Phe-L-Pro)	10648.2	11473.9822543333	1.07755154140909	0.107756877905474	0.821275468828682	0.151527786747858	unchanged
meta_1325	3-Methylxanthine	212681	181183.537666667	0.851900828305681	-0.231243	0.648138463726683	0.301830853638865	unchanged
meta_1326	p-Coumaraldehyde	17852.1430666667	26700.0976233333	1.49562422414077	0.580747743361898	0.0400820883433288	1.10838240713086	up
meta_1327	catechin-4-β-D-galactopyranoside	307668	317420.817866667	1.03170078663536	0.0450246217028587	0.88769199031189	0.0978085243651225	unchanged
meta_1328	Citicoline	89678.6828266667	62596.3	0.698006144793493	-0.518688	0.0722135618624526	1.05143871775001	unchanged
meta_1329	3-(3,4,5-Trimethoxyphenyl)propan-1-ol	516862	753652	1.45813106109854	0.544120399156676	0.352869823857122	0.615297623960839	unchanged
meta_1330	5-Aminovaleric acid	49279.7	49978.9513933333	1.01418974080763	0.0203275857873367	0.969853157765477	0.0253581168020409	unchanged
meta_1331	Luteolin-7-O-(6''-sinapoyl)glucoside	1.18476e+07	14385245.3033333	1.21418604514565	0.279989497248049	0.593218092429785	0.351081785416189	unchanged
meta_1332	Digallic acid	57928.5	54275.1	0.936933790351244	-0.093981	0.888610867017097	0.0995774726792281	unchanged
meta_1333	Met-Asn	58731.7710766667	82553.9	1.40560965464904	0.491196005868757	0.206917352979761	0.810666384215426	unchanged
meta_1334	3-Hydroxy-11-oxours-12-en-28-oic acid (11-Keto-ursolic acid)	420268.146466667	397501.938266667	0.945829327320181	-0.0803482	0.861235807101223	0.123911263125514	unchanged
meta_1335	Tricin-7-O-[(2''-Feruloyl)glucuronyl](2→1)glucuronide	43762.1063466667	48079.5	1.09865583729295	0.13573952132598	0.837763409393459	0.139525664852813	unchanged
meta_1336	4-Hydroxy-2-oxoglutaric acid	225765	295044.856833333	1.30686635554109	0.386111613928776	0.201199853251003	0.789884881210116	unchanged
meta_1337	Ergometrinine	87232.4	119399.176113333	1.36874837028571	0.45285724695518	0.176748985392776	0.873440750871585	unchanged
meta_1338	2,5-Dihydroxyacetophenone	54710.3556466667	72959.2232233333	1.33355417563948	0.415276435566597	0.531145585598203	0.430494006084982	unchanged
meta_1339	1-O-Galloyl-rhamnose	37192.8334366667	203775.676233333	5.47889626587149	2.45388528878178	0.0182059788296814	1.1918200272265	up
meta_1340	(2-Oxo-3H-1,3-benzoxazol-6-yl)acetate	81816.0521466667	68662.4	0.839229529150502	-0.252863	0.397669259632711	0.570786956801179	unchanged
meta_1341	5-O-Feruloylquinic acid	224293.410766667	279147	1.24456395507043	0.315640368761865	0.264549821536424	0.685742446331696	unchanged
meta_1342	Coumestrol	33735.9726933333	47953.2000566667	1.42142633599365	0.507339334716887	0.55585664565903	0.399172821113445	unchanged
meta_1343	5,7,8,4'-Tetramethoxyflavone	12525.4914056667	55587.2	4.43792899054258	2.14988658375582	0.00768524137925444	1.21352217112942	up
meta_1344	9-Aminoacridine	21478.4	19223.3412773333	0.8950080979351	-0.160027	0.905976145273476	0.0816932308344678	unchanged
meta_1345	Adenosine 5'-diphosphate	296463	309823.326933333	1.04506484761763	0.0635924661661488	0.362476542203044	0.618663458740497	unchanged
meta_1346	2,5-Dihydroxybenzaldehyde	65200.7405166667	108161.528366667	1.65890030557273	0.730227187693684	0.0163950090100221	1.21211104808959	up
meta_1347	γ-Glutamyltyrosine	245214	245086.778033333	0.999481346546773	-0.000748453	0.997718672398419	0.00200408729545901	unchanged
meta_1348	2,3-Dimethylmaleic anhydride	14193.4965533333	21948.9785266667	1.54641095266353	0.628923760779605	0.138400307052543	0.855446632554688	unchanged
meta_1349	p-Coumaryl alcohol	42439.7	66993.0243766667	1.57854765485371	0.658597814900714	0.0313589201137415	1.08379267693876	up
meta_1350	Kaempferol-3-O-rutinoside-7-O-rhamnoside	3835.84324766667	5817.36358433333	1.51658011256639	0.600821709600404	0.638302489126253	0.315355803380128	unchanged
meta_1351	3-hydroxyphenylacetic acid*	15839.6238166667	25858.5	1.6325209057548	0.70710146677058	0.109077521535113	0.93547744113918	unchanged
meta_1352	4-Hydroxyphenylacetic acid*	15839.6238166667	25858.5	1.6325209057548	0.70710146677058	0.109077521535113	0.93547744113918	unchanged
meta_1353	5,6-Dihydroxy-1H-indole-2-carboxylic acid	18259.5152666667	72621.8060533333	3.97720339191626	1.99175434263239	0.00162878567945013	1.21976147781068	up
meta_1354	Dioxindole	11626.3102033333	11560.5500133333	0.994343846942846	-0.00818327	0.964375001763842	0.0313907545725607	unchanged
meta_1355	Quercetin-3-O-rhamnoside(Quercitrin)	47911	119529.850966667	2.49482977592344	1.31894138277335	0.0735086280109458	0.998470867059415	unchanged
meta_1356	N-Acetyl-D-mannosamine	124889.687173333	90601.2	0.725449792617827	-0.463052	0.165510387705756	0.819054202837919	unchanged
meta_1357	2-Hydroxybenzaldehyde (Salicylaldehyde)	35281.4954966667	36684.2850966667	1.03975992457952	0.0562504556727198	0.5943395525201	0.362781108069832	unchanged
meta_1358	Strictinin*	11262.8768333333	20080.9804866667	1.78293528232818	0.834254336412865	0.305096953585397	0.642804871372184	unchanged
meta_1359	Anthranilic Acid	308138.931966667	298052.695233333	0.967267243158925	-0.0480136	0.865844966503222	0.113006654710088	unchanged
meta_1360	4-Methylphenol	10289.5043153333	13138.1433423333	1.27684900454874	0.352587927336078	0.333914306901563	0.666474654237117	unchanged
meta_1361	3,7-dihydroxy-4'-methoxyflavone	32783.0171366667	69238.9440766667	2.11203696682406	1.07863508630007	0.0055941172973276	1.1898611415148	up
meta_1362	Kaempferol-3-O-arabinoside-7-O-rhamnoside	184574	234239.146366667	1.26907809793435	0.343780854077101	0.266692835900824	0.731947268421519	unchanged
meta_1363	Apiferol	32126.7555466667	46811.1266933333	1.45707606936332	0.543076197943578	0.185596067189925	0.788735117530783	unchanged
meta_1364	Triacetonamine	158378.893866667	66516.0347966667	0.419980422723902	-1.25161	0.000202196098005732	1.24574808217846	down
meta_1365	Quercetin-3-O-(2''-O-galactosyl)glucoside	399378.350766667	510264	1.27764655926009	0.35348879268154	0.145575973733035	0.943112578116184	unchanged
meta_1366	Hesperetin-7-O-neohesperidoside(Neohesperidin)*	217674.235876667	176883	0.812605769293805	-0.299372	0.634252119530655	0.316052011284486	unchanged
meta_1367	2-Nitrophenol	108013.784366667	88648.4165366667	0.820713921435603	-0.285049	0.0727532630097522	0.974926422213654	unchanged
meta_1368	3-Methoxy-L-Tyrosine	128771.906533333	104501	0.811517205369243	-0.301306	0.041343680991942	1.05055480976327	down
meta_1369	Phe-His	208305.036933333	187947.534886667	0.902270716318867	-0.148368	0.760547162885886	0.203401496137071	unchanged
meta_1370	Kaempferol-3-O-neohesperidoside-7-O-glucoside*	46867.1700933333	55224.9593833333	1.1783292926233	0.236742767052707	0.166623608706649	0.902573304823716	unchanged
meta_1371	Kaempferol-3-O-sophoroside-7-O-rhamnoside*	46867.1700933333	55224.9593833333	1.1783292926233	0.236742767052707	0.166623608706649	0.902573304823716	unchanged
meta_1372	Kaempferol-3-O-(6''-Malonyl)glucoside-7-O-Glucoside	15724.3222633333	84846.9586566667	5.39590560634315	2.43186511061906	0.040062765799765	1.14947614335424	up
meta_1373	1,4-Naphthoquinone	78740.1078933333	75180.8	0.954796623619629	-0.0667346	0.900473995019918	0.0885903498228753	unchanged
meta_1374	Cyclo(L-Leu-trans-4-hydroxy-L-Pro)	59421.8855766667	137562.158703333	2.31500830659184	1.21101737009776	0.164150931708616	0.919329156747851	unchanged
meta_1375	Quercetin-3-O-(2'',3''-O-digalloyl)-glucoside	8865.38224966667	11993.4124446667	1.35283647189805	0.435987459831829	0.276056418817393	0.738009863103138	unchanged
meta_1376	Isorhamnetin-3-O-arabinoside	80072.8493333333	80601.1951766667	1.00659831450651	0.00948808723600579	0.969815288970276	0.0254797251454193	unchanged
meta_1377	2-Hydroxy-7-methoxy-1,4-benzoxazin-3(2H)-one glucoside (HMBOA glucoside)	32465.4	138412	4.26336	2.09199023310351	0.0301224692367946	1.17885784191492	up
meta_1378	3-Hydroxyl-5-methylphenol-1-O-β-D-(6'-galloyl)glucoside*	41365.2642033333	27050.5484833333	0.653943568457941	-0.612762	0.0367281842626802	1.06936614355575	down
meta_1379	S-(2-Carboxypropyl)cysteine	54776.6092166667	73877.1439433333	1.34869874203267	0.431568130411713	0.563981558215257	0.3832370632768	unchanged
meta_1380	Myricetin-3-O-(6''-malony)glucoside	107713.456576667	157971.043966667	1.46658596787513	0.552461641017825	0.229720053851207	0.764047721894398	unchanged
meta_1381	3-Amino-1-propionic sulfonic acid	6391.87666166667	9535.75238533333	1.49185487925966	0.577107203719744	0.366352013455222	0.605522983518134	unchanged
meta_1382	α-Ketoglutaric acid	1.1416e+06	799504.309133333	0.700334648867141	-0.513884	0.0372806482048131	1.05667362658629	down
meta_1383	4,6-O-(S)-Hexahydroxydiphenoyl-β-D-glucuronide	5597.70327233333	57900.9098233333	10.3436904398825	3.37067909963298	0.000354310829372269	1.25058850204041	up
meta_1384	Cytidine	6.01971e+06	5296869.99466667	0.879921076645339	-0.184554	0.732511446752493	0.237426409374972	unchanged
meta_1385	1-O-Cinnamoyl-4,6-(S)-HHDP-β-D-glucose	60925.9147166667	35363.1	0.580427976247129	-0.784811	0.381224105119193	0.591370300043115	unchanged
meta_1386	Cis-L-3-hydroxyproline*	16993483.6333333	19811573.7066667	1.16583357092277	0.22136185068094	0.356573483254391	0.623865908787727	unchanged
meta_1387	Sucrose-6-phosphate	38534.3	44451.3488633333	1.15355197732088	0.206083011158851	0.841013374549618	0.141999333672157	unchanged
meta_1388	Kaempferol-3-O-(2-O-Xylosyl-6-O-Rhamnosyl)Glucoside	33471.2180666667	42117.0667633333	1.25830696329743	0.331483909820933	0.490987784758984	0.463386930720662	unchanged
meta_1389	Kaempferol-3-O-(6''-galloyl)galactoside	11272.0184036667	9	0.000798437305342972	-10.2905	0.0569117209027343	1.12778766550369	unchanged
meta_1390	1-O-Feruloyl-3-O-galloyl-4,6-(S)-HHDP-β-D-glucose	13083.4	11874.8768653333	0.907630518206548	-0.139823	0.796037751894503	0.172934464589427	unchanged
meta_1391	Quercetin-3-O-sophoroside-7-O-rhamnoside	3299.49456533333	54273.1163466667	16.4489182424775	4.0399208036181	0.0206237723604181	1.19397382248324	up
meta_1392	4-hydroxyphenyl acrylaldehyde	371072.009666667	219570	0.591717069679384	-0.757021	0.034090351788194	1.1517011121069	down
meta_1393	Kaempferol-3-O-rutinoside-7-O-glucoside	63893.2427766667	124370.077186667	1.94652942598941	0.960904154296347	0.143402039931868	0.887471783785042	unchanged
meta_1394	Dehydrodiconiferyl alcohol	125101.037966667	152423.802133333	1.21840557529144	0.284994448568601	0.221002273650962	0.812048765289238	unchanged
meta_1395	Luteolin-6-C-(2''-glucuronyl)glucoside	748689.635733333	915510.233366667	1.22281675833529	0.290208229173921	0.0621089557210446	1.00856027808082	unchanged
meta_1396	Imidazole-4-Acetic Acid	317882	447267.505066667	1.40702483955968	0.492647798079238	0.0794652177552146	1.00395336262424	unchanged
meta_1397	Diferuloylcadaverine	43837.7640966667	43997.8919733333	1.00365273822619	0.00526018612114231	0.994749111715843	0.00468943643877371	unchanged
meta_1398	Vitexin-7-O-glucoside	2076759.42733333	1767405.83233333	0.851040235605322	-0.232701	0.564272170347496	0.405118022069889	unchanged
meta_1399	6-Methylmercaptopurine	70588.4021833333	66554.7872433333	0.942857256783858	-0.0848887	0.896021616549107	0.0875253381380819	unchanged
meta_1400	Naringenin-7-O-(2''-O-apiosyl)glucoside	420421.367633333	303282.634533333	0.72137778400892	-0.471173	0.0608043276424254	1.03044807757795	unchanged
meta_1401	BOA-6-O-glucoside	135310.526336667	9	6.65136722445899e-05	-13.876	0.042119086123389	1.16024402703033	down
meta_1402	Ethyl maltol	32678.8	46151.5301433333	1.41227870975341	0.49802482904849	0.350698457989846	0.598141341136937	unchanged
meta_1403	Myricetin-3-O-galactoside-3'-O-rhamnoside	26255.8250566667	19541.9	0.744287355199226	-0.426068	0.294226026938129	0.658460248544401	unchanged
meta_1404	N6-Isopentenyladenine	38273.4054866667	40088.3	1.04741997766479	0.0668400269927639	0.831559404098115	0.14596892338442	unchanged
meta_1405	N-(3-Indolylacetyl)-L-alanine	33469.1	25339.5	0.7571021817584	-0.40144	0.695094801223891	0.264249391585305	unchanged
meta_1406	Guaifenesin	17973.5518323333	6569.12039096667	0.365488160172616	-1.4521	0.332029170914911	0.650376818225817	unchanged
meta_1407	Eugenol	275813.238266667	277634.494766667	1.00660322365759	0.0094951232011553	0.977946300623539	0.019356891379646	unchanged
meta_1408	L-Cysteine	9409.94046066667	6693.41259933333	0.711312959663416	-0.491444	0.184401922955862	0.835199825584779	unchanged
meta_1409	Isorhamnetin-7-O-glucoside (Brassicin)*	1.57404e+06	1.78211e+06	1.13218495798172	0.179109661496638	0.81754257136642	0.154218049048502	unchanged
meta_1410	Quercetin-3-O-(2'',6''-O-digalloyl)-glucoside	3883.81083366667	14577.5858983333	3.75342325428625	1.90820698471726	0.178582155785393	0.815157610442002	unchanged
meta_1411	Syringetin-3-O-(6''-Acetyl)glucoside	68977.7919333333	117775.221166667	1.70743681213362	0.771832189052252	0.39307688334442	0.553511671041148	unchanged
meta_1412	Val-Pro	557906.913733333	508262	0.911016550232137	-0.134451	0.41612854154546	0.525143361773292	unchanged
meta_1413	Feruloylcholine	149186	131922	0.88427446565712	-0.177434	0.497277035294602	0.468999975821194	unchanged
meta_1414	3,4,2',4',6'-Pentahydroxychalcone-4'-O-glucoside	1724448.74843333	491755	0.285166277366469	-1.81012	0.386439816695404	0.604524742676441	unchanged
meta_1415	2-Aminobenzenesulfonamide	1237.01	7032.49359633333	5.6850741535716	2.50717916711089	0.0187026675223496	1.12710790721939	up
meta_1416	Myricetin-3-O-β-D-glucoside*	302690.468533333	703554.118566667	2.32433522593457	1.21681815562547	0.00219800610170413	1.21796	up
meta_1417	Quercetin-3-O-sambubioside*	78333.2133533333	129053	1.64748836126366	0.720268273302215	0.152119709657391	0.873864868984484	unchanged
meta_1418	8-Hydro-4,7-dimethoxyfuranaquinoline	59534.6820233333	71617.7	1.20295683601587	0.266584877274545	0.607176192986868	0.343186828368166	unchanged
meta_1419	Apigenin-4'-O-glucoside	6.89569e+06	17691079.1866667	2.56552818276596	1.35925587386819	0.0800864546288877	1.03818750921219	unchanged
meta_1420	2-Hydroxy-1,4-benzoxazine-3(2H)-one glucoside (HBOA glucoside)	33987.2	33471.8837233333	0.984838175412141	-0.0220414	0.968229572213437	0.0279237908873177	unchanged
meta_1421	1-Ethoxycarbonyl-β-Carboline	235312.340966667	162824	0.691950352247207	-0.53126	0.376799564558304	0.563577570950622	unchanged
meta_1422	Cyclo(L-Ala-L-Pro)	94724.9474666667	137372.471666667	1.45022483876286	0.536276588944952	0.133799470575845	0.974239279426231	unchanged
meta_1423	2,2'-Cyclouridine	59393.2231933333	45928.7321666667	0.773299203128986	-0.370901	0.393943134773936	0.561919316598505	unchanged
meta_1424	Procyanidin B4	5392.54139433333	19737.1875933333	3.66009014118535	1.87187917983163	0.0442034473361026	1.13413565403188	up
meta_1425	L-Lactic Acid	10846.7992986667	6232.50864133333	0.574594262299982	-0.799385	0.0092548360357475	1.21591816375573	down
