# Supplementary material for: Elucidating the Underlying Allelopathy Effects of Euphorbia jolkinii on Arundinella hookeri Using Metabolomics Profiling
Source: Plants (Basel). 2025 Jan 3;14(1):123. doi: 10.3390/plants14010123 (PMC11723091; doi:10.3390/plants14010123)
Supplement: Supplementary file 1 [file plants-14-00123-s001.zip › supplementary table S3.xlsx]

## Sheet: A_vs_C.all
Supplementary Table S3 All metabolites of Arundinella hookeri seedlings in volcano plots (control group vs. EJAE-80, supplementary materials of Figure 6b)
#ID	name	A_Mean	C_Mean	Fold_change	log2FC	Pvalue	VIP	regulated
meta_1	6-Benzylaminopurine	302224.611933333	819336.684133333	2.71101906258405	1.43883525754995	0.00405245501854931	1.1476341184682	up
meta_2	13-KODE; (9Z,11E)-13-Oxooctadeca-9,11-dienoic acid*	1190807.15566667	324528.425566667	0.272528111728537	-1.87552	0.000126748382488432	1.19379874059055	down
meta_3	Azelaic acid	5.5928e+06	4492603.50733333	0.803284016627013	-0.316018	0.000709098755004203	1.1830578779564	down
meta_4	Apigenin-6-C-(2''-glucosyl)arabinoside	14246491.7333333	1.13544e+07	0.796993064856351	-0.327361	0.0125605126433958	1.09243455825388	down
meta_5	13(s)-hydroperoxy-(9z,11e,15z)-octadecatrienoic acid	1.71451e+07	26541143.8933333	1.5480311161639	0.630434470632312	0.000146954363341158	1.18376783583008	up
meta_6	Kaempferol-3-O-(6''-malonyl)glucoside*	2.99863e+06	4194157.04533333	1.39869307948707	0.484079421201573	0.00176879413933632	1.16602783509776	up
meta_7	L-Fucitol	1.21481e+06	2.30462e+06	1.89710797004643	0.923801789143619	0.00188961962411178	1.17038609407048	up
meta_8	2,3-Dihydroxy-12-ursen-28-oic acid*	74498.4	92010.4642666667	1.23506627443757	0.304588459815638	0.123033148370669	0.836942666130033	unchanged
meta_9	Sorbitol-6-phosphate	48582.5585733333	47604.0574766667	0.979859004436959	-0.0293539	0.795226838748774	0.17207298422781	unchanged
meta_10	N-Monocinnamoylputrescine	2.73259e+06	1.89918e+06	0.695009385695815	-0.524896	7.92553868793442e-05	1.1879691544027	down
meta_11	Methyl 3-(3-hydroxy-4-methoxyphenyl)propanoate*	420939.607933333	280445	0.666235416944693	-0.585896	0.00265847346351212	1.16300686382909	down
meta_12	L-Histidine	1.87407e+07	24149599.7133333	1.28862070475394	0.365827680382509	0.0345309605869674	1.06266692794988	up
meta_13	4-Phenylbutyric acid*	1302774.24766667	825357.584066667	0.633538454989361	-0.658496	0.0026637763343388	1.18109791463017	down
meta_14	Quercetin-7-O-glucoside	1366524.65966667	41690946.4666667	30.5087406741977	4.93115072512887	6.54592121502396e-08	1.19463482145364	up
meta_15	4-O-Glucosyl-4-hydroxybenzoic acid	10528613.2033333	4.32284e+07	4.10580095166892	2.03766368760217	0.00188922927834631	1.19012506011695	up
meta_16	1-O-Feruloyl-3-O-p-Coumaroylglycerol	385034	1129291.77833333	2.93296421970916	1.55235947124385	4.9269086341549e-05	1.19272874564219	up
meta_17	2-Methoxy-1-benzofuran-5-carbaldehyde	3.56743e+07	1.95299e+07	0.547449934212813	-0.869201	0.000976861544915235	1.17062595386983	down
meta_18	9S-Hydroperoxy-10E,12Z-octadecadienoic acid	4627080.69766667	4157346.26033333	0.898481468548796	-0.154439	0.0355272200263758	1.05575104190745	down
meta_19	2-Pentyl-3-phenyl-2-propenal	218962.657233333	231270	1.05620893179768	0.0788952466789016	0.378942090842813	0.536731013994465	unchanged
meta_20	Kaempferol-3-O-glucorhamnoside*	34634670.3766667	3.37032e+07	0.973104838690937	-0.0393329	0.393053075317779	0.542654066889903	unchanged
meta_21	2-Aminoisobutyric acid*	17266551.9033333	1.78985e+07	1.03659819691879	0.0518567893826306	0.087252404181116	0.898163279127564	unchanged
meta_22	Hexadecanedioic acid	165034	179887.194166667	1.09000213985056	0.124330967248765	0.00347981219624155	1.16904770446387	up
meta_23	Apigenin-7,4'-dimethyl ether	43579.7	567135.235466667	13.0137334287453	3.70196300209725	2.0210579433027e-06	1.19362863242356	up
meta_24	Vanillin acetate	622859.649933333	354241.360833333	0.568733840555009	-0.814174	0.00524280351366218	1.14517125914277	down
meta_25	3,7-Dihydroxychromen-4-one	3002319.01433333	4812894.02633333	1.60306	0.680827377312871	0.0192458730194909	1.13287133126765	up
meta_26	9,10,13-Trihydroxy-11-Octadecenoic Acid	6.44653e+06	3280728.14866667	0.508913739976552	-0.974507	0.000123911588690016	1.1878227603699	down
meta_27	Diosmetin-8-C-(2''-O-rhamnosyl)glucoside	6263068.89266667	9.17117e+06	1.46432483167132	0.550235622651314	0.0141512783564958	1.1570712906383	up
meta_28	L-Citrulline	427706	1412037.77166667	3.3014243609394	1.72308859268766	0.000590939428031008	1.18855638353023	up
meta_29	9-Oxo-10E,12Z-octadecadienoic acid	2508388.83866667	730616	0.291269156933563	-1.77958	0.000192670332481395	1.19395111629914	down
meta_30	2,3-Dihydroxyurs-12-en-28-oic acid (Corosolic acid)*	123595	82583.7735033333	0.668182271041609	-0.581686	0.362427952590341	0.573118043119978	unchanged
meta_31	2-Oxoheptanedionic acid*	1.13031e+06	947435.359766667	0.838206441384502	-0.254622	0.387004964225116	0.552457547156297	unchanged
meta_32	Scopoletin (7-Hydroxy-6-methoxycoumarin)	2089934.58733333	5122220.12366667	2.45089973375789	1.29331146479671	0.0288773688381134	1.12772633984924	up
meta_33	2-Isopropylmalic Acid	785123	785223	1.0001282753738	0.000185050377206261	0.997005169685112	0.00255233940111373	unchanged
meta_34	Undecanedioic acid	364336	260700.171366667	0.715549120949777	-0.482877	0.00625456357320374	1.14963855599729	down
meta_35	alpha-Hydroxylinoleic acid*	9175604.34433333	3954537.37933333	0.430983860128578	-1.21429	0.00111344794835887	1.19113462501679	down
meta_36	2,4-Dichlorophenoxyacetic Acid	178083	1589818.11533333	8.92737617832615	3.15823621893695	1.34906313017461e-05	1.19458818355633	up
meta_37	Stachyose	6183.55218166667	36568.6298733333	5.91385481984837	2.56409882694561	0.00430127482954313	1.17416214301349	up
meta_38	1-Eicosanol	209862	283744	1.35205230306741	0.435150962209192	0.00113835180270851	1.16695315385772	up
meta_39	7,8-Dihydroxy-5,6,4'-trimethoxyflavone	231442	1.97673e+06	8.5409365686993	3.09439427932261	0.00369245621062207	1.18505908768095	up
meta_40	9-Hydroxy-13-oxo-10-octadecenoic Acid	9015552.65766667	6711290.79933333	0.744412578371019	-0.425826	0.430827280218347	0.524005596136165	unchanged
meta_41	1,3-O-Di-p-Coumaroylglycerol	820338.678533333	8312044.62866667	10.1324548581905	3.34091184283469	0.000168439922136822	1.19372208817037	up
meta_42	Vanillic Acid-4-O-Glucuronide*	16037708.6966667	38922752.9566667	2.42695223443961	1.27914571466324	0.000533047302481713	1.1926151483306	up
meta_43	LysoPE 18:3(2n isomer)	1102545.18633333	859462.725166667	0.779526078223541	-0.359331	0.00365088174533842	1.1614333107266	down
meta_44	LysoPE 18:1	1437306.04766667	2.14652e+06	1.49343512224462	0.578634565503421	0.00052214238148992	1.17253081942718	up
meta_45	α-Linolenic Acid	146920850.966667	66832566.2566667	0.454888232792972	-1.13642	0.000134342712380044	1.19381509551228	down
meta_46	p-Coumaroylputrescine	5345018.04233333	3.33094e+06	0.623186080873527	-0.682265	0.00234998415705623	1.16808037473634	down
meta_47	Phe-Ser	788167.514033333	1.857e+06	2.35610417701314	1.23640333048309	0.000558639306777296	1.18464665087853	up
meta_48	Naringenin-4'-O-glucoside	1192480.48133333	1414874.30966667	1.18649682893314	0.246708244747163	0.0121486494984498	1.08554143295708	up
meta_49	4-caffeoylshikimic acid	6.0455e+07	50046238.9633333	0.827825698950681	-0.272601	0.00142787704899071	1.16110649886036	down
meta_50	L-Leucyl-L-phenylalanine	4357108.42266667	9398483.92566667	2.15704614481788	1.10905703982143	8.19490532315564e-07	1.1938815224592	up
meta_51	3,5,7,4'-Tetrahydroxy-Coumaronochromone	9	9309184.31766667	1034353.81307407	19.980298330466	0.00087432350040272	1.19259323346947	up
meta_52	Luteolin-6-C-arabinoside-7-O-glucoside	1.99263e+07	36674959.5666667	1.84052706836894	0.880118967388085	8.46917235059636e-05	1.19028508827159	up
meta_53	Apigenin-7-O-(2''-glucosyl)arabinoside	575257.171066667	499653.918733333	0.868574863320441	-0.203278	0.175518507335957	0.771916106954159	unchanged
meta_54	3-Hydroxy-4-isopropylbenzylalcohol-3-O-glucoside	260440	883813.277566667	3.39353948766538	1.76279080060881	0.000308724779481958	1.18821643983802	up
meta_55	Nicotinic Acid Methyl Ester(Methyl Nicotinate)	231522	560585	2.42130227983647	1.27578319928658	0.000182607555198128	1.18168579811079	up
meta_56	Quercetin-4'-O-glucoside (Spiraeoside)	1136548.61033333	40820919.4633333	35.916562734049	5.16657738361279	8.97742912491444e-05	1.1944614182089	up
meta_57	2-Methylsuccinic acid	643826	1000307.36616667	1.55369227580075	0.635700791945182	0.0107149315759436	1.16443439183527	up
meta_58	6-Methylnicotinamide	690312.224566667	395145	0.572415564635331	-0.804865	0.00336749563146403	1.16992785056013	down
meta_59	Myricetin-3-O-arabinoside	12583.9	475368.020866667	37.7758479805546	5.23939223581313	0.000793036551528255	1.19177339518522	up
meta_60	Quercetin-3-O-galactoside (Hyperin)	3115394.95166667	8.53169e+07	27.3855938343732	4.77534525926391	0.000178320861668186	1.19411295982548	up
meta_61	L-threo-3-Methylaspartate	1.57499e+06	1904712.94966667	1.20934952092609	0.274231266283784	0.0017859438456293	1.15390506940593	up
meta_62	Sinapyl alcohol*	1310548.33066667	1409692.96266667	1.07565125961403	0.105210412860483	0.469594044133122	0.448123719696604	unchanged
meta_63	L-Aspartic acid	1.78578e+07	12626572.1933333	0.707060357227884	-0.500095	0.00297995141078856	1.14657470158371	down
meta_64	3,6'-Disinapoylsucrose	139875	267144	1.90987700113885	0.933479729590393	0.00429588930554291	1.16519954485942	up
meta_65	Ferulic acid methyl ester	269932.037166667	199512.367666667	0.739120742246241	-0.436118	0.000137631944702931	1.18497665717485	down
meta_66	N-Feruloylmethylagmatine	5291024.94133333	17066448.2433333	3.22554673859326	1.6895437218393	0.000517992089641759	1.1930306775836	up
meta_67	6-Methylflavone	894474.967166667	1.32392e+06	1.48011167734928	0.565706034151228	0.000748605275639305	1.18867824514506	up
meta_68	Vitexin-2''-O-rhamnoside	6105214.85133333	7548082.75666667	1.23633368201911	0.306068174006122	0.0365318838225566	1.04198077565478	up
meta_69	Jasmonic acid	5119283.23333333	1.31985e+06	0.257818343670859	-1.95557	0.000487285840130794	1.19296957327661	down
meta_70	Isochlorogenic acid A	6.44709e+07	35650388.0633333	0.552968540554911	-0.854731	1.88442968314335e-06	1.19359568235665	down
meta_71	Eicosenoic acid	52224607.0133333	47668053.1933333	0.912750826084021	-0.131707	0.0140349872072836	1.07756455544446	down
meta_72	Tricin-7-O-(2''-O-glucosyl)glucoside	364869	970112.130866667	2.65879499592532	1.41077	0.00212118483368678	1.16955600595657	up
meta_73	N-Acetylisatin	318797.131866667	500062.533666667	1.56859169572395	0.649469867784964	0.00971684565481648	1.14002490946306	up
meta_74	Ethyl phenylacetate*	298621.043666667	221709.023433333	0.742442731801628	-0.429648	0.00191397305477448	1.17039009531901	down
meta_75	L-Arginine	1.25332e+07	102969428.166667	8.21573769708083	3.03839012163157	0.000355402279612025	1.19378444732262	up
meta_76	4-Nitrophenol	18177375.9533333	13822301.6866667	0.760412378670749	-0.395146	0.00204891917179482	1.17497543134677	down
meta_77	4-MethoxycinnaMaldehyde	4.08676e+06	3976605.36666667	0.97304510185486	-0.0394214	0.0877876761960746	0.924591807657124	unchanged
meta_78	12-Oxo-10E-Dodecenoic Acid	1945765.52766667	377969	0.194252323533173	-2.364	3.36641008515599e-07	1.19444822882148	down
meta_79	Tartronate semialdehyde	183454.662966667	176028	0.959517396578706	-0.0596191	0.616919941674233	0.314156442377734	unchanged
meta_80	LysoPC 18:3(2n isomer)	3.49474e+06	1386786.79666667	0.396821492042283	-1.33344	0.000498342813263858	1.19000147266977	down
meta_81	Cycloleucine	1.36287e+06	2514066.79766667	1.84469152663745	0.883379585826039	0.00849907364764065	1.17162842536824	up
meta_82	2-Linoleoylglycerol-1-O-glucoside*	140188	55517	0.396018312802479	-1.33636	0.0385490254513221	1.0629906876952	down
meta_83	1-O-Feruloylquinic acid	11573488.3193333	3676008.01566667	0.317623167211043	-1.65461	0.0183024890470751	1.15045747006785	down
meta_84	DL-Glyceric Acid	587259	494511.765733333	0.842067907809324	-0.247992	0.110655477232801	0.87508263243897	unchanged
meta_85	Choline Alfoscerate	9076328.32266667	2.72831e+07	3.00595676027552	1.58782425669781	0.000216483111704468	1.19329982446868	up
meta_86	Luteolin-6,8-di-C-arabinoside	6.95254e+06	5025581.79366667	0.722841335382391	-0.468249	0.000857488169720881	1.1690148776042	down
meta_87	Scopoletin-7-O-glucoside (Scopolin)	622082	1961407.84133333	3.15297101842764	1.6567119090752	3.22818724401158e-05	1.19118959814577	up
meta_88	2'-Deoxyguanosine	3638395.15233333	2521763.05633333	0.693097629793209	-0.52887	0.00906978781982743	1.14942785768887	down
meta_89	2-Hydroxyhexadecanoic acid	1115679.50733333	963446.392866667	0.863551213887104	-0.211646	0.00205968011806586	1.16729665204082	down
meta_90	L-γ-Glutamyl-L-leucine	316274.385966667	444342.872933333	1.40492841864268	0.490496626745136	0.000391337875386852	1.17644224448794	up
meta_91	Tridecanedioic acid	1646152.53266667	1574182.79633333	0.956280031828675	-0.0644949	0.528718594683573	0.392024190053134	unchanged
meta_92	1-O-p-Coumaroylquinic acid	7.26765e+07	45431728.2766667	0.625122938111225	-0.677788	0.00453777347499883	1.18235129142907	down
meta_93	L-Tryptophan	3.48034e+06	3.38891e+06	0.97373000541908	-0.0384063	0.354294279354586	0.556925692655203	unchanged
meta_94	Chrysoeriol-5-O-glucoside	2076175.02633333	1.07417e+07	5.17381349055655	2.37122804762547	0.000173856326655179	1.19271519213647	up
meta_95	2'-Acetylacteoside	284188.316766667	500770.976366667	1.76210965343035	0.817303703791767	0.000628419733671291	1.17028542853491	up
meta_96	Palmitic acid	211049	222319	1.05340189428626	0.075055958941835	0.214490079863884	0.709120262196199	unchanged
meta_97	1-O-p-Hydroxycinnamoyl-3-O-caffeoylglycerol	219773.600266667	297451.072433333	1.35344314363698	0.436634283108204	0.0668421468839941	0.957242029259943	unchanged
meta_98	Kaempferol-3-O-(6''-malonyl)galactoside*	3036641.87933333	4.43213e+06	1.45954864390299	0.545522293846792	0.000993217412731842	1.18260330256299	up
meta_99	1,14-Tetradecanedioic Acid	138281.020033333	143210.745866667	1.03565005401425	0.0505365989457225	0.38731454766683	0.525327201832116	unchanged
meta_100	9,10-Dihydroxy-12,13-epoxyoctadecanoic acid	117992.077593333	84872.1	0.719303369693317	-0.475328	0.419246770619734	0.53788613718255	unchanged
meta_101	Trimethyllysine	3541667.15833333	7.06801e+06	1.99567390215351	0.996876000143606	0.0161805444387635	1.15317581315361	up
meta_102	3-Hydroxyurs-12-en-28-oic acid (3-Epiursolic acid)	32198.8876366667	34754.8900966667	1.07938170066128	0.110205133845262	0.485910223001594	0.444902915184678	unchanged
meta_103	S-(Methyl)glutathione	1229329.73033333	1460914.77966667	1.18838318444518	0.249000096377198	0.197580870017028	0.812643975051871	unchanged
meta_104	Protocatechuic acid-4-O-glucoside*	2984905.88126667	3533390.86533333	1.18375285717013	0.243367907864895	0.646519174914235	0.307417107777877	unchanged
meta_105	13S-Hydroxy-9Z,11E,15Z-octadecatrienoic acid	1.66412e+07	4.89902e+06	0.294390285090294	-1.7642	0.000438504849398666	1.19308877049363	down
meta_106	α-Ionone	1078682.88433333	504163.267866667	0.467387844183936	-1.09731	0.00165439061237953	1.18950196985329	down
meta_107	1-O-p-Coumaroyl-β-D-glucose*	1031114.91636667	2008650.71666667	1.94803768695786	0.962021588231997	0.0486376951321575	1.07481644478828	up
meta_108	4-O-Glucosyl-sinapate	4.52141e+06	20965520.8433333	4.63693900435465	2.21317274920676	0.00703610135609355	1.17627811774135	up
meta_109	9,16-Dihydroxypalmitic acid	101020.453526667	477938.725366667	4.73110849022771	2.24217824402838	0.000174616123575676	1.19118514933115	up
meta_110	Chlorogenic acid (3-O-Caffeoylquinic acid)*	3082640.99766667	3820918.53133333	1.23949513881944	0.309752613324721	0.00744322539470599	1.11027344855169	up
meta_111	9(10)-EpOME;(9R,10S)-(12Z)-9,10-Epoxyoctadecenoic acid	1021329.11866667	433339.081733333	0.424289363549188	-1.23688	6.25764367387496e-05	1.19385777291434	down
meta_112	Elaidic Acid	3.78203e+07	38552574.3733333	1.01936083693381	0.0276648321770863	0.628370579926626	0.324239217632232	unchanged
meta_113	Kaempferol-3-O-neohesperidoside*	35497797.4166667	33605628.3066667	0.946696154474317	-0.0790266	0.410748564415411	0.516205014498593	unchanged
meta_114	Isopentenyladenine-7-N-glucoside	5.43675e+06	1.90194e+07	3.49830882808174	1.80665765491859	0.000664856609728325	1.18862369376004	up
meta_115	Benzylacetone	1511075.86966667	758816	0.50216928178953	-0.993754	0.0160734937627594	1.13911016949099	down
meta_116	Gallic acid-4-O-glucoside	25237208.9266667	2.00411e+07	0.794109023237659	-0.332591	0.00170733466974117	1.18286235813388	down
meta_117	Tryptamine	1499487.78966667	1587210.62566667	1.05850186750737	0.0820238146844217	0.355607963068704	0.587206743145947	unchanged
meta_118	Ribitol*	284398.325033333	123821	0.435377457252913	-1.19966	0.0425110611806919	1.06777281830434	down
meta_119	2-O-P-Coumaroylhydroxycitric Acid	2.45735e+06	3.30796e+06	1.34614694216321	0.428835899665487	0.00866643687560335	1.16693534817568	up
meta_120	9-Hydroxy-12-oxo-15(Z)-octadecenoic acid	1.0884e+06	567805	0.521688194599976	-0.93874	2.58620344461202e-05	1.19404098058507	down
meta_121	1-O-Vanilloyl-D-Glucose*	3.15662e+07	2.12333e+06	0.0672659434225617	-3.89398	0.0104432294827104	1.17001093836566	down
meta_122	13S-Hydroperoxy-9Z,11E-octadecadienoic acid	1026542.03333333	530131.389533333	0.51642443496631	-0.953371	0.00108776725907044	1.18797694656924	down
meta_123	Chrysoeriol-7-O-(6''-acetyl)glucoside	338622	438543.642533333	1.29508353972157	0.373045162355671	0.0288041116393086	1.02655406794626	up
meta_124	3-Oxolanosta-8,24-dien-21-oic acid (Beta-Elemonic acid)	59101.3438033333	66047.2871533333	1.11752598000332	0.160308371262082	0.0366865719220823	1.00305757187132	up
meta_125	Cryptochlorogenic acid (4-O-Caffeoylquinic acid)	3450194.44133333	4104201.93933333	1.18955670734524	0.250424048102446	0.0116875685696623	1.12427784189674	up
meta_126	5,6,7,4'-Tetramethoxyflavanone	63985.3596466667	485266	7.5840117251772	2.92296119470056	0.000170033074158382	1.18257189342754	up
meta_127	Diosmetin (5,7,3'-Trihydroxy-4'-methoxyflavone)	2.94278e+06	1.91349e+06	0.65023318444045	-0.620971	0.0001752033004488	1.18190394432763	down
meta_128	4-O-p-Coumaroylquinic acid	2661684.66266667	1915371.97766667	0.719608902035641	-0.474715	0.00435571275607287	1.17164342983009	down
meta_129	Chrysoeriol-7-O-rutinoside	4153701.75833333	2465000.56633333	0.593446691589723	-0.75281	0.000284496486835849	1.18382145095471	down
meta_130	Dodecanoic acid (Lauric acid)	787331.556866667	2079258.92633333	2.64089367204858	1.40102621672793	9.25084186161089e-06	1.19354282862908	up
meta_131	Gln-Gly	29833568.5866667	31270291.1233333	1.04815791756501	0.0678560925667902	0.242759544703934	0.702780228028447	unchanged
meta_132	4-Hydroxymandelonitrile	3353299.82633333	6224876.05266667	1.85634341545691	0.892463627462438	0.000308481794886596	1.18559568154377	up
meta_133	Uracil	1.13196e+06	1422690.17466667	1.25683750755066	0.32979814044708	0.0013243083786612	1.18728792948242	up
meta_134	3-Methylbenzaldehyde	65903.3236033333	90633.8605933333	1.37525477681294	0.459698914052047	0.110999054286937	0.965550414035719	unchanged
meta_135	16-Methylheptadecanoic acid	3820870.67066667	6167453.14266667	1.61414862586557	0.69077342367595	0.0398442861135644	1.00058436260515	up
meta_136	Sinapic acid	490030	1277649.22666667	2.60728995616579	1.38255103360652	5.15058765037487e-06	1.19289056917461	up
meta_137	Syringin	1.98145e+06	1841880.72033333	0.929560813409005	-0.105379	0.522244248288633	0.414410530930313	unchanged
meta_138	γ-Linolenic Acid*	4.83943e+06	1.84575e+06	0.381397677965941	-1.39063	1.11236686274922e-06	1.19405189578587	down
meta_139	Glutaric acid	621753	968932.039833333	1.55838702222767	0.640053568258159	0.00116957313733597	1.16474463540481	up
meta_140	L-Prolyl-L-Phenylalanine	704080.707466667	847809	1.20413664599685	0.267999119104178	0.0131132630886489	1.08697155610076	up
meta_141	Undecylic Acid	1741766.64033333	1844078.79733333	1.05874045043165	0.0823489568755043	0.0448639184266858	1.03532909864743	up
meta_142	3-Hydroxy-3-acetonyloxindole*	279192.108566667	315209.835233333	1.1290069653171	0.175054386728659	0.156979004993327	0.790451192585938	unchanged
meta_143	Cis-4,7,10,13,16,19-Docosahexaenoic Acid	108279	170230.828033333	1.57214888845766	0.652737852754265	0.000276355627566474	1.18131208633798	up
meta_144	12-Oxo-phytodienoic acid	260550.489533333	57626.4324966667	0.221171845041935	-2.17676	0.000138298644060036	1.18874821011407	down
meta_145	Crepenynic acid*	4853887.64733333	1858712.86466667	0.38293281586108	-1.38484	9.00626467564405e-07	1.19421487748777	down
meta_146	9-Hydroxy-12-oxo-10(E),15(Z)-octadecadienoic acid	348787.613866667	180511.747266667	0.517540589430656	-0.950256	0.001813277709261	1.18859343814464	down
meta_147	6-O-Acetylarbutin	64944.9851966667	144272	2.22144429570837	1.15149796519988	0.000604293374320498	1.18094928657565	up
meta_148	Naringenin (5,7,4'-Trihydroxyflavanone)	230198.696566667	4.76061e+06	20.6804476524102	4.37019550969506	0.000345704324527223	1.19129	up
meta_149	7-Hydroxy-4-chromone	2431267.74166667	6.33452e+06	2.60543751000357	1.38152565293139	0.084125566787016	0.982088263103817	unchanged
meta_150	Phenylpyruvic acid	304144	193807	0.637222558727659	-0.650131	0.00135161561564819	1.16276639210202	down
meta_151	2'-Deoxyadenosine-5'-monophosphate	1.13349e+06	2454790.79033333	2.16568915506737	1.11482618540933	0.000657073358806568	1.17993811994585	up
meta_152	Tricin-5-O-guaiacylglycerol	26289725.2236667	20730857.9766667	0.788553619343432	-0.342719	0.658493601260164	0.296711644889641	unchanged
meta_153	17-Hydroxylinolenic acid	3394044.53566667	1927705.61266667	0.567967094246753	-0.816121	1.47087331581184e-07	1.19440329141243	down
meta_154	2-Picoline; 2-Methylpyridine	19173513.0133333	19726636.9433333	1.02884833518069	0.0410303270236739	0.310506578057405	0.606104085681148	unchanged
meta_155	7-Methylguanine	44015.4602333333	3.23162e+06	73.4200489752613	6.19810217168308	0.000912574087875724	1.19243534134571	up
meta_156	Dhurrin-6'-O-Glucoside	428365	400966.579466667	0.93603874536271	-0.0953598	0.426173409544549	0.489525506806246	unchanged
meta_157	1-O-Galloyl-6-O-p-Coumaroyl-β-D-glucose	23489.2	112629.235466667	4.79492774424043	2.26150907513675	0.000918050481974195	1.18523838678614	up
meta_158	O-Acetylserine	575916.427933333	620539.070133333	1.07748110669482	0.107662572315146	0.268195240483472	0.647681770725838	unchanged
meta_159	5-Galloylshikimic acid	71578.5909833333	1.25786e+07	175.731335266558	7.45722765603791	0.000302833254212535	1.19395128892625	up
meta_160	Ser-Lys	337026	378952.262333333	1.12440059423629	0.169156121283328	0.288986631717243	0.694282812075389	unchanged
meta_161	Neochlorogenic acid (5-O-Caffeoylquinic acid)*	4198619.00266667	4.74737e+06	1.13069840154222	0.17721416131299	0.0102128721359417	1.16875615748016	up
meta_162	Azetidine-2-carboxylic acid*	5176315.15133333	10447998.2633333	2.01842390926335	1.01322920098857	0.0110593372951747	1.13368802132932	up
meta_163	L-Asparagine	5995345.60533333	27244694.1166667	4.54430751955823	2.18406046730955	1.04296293322687e-05	1.19407226448695	up
meta_164	4-p-Cumaroyl-rhamnosyl-(1→6)-D-glucose	1.73559e+06	5572342.51966667	3.21062725272594	1.68285518083477	0.0226920194452019	1.13866434142219	up
meta_165	9,12,13-Trihydroxy-10,15-octadecadienoic acid	2.66332e+06	1164858.37866667	0.437370403471438	-1.19307	0.000620569160142678	1.19268790604285	down
meta_166	Daphnetin	124546.501566667	199909	1.60509904883192	0.68266232716036	0.00246025642513928	1.15106317373301	up
meta_167	Meso-Erythritol*	226760	91111.4231866667	0.401796922192483	-1.31546	0.0180617294041626	1.12234209445593	down
meta_168	Phenyl acetate	842353.500866667	117387.623966667	0.139356723567826	-2.84315	1.65265629787944e-06	1.19411146638327	down
meta_169	L-Cyclopentylglycine	1611572.95833333	2176051.47833333	1.3502655694743	0.433243183634361	0.116382136791677	0.943973218045658	unchanged
meta_170	Luteolin-7-O-rutinoside*	13329482.0393333	1.28647e+07	0.965134819645507	-0.0511976	0.973387871873944	0.021302730689156	unchanged
meta_171	3,4-dihydroxyphenylethanol-β-D-glucopyranoside	2964187.24033333	2574972.43033333	0.868694256319573	-0.20308	0.004508645742049	1.14221776060342	down
meta_172	Luteolin-8-C-glucoside (Orientin)	14776492.1333333	19890646.6933333	1.34610071956546	0.428786361048736	0.0234006852181845	1.11906814741176	up
meta_173	4-(Aminomethyl)-5-(hydroxymethyl)-2-methylpyridin-3-ol	398907	1742290.54933333	4.36765819750528	2.12685995880844	0.017824160735991	1.15204499763517	up
meta_174	4-Hydroxysphinganine	5944033.40966667	18934940.1333333	3.18553729905687	1.67153672987837	3.00869492513836e-08	1.19455843151683	up
meta_175	α-Hydroxycinnamic Acid*	1851610.04566667	989710.678633333	0.53451356075193	-0.903702	0.000271587570552336	1.19192398147768	down
meta_176	Lys-Gly	32335023.4366667	3.41843e+07	1.05719056975343	0.0802354611641542	0.333093206835668	0.576430869148514	unchanged
meta_177	2,4-Dihydroxy-1,4-benzoxazin-3-one(DIBOA)	63011.4	82718.9060533333	1.31276009154648	0.392603286100814	0.207077604941794	0.717992027659019	unchanged
meta_178	Pinoresinol-4-O-(6''-acetyl)glucoside	430159	486116	1.13008560327984	0.176432060029564	0.0517558952242553	0.991241984180726	unchanged
meta_179	4-O-β-D-glucopyranosylferulic acid*	25827403.4266667	28875487.7333333	1.1180174505471	0.160942706625902	0.03933188669336	1.03654157884098	up
meta_180	Ricinoleic acid	233665.495966667	314585.242466667	1.34630592833245	0.429006278549904	0.00850804891612875	1.1586684270033	up
meta_181	Quercetin-5-O-glucuronide	32075.1699933333	2.20094e+07	686.181207911744	9.42244580587173	0.000254555328794445	1.19405079865386	up
meta_182	3',5,5',7-Tetrahydroxyflavanone-7-O-glucoside	1204228.85333333	1346142.00433333	1.11784566580279	0.160721017742186	0.453957969611253	0.476206650088435	unchanged
meta_183	Isochlorogenic acid C	1309057.08466667	1193781.87866667	0.911940275676096	-0.132989	0.00458463795333349	1.16431712610156	down
meta_184	1-Octadecanol	3.80771e+06	3809525.49166667	1.00047802508783	0.000689479642471547	0.982662244023629	0.0145268587220446	unchanged
meta_185	Olivil-4'-O-glucoside	303390.273366667	418094.202233333	1.37807385053521	0.46265320367794	0.0100904065415199	1.12484987676229	up
meta_186	N-α-Acetyl-L-ornithine	1394652.56433333	6270886.46533333	4.49637897330431	2.16876363695235	8.77815288732253e-05	1.19424573472473	up
meta_187	Orientin-6-C-arabinoside	65730634.7233333	71046212.6333333	1.0808691096986	0.112191827215066	0.0195285218557823	1.0743392703742	up
meta_188	1-Decanol*	6606918.02333333	5961123.39966667	0.902254784850373	-0.148393	0.00669856805714278	1.13007834552993	down
meta_189	1-O-Feruloyl-β-D-glucose*	25713861.7433333	27073929.2533333	1.05289238635471	0.0743579894441841	0.0688747309982535	1.01502149294596	unchanged
meta_190	Caffeoylspermine	703966	881592	1.25232165350254	0.324605159965044	0.00362101699757175	1.15515336982359	up
meta_191	L-Homomethionine	1.85053e+07	49123585.9666667	2.65456766986148	1.4084769189072	0.0205272256687255	1.14668243512581	up
meta_192	9-Hydroxy-10,12,15-octadecatrienoic acid*	1187673.87033333	311406.530366667	0.262198687826034	-1.93127	7.69558309630704e-08	1.19441453294088	down
meta_193	Ser-Trp	1154152.79333333	1701458.40466667	1.47420550770635	0.559937653525591	0.000105572802804662	1.18523474729744	up
meta_194	Hispidulin-7-O-glucoside(Homoplantaginin)*	18625246.4166667	31314766.2566667	1.68130748748886	0.749583597333009	5.52025306172844e-05	1.18777883702636	up
meta_195	Demethyl coniferin	489243.262566667	2.72057e+07	55.6076508591528	5.79721148677848	0.000195024056697455	1.19420263015922	up
meta_196	15(R)-Hydroxylinoleic Acid*	430538.260333333	260659.371466667	0.605426730866747	-0.723976	0.0459355309857847	1.06459827120269	down
meta_197	9-Oxo-12Z-Octadecenoic acid*	430538.260333333	260659.371466667	0.605426730866747	-0.723976	0.0459355309857847	1.06459827120269	down
meta_198	4-Pyridoxic acid	1.42849e+06	1552139.56916667	1.08655736638847	0.119764345728908	0.7308302495147	0.231024506653053	unchanged
meta_199	13(S)-HODE;13(S)-Hydroxyoctadeca-9Z,11E-dienoic acid*	8887036.96933333	3905220.44833333	0.439428851461871	-1.1863	2.32285504175684e-05	1.19369958898549	down
meta_200	Luteolin-7-O-neohesperidoside (Lonicerin)*	33571398.5366667	32136788.3533333	0.957266892477939	-0.0630069	0.133357537238756	0.914854596037392	unchanged
meta_201	Coixenolide	41430.0215866667	42251.5549333333	1.01982942115896	0.0283278641301558	0.967172279230163	0.0262906233246866	unchanged
meta_202	Putrescine	2613617.68866667	2180297.30033333	0.834206666792804	-0.261523	0.198448677303409	0.728984596476307	unchanged
meta_203	5S,8R-DiHODE; (5S,8R,9Z,12Z)-5,8-Dihydroxyoctadeca-9,12-dienoate	1.05589e+06	456011	0.431871758325671	-1.21133	4.49565943869249e-07	1.19436156863345	down
meta_204	3,5,7-Trihydroxyflavanone (Pinobanksin)	161921	5591310.62533333	34.531019211152	5.10982101202608	2.97220847872805e-05	1.1946098837715	up
meta_205	Phloroglucinol; 1,3,5-Benzenetriol	594933	3424358.12166667	5.75586994686355	2.52503399493876	0.000687945761249689	1.19169080122541	up
meta_206	D-Fructose 6-Phosphate*	1998106.66873333	2984289.82266667	1.49355881213214	0.578754048027562	0.2544779782083	0.73941203999686	unchanged
meta_207	9S-Hydroxy-10E,12Z-octadecadienoic acid*	8071336.56233333	3493898.77866667	0.432877349579463	-1.20797	0.00336506697388287	1.18270251094942	down
meta_208	1-Monomyristin	366189.080833333	455460.603866667	1.24378532213516	0.314737497190466	0.0624173123522861	0.976136368067929	unchanged
meta_209	4-Ketopinoresinol	6018102.50733333	1.17163e+06	0.194683913338518	-2.36079	9.14106728352946e-05	1.19362134367381	down
meta_210	cis-Moschamine*	124594	1564182.86533333	12.5542544069538	3.65010444485629	0.0154415913703008	1.15792504881992	up
meta_211	2-Aminophenol	72909.3	120677.214066667	1.65516822997299	0.726977858853152	0.0273357367369448	1.0325004491055	up
meta_212	Apigenin-8-C-Glucoside (Vitexin)	5.42695e+06	2888118.11766667	0.532180953237252	-0.910011	6.51363131104781e-05	1.18698463832386	down
meta_213	3,3'-O-Dimethylellagic Acid	1.51551e+06	8433488.77533333	5.56477461724421	2.47632325716854	0.000138742669074419	1.19264156791654	up
meta_214	Chrysoeriol-7-O-glucoside	1822248.46566667	1941187.76366667	1.06527062595522	0.0912199854989773	0.0729601031804287	0.958380202253701	unchanged
meta_215	3,4,5-Tricaffeoylquinic acid	2.89341e+06	5.65477e+06	1.95436001272616	0.966696250690873	0.00103184994920647	1.18357865259661	up
meta_216	Mevalonic acid	245616.369566667	252600.928166667	1.02843686116004	0.0404532251828368	0.825126142533638	0.145704177337846	unchanged
meta_217	Isovitexin-2''-O-rhamnoside	2974731.07233333	3131165.30466667	1.05258768894717	0.0739404262983135	0.216649320604269	0.757460621085392	unchanged
meta_218	2-O-Galloyl-D-glucose	104761.869193333	1596792.84533333	15.2421186986128	3.92999155044375	0.000103046137825378	1.1878419475728	up
meta_219	Dehydrololiolide	40114.3839266667	30615.1271066667	0.763195744514844	-0.389875	0.0198741822843459	1.06251863398142	down
meta_220	Benzamide	49740.4371566667	225345	4.53042411730789	2.17964611501669	0.000283449497328102	1.18778672539781	up
meta_221	3',4'-Dihydroxy-7,5'-dimethoxyflavone	336235.669133333	6893402.24533333	20.5016982972136	4.35767151795881	0.012653255215661	1.16491180256306	up
meta_222	2,4-Dihydroxybenzoic acid	2110318.69766667	4702529.68866667	2.22835048273332	1.15597616263073	9.27430524784568e-06	1.19303552699095	up
meta_223	2-Hydroxy-3-phenylpropanoic acid	35929.6354666667	44057.4	1.22621436921824	0.294211215874498	0.114202702145641	0.900187163399837	unchanged
meta_224	2-Methylglutaric acid*	336915.688166667	117408.233933333	0.348479569390825	-1.52085	1.62091397079305e-06	1.1934397400938	down
meta_225	D-Pantothenic Acid	5295476.82366667	3210464.90433333	0.606265500017874	-0.721978	0.000983148376833144	1.1656487312514	down
meta_226	Indole-3-carboxylic acid*	127039.446133333	108011	0.850217102226955	-0.234097	0.144376088475196	0.824201244490001	unchanged
meta_227	Tricin-7-O-(6''-O-malonyl)glucoside	13037712.1266667	26983137.3233333	2.06962211323438	1.0493673739416	0.000284453873616927	1.19304411767501	up
meta_228	S-Adenosylmethionine	9895873.62766667	14343157.3333333	1.44940789191497	0.535463654820692	0.000784934048578463	1.16956787329884	up
meta_229	2-Methoxy-1,4-naphthoquinone	218435.192433333	281815.394833333	1.29015563698301	0.367545114609468	0.239005451177931	0.703322910999682	unchanged
meta_230	6-Hydroxy-2'-methoxyflavone	27651.4670266667	29694.1	1.07387026523271	0.102819711190311	0.321549587816117	0.588001241125417	unchanged
meta_231	Fraxetin-8-O-glucoside (Fraxin)	3.75306e+07	36311696.3233333	0.967521594454405	-0.0476342	0.265351146533848	0.718135989637136	unchanged
meta_232	E,E,Z-1,3,12-Nonadecatriene-5,14-diol	3.59166e+07	4.03216e+07	1.12264337357771	0.166899704334681	0.0134710157625364	1.09780191484629	up
meta_233	Caffeine	207844.520133333	203100	0.977172560862852	-0.0333147	0.931334264416685	0.0577175477646281	unchanged
meta_234	N,N'-Diferuloylputrescine	106721.322516667	1.31631e+06	12.3340484727823	3.62457451611528	0.000308505233930064	1.19333351351643	up
meta_235	Phenylpropionic acid-O-β-D-glucopyranoside	115219	215223	1.86795193660719	0.901457334217522	0.000124696141804874	1.18398961370549	up
meta_236	Iminodiacetic acid	1109176.07933333	893514	0.805565754300295	-0.311926	0.00192114084362765	1.16663859765088	down
meta_237	4'-Hydroxy-3'-methoxyacetophenone (Acetovanillone)	4210846.90366667	2872076.54133333	0.68206624630129	-0.552016	0.00126766345573047	1.16152417469923	down
meta_238	Met-Tyr	199679.368766667	337961	1.69251834622395	0.759171472123967	0.00665585442933622	1.15579388008036	up
meta_239	10-Formyltetrahydrofolic Acid	18867730.2666667	2.1869e+07	1.15906856791543	0.212965915494929	0.056137475387125	1.03191273140572	unchanged
meta_240	Apigenin-8-C-Arabinoside	30390607.1866667	3.7996e+07	1.25025635278094	0.322223935661178	0.0931788171226976	0.930589521392516	unchanged
meta_241	L-Phenylalaninol	9875476.30666667	1.99657e+06	0.202174969388785	-2.30632	8.66345320671933e-05	1.19417023266388	down
meta_242	L-Glutamic acid	22253309.9933333	21956253.3466667	0.986651125304251	-0.019388	0.609495702412502	0.318561392150338	unchanged
meta_243	Chrysoeriol-7-O-(6''-sinapoyl)glucoside	1621786.27833333	2055334.71933333	1.26732772794548	0.34178965024231	0.0321484505617121	1.11094268084649	up
meta_244	Caffeoylcholine	613076.968433333	390106.030233333	0.636308408763449	-0.652202	0.0168364598344602	1.15038861543045	down
meta_245	Vitexin-2''-O-galactoside	11277294.3736667	8701632.14833333	0.771606367627709	-0.374063	0.0747525827883048	0.960785350839615	unchanged
meta_246	Isolariciresinol-9'-O-glucoside*	1.01322e+06	1884649.94933333	1.86006448873348	0.895352640668335	0.00238551948989	1.15770474389611	up
meta_247	5-Methoxytryptamine	130131.076433333	113645.977523333	0.873319276518508	-0.195419	0.529638091435944	0.391225067383283	unchanged
meta_248	12,13-Epoxy-9-Octadecenoic Acid	869340.542733333	243468.376066667	0.280060993475775	-1.83619	0.000179721277040441	1.18623085033734	down
meta_249	Indole-3-carboxaldehyde	358596.776533333	270797	0.7551572429565	-0.405151	0.0258281081011877	1.04150741996824	down
meta_250	Palmitoleic Acid	171479.652233333	120647.195533333	0.703565664858989	-0.507243	1.80135600782289e-05	1.19363685208083	down
meta_251	Quercetin-3-O-glucoside-7-O-rhamnoside*	385718.767866667	1.0417e+06	2.70067548841722	1.43332029687108	0.000726620860070976	1.17331498365231	up
meta_252	Adipic Acid*	77529.9345633333	140283.993966667	1.8094171594079	0.855525058278443	0.0716266135169934	1.02726199206803	unchanged
meta_253	DL-2-Aminoadipic acid*	5.03469e+06	1.0801e+07	2.14532166212829	1.10119397665992	1.3454767565855e-06	1.19419581375561	up
meta_254	Quercetin-3-O-rutinoside (Rutin)	1184266.94166667	5245697.60666667	4.42948918196111	2.14714033373662	0.00110953436007755	1.19062007762789	up
meta_255	Hispidulin-8-C-glucoside	1.62119e+06	2.07048e+06	1.27713048297369	0.352905931087812	0.00371877411790419	1.14691947816332	up
meta_256	Sinapoylagmatine	1587684.26766667	3283301.20433333	2.06798119197756	1.04822306458704	0.0011892009818159	1.18087683293282	up
meta_257	Salicylic acid-2-O-glucoside	2969912.38766667	1.27696e+06	0.429965672490175	-1.21771	0.00785209561369859	1.17075204943827	down
meta_258	2-(3-β-D-glucopyranosyloxy-4-hydroxyphenyl)ethanol-1-O-β-D-glucopyranoside	1536703.92543333	4464320.90133333	2.90512754438006	1.53860150394143	0.0367439655800223	1.09133864992757	up
meta_259	L-Tyramine	136547.317533333	161967	1.18616172273367	0.24630072209286	0.518592720850464	0.410718955358537	unchanged
meta_260	3-O-Methylellagic acid	66563.1771733333	1195450.92566667	17.9596434009402	4.16668679971015	4.97028398997e-05	1.19312038979225	up
meta_261	Orientin-2''-O-xyloside	6.85973e+06	8.23626e+06	1.20066811024622	0.263837415095892	0.0132031330194316	1.1324309303646	up
meta_262	Chrysoeriol; 5,7,4'-Trihydroxy-3'-Methoxyflavone	235563	256373.612433333	1.08834400618946	0.122134638922924	0.759460548423388	0.193361803857466	unchanged
meta_263	LysoPE 15:0	265010.288866667	634211	2.39315443906816	1.25891350230403	0.000709492815251589	1.18442051182451	up
meta_264	Pro-Asp	945177	1.00043e+06	1.05846113131387	0.0819682918392979	0.29416710767737	0.680523928431381	unchanged
meta_265	13-methylmyristic acid*	759925.412566667	578333	0.76103957840634	-0.393957	0.101662148783626	0.976344080654218	unchanged
meta_266	Apigenin-7-O-(6''-p-Coumaryl)glucoside	11373794.5066667	12304516.3566667	1.08183037327204	0.113474308015222	0.253920058670874	0.694590756832071	unchanged
meta_267	Glu-Phe-Ala	478427.377366667	751102	1.56994036698773	0.650709760464039	0.129911487828591	0.84614412614842	unchanged
meta_268	6-Demethoxy-7-methylcapillarisin	4461439.59366667	14077231.2266667	3.15531140366672	1.65778239454405	0.00829353342993484	1.16644560785627	up
meta_269	Diosmetin-7-O-galactoside*	18232461.8933333	32029287.2733333	1.75671763148151	0.81288231633245	0.00221950278867382	1.18554158117314	up
meta_270	Diosmetin-7-O-glucoside*	18232461.8933333	32029287.2733333	1.75671763148151	0.81288231633245	0.00221950278867382	1.18554158117314	up
meta_271	NG,NG-Dimethyl-L-arginine	1.44877e+06	5.82488e+06	4.02055957456233	2.00739630719139	7.80130375464256e-05	1.19374620474528	up
meta_272	Lys-Asp	905801.743966667	4300263.16066667	4.7474661970014	2.24715772810683	0.00133579312230707	1.19017131084504	up
meta_273	3-Ureidopropionic Acid	2285948.85166667	8452770.73566667	3.69770772845763	1.88663119678955	0.000136502096442918	1.19305278943484	up
meta_274	Vitexin-2''-O-xyloside	1.64566e+07	13649632.1333333	0.829432955956365	-0.269803	0.0403539200362328	1.02287013510997	down
meta_275	Eicosadienoic acid	3.8309e+06	1521412.30933333	0.397142438745408	-1.33227	0.00130255934094957	1.18579921293912	down
meta_276	N-Feruloylhomoagmatine	8.02832e+06	1.88239e+07	2.3446903808742	1.22939742573905	0.000330208030483804	1.19051940222143	up
meta_277	5(Z),8(Z),11(Z)-Eicosatrienoic acid	905003.821833333	834243.152566667	0.921811745365537	-0.117456	0.809686000517853	0.152842750599344	unchanged
meta_278	Chrysoeriol-6-C-glucoside-4'-O-glucoside	2369937.61266667	2.91162e+06	1.22856585272041	0.296975190094799	0.0105064681953695	1.12422741470889	up
meta_279	Tricin-5-O-Glucoside	33696309.7233333	3.5097e+07	1.04156880703458	0.0587581483450873	0.115700779176682	0.85817542457784	unchanged
meta_280	Homoproline	1.91515e+06	4527813.10666667	2.36420298773733	1.2413539089629	7.32334041331355e-05	1.1908444636824	up
meta_281	5-(2-Hydroxyethyl)-2-O-glucosylphenol	2.53132e+06	1.89905e+06	0.750218281565658	-0.414618	0.00116298842816302	1.18142212851892	down
meta_282	2'-O-Methyladenosine	449888	1615479.47566667	3.59084814369571	1.84432464298599	0.00335183480752331	1.18601830743987	up
meta_283	2(3H)-Benzothiazolone	174753.521433333	165016.758433333	0.944282879565809	-0.082709	0.67779051092832	0.265097834382564	unchanged
meta_284	2R-Hydroxyoctadecanoic Acid*	89885.2528633333	69886.6	0.777509032836116	-0.363069	0.0483843267669074	0.992433677845871	unchanged
meta_285	Kaempferol-3,7-O-diglucoside	2585192.78066667	4.69301e+06	1.8153426491427	0.860241885170001	0.00157562659030385	1.19080810174481	up
meta_286	Isorhamnetin-3,7-O-diglucoside	1.32247e+06	932756	0.705315023793571	-0.50366	0.00656855655924301	1.16150426144563	down
meta_287	4,5,6-Trihydroxy-2-oxohexanoic acid	575895.384533333	560836.350833333	0.973851095000175	-0.0382269	0.651767539194468	0.28269498088027	unchanged
meta_288	1-O-Salicyloyl-β-D-glucose*	10825624.0533333	4.5357e+07	4.1897861062369	2.06687659443824	0.00028032868727695	1.19175157038625	up
meta_289	Glucosyloxybenzoic acid*	10825624.0533333	4.5357e+07	4.1897861062369	2.06687659443824	0.00028032868727695	1.19175157038625	up
meta_290	Hesperetin	30881.2054366667	38270.0767733333	1.23926758143623	0.309487726406335	0.230241981505065	0.735616762441713	unchanged
meta_291	N-Feruloylputrescine	2.96827e+06	1.14131e+07	3.8450191371866	1.94299077869568	3.01067544738039e-05	1.18953123210082	up
meta_292	3,4'-Dihydroxy-3',5'-dimethoxypropiophenone	16968151.7566667	15119848.8066667	0.891072228931839	-0.166386	0.0142600158767827	1.07673018223103	down
meta_293	N-(beta-D-Glucosyl)nicotinate	244367	1899378.10666667	7.77265023709194	2.95840659760207	0.000229885722141283	1.19380574029742	up
meta_294	Ergolide	230591	125467.757666667	0.544114284458299	-0.878018	1.05277891500249e-05	1.19199691259214	down
meta_295	4-Hydroxybenzoic acid	7163344.18566667	6.77904e+06	0.946351953821286	-0.0795513	0.0191331743642512	1.08406437102078	down
meta_296	Pyridoxine-5'-O-glucoside	642343	1334182.67766667	2.07705583459938	1.05453999866544	0.00188609884751077	1.18519796775527	up
meta_297	Diosmetin-7-O-Neohesperidoside (Neodiosmin)	2338231.62933333	2891711.62966667	1.23670879881611	0.306505836643249	0.0694577059556955	1.02048441740393	unchanged
meta_298	4-Hydroxyacetophenone	859844.073266667	132517.247333333	0.154117765596595	-2.69789	0.000112672846738879	1.1907492284358	down
meta_299	4-Hydroxychalcone	1481826.87033333	881934.535533333	0.595167055740421	-0.748633	4.08035890386e-05	1.19281670258758	down
meta_300	Ethylparaben	18504.9	14942.1442866667	0.80746981887735	-0.30852	0.0533328349654625	0.979414834308867	unchanged
meta_301	Palmitaldehyde	6038629.78366667	6.80651e+06	1.12716207614024	0.172694977472738	0.015396396399531	1.07245696824323	up
meta_302	Punicic acid (9Z,11E,13Z-octadecatrienoic acid)	16738943.5533333	9.6826e+06	0.578447554360254	-0.789742	3.08730744446273e-05	1.19234435187364	down
meta_303	Phe-Ile	3681277.13633333	7885084.03633333	2.14194252274827	1.09891976708228	4.82013735399267e-05	1.19112336845563	up
meta_304	N-Palmitoylglycine	84068.6	25549.3590233333	0.303910888012439	-1.71828	5.70255450706146e-05	1.19441677149344	down
meta_305	Luteolin-7-O-(2''-O-rhamnosyl)rutinoside	19782375.4166667	11975917.5133333	0.605383188878501	-0.724079	0.0011857459803326	1.18605606637711	down
meta_306	N-Glycyl-L-leucine*	1667656.89733333	1.93042e+06	1.15756549089135	0.211093818290137	0.11240421370108	0.856817124445624	unchanged
meta_307	3-Hydroxycinnamic Acid*	471516.711033333	302263.694933333	0.641045561823078	-0.641501	0.333728087072494	0.604820190197765	unchanged
meta_308	Trans-4-Hydroxycinnamic Acid Methyl Ester	165543	79815.7	0.482143936042592	-1.05246	4.58207779452839e-05	1.1902577969059	down
meta_309	2-Amino-3-methoxybenzoic acid	3182657.69366667	3272443.20866667	1.02821086137497	0.0401361570073729	0.74296112634719	0.208517506021267	unchanged
meta_310	2-Methoxy-4-ethenylphenol	1.76949e+06	816878.373066667	0.461646903803736	-1.11514	0.0116293672698401	1.10992399756627	down
meta_311	Caffeoylagmatine	1.32205e+06	1.35118e+07	10.2203778871309	3.35337663419724	0.000133601057586449	1.19435634584219	up
meta_312	Methyl 4-hydroxybenzoate*	479249	229005.491866667	0.47784257306323	-1.06539	0.000455260257112973	1.18369424896147	down
meta_313	L-Lysine	22850812.9733333	104426567.633333	4.56992789513432	2.19217140244904	0.000339896026759041	1.1934378592722	up
meta_314	Luteolin-6-C-(5''-glucuronyl)xyloside	6280124.54566667	4.71546e+06	0.750854308176691	-0.413395	0.00533203786544652	1.13406671480787	down
meta_315	Methoxyindoleacetic acid	4628379.16333333	4485894.65133333	0.969215030365537	-0.0451113	0.395361962802169	0.515760597529402	unchanged
meta_316	L-Prolyl-L-Leucine	1.91317e+06	2.50606e+06	1.30989722481866	0.389453621639754	0.0645837467714716	1.0212473072906	unchanged
meta_317	Naringenin-7-O-Rutinoside(Narirutin)*	2.85562e+06	4497991.96833333	1.57513493860998	0.655475426659849	0.000304557531825539	1.19311625147133	up
meta_318	Trans-Citridic acid	1.27074e+06	955783.853466667	0.752144897034127	-0.410917	0.0107889375938083	1.11640677405614	down
meta_319	Choline	3.20648e+07	33305019.3733333	1.03867748412247	0.0547477579113332	0.0982697500723908	0.90249545063634	unchanged
meta_320	Kaurenoic Acid	1119875.15786667	1326406.19166667	1.18442326570886	0.244184734865807	0.216259656137347	0.729851709316554	unchanged
meta_321	N-Feruloyltryptamine	177492	368078.648833333	2.0737793478467	1.05226239815199	0.0212305935996619	1.11986046140623	up
meta_322	LysoPC 18:2(2n isomer)	3.06187e+06	752351	0.245716015861088	-2.02494	0.000432713522697862	1.19339878041457	down
meta_323	Asn-Leu	2326617.88166667	1901752.36133333	0.817389213896619	-0.290905	0.031870874216425	1.06866087349416	down
meta_324	9,10,11-Trihydroxy-12-octadecenoic acid	397976	209122.160966667	0.525464538439782	-0.928335	0.0019403037673647	1.1880547369537	down
meta_325	3-Indolepropionic acid	463843.191866667	468330.566033333	1.00967433444179	0.0138900337202937	0.874884878923674	0.100964127504613	unchanged
meta_326	Adenosine	878117.159566667	1317255.92266667	1.50009131277734	0.585050322375459	0.00760500671914143	1.16725909232097	up
meta_327	2,3,4-Trihydroxybenzoic acid	96580.8731133333	245411.085833333	2.54099054939537	1.34539100964322	0.0164748566834835	1.15104035807172	up
meta_328	p-Coumaroyltyramine	322991	62931.2249966667	0.194838760754463	-2.35965	5.03416639255959e-05	1.18777365037486	down
meta_329	5'-Deoxyadenosine	685215.339366667	659761.294666667	0.962852488498686	-0.0546133	0.175579915524246	0.758511409255354	unchanged
meta_330	Quercetin	97901.8909533333	862536.173733333	8.81020954073785	3.13917633240203	0.00478403523202143	1.17068853065766	up
meta_331	Tricin (5,7,4'-Trihydroxy-3',5'-dimethoxyflavone)	8.13626e+07	19429936.3333333	0.238806766249016	-2.06608	1.13188742776148e-06	1.19431004445258	down
meta_332	D-Fucose*	26900.7067466667	24112.3	0.896343229829373	-0.157877	0.255261814894789	0.6869972419607	unchanged
meta_333	Isoguanine	1.5187e+06	2685252.26533333	1.76812963681105	0.822224055005359	0.145442977493815	0.853498231682423	unchanged
meta_334	8-Hydroxy-α-conidendrin	818213.951333333	167414.883733333	0.204610155400699	-2.28905	0.00069320232573233	1.19195345667789	down
meta_335	N(6),N(6)-Dimethyl-L-lysine	1.62771e+06	1.36609e+07	8.39274724057062	3.06914313266649	0.000158641006167232	1.19373868368175	up
meta_336	Quercetin-3-O-apiosyl(1→2)galactoside*	66909.9501633333	180147.092933333	2.6923812152539	1.42888269613646	0.0592180801405401	1.00393330157969	unchanged
meta_337	1-O-Caffeoyl-4-O-galloyl-β-D-glucose	12474.6299593333	539655.318466667	43.2602265739277	5.43496931627199	0.000196216096624689	1.19398257145751	up
meta_338	2,3-Dihydroxybenzoic Acid*	3.67891e+06	4.60234e+06	1.25100390301636	0.323086290585723	0.00750762641785252	1.15815317414163	up
meta_339	Guanosine 3',5'-cyclic monophosphate	368080.384633333	1492837.18566667	4.05573686615702	2.0199640541645	0.0216677496507123	1.13284493765933	up
meta_340	N-Acetyl-L-Glutamine	127310	1124176.45333333	8.83026278025555	3.14245637175035	0.000337998082696607	1.19165850726376	up
meta_341	13S-Hydroperoxy-6Z,9Z,11E-octadecatrienoic acid	696392.073833333	315066	0.452426026858261	-1.14425	0.00063108476650055	1.17591155658985	down
meta_342	Oxaceprol	287836.244433333	344436.268866667	1.19663967109063	0.258988797235549	0.230404791904569	0.734832440363969	unchanged
meta_343	D-Fructose*	2.65088e+06	4062797.46833333	1.53262462065455	0.616004386993115	0.0123757043962767	1.08992713458717	up
meta_344	Leu-Arg	874426.739266667	2039516.37266667	2.33240394086884	1.22181766547752	0.00707418814851563	1.15918254978247	up
meta_345	Ethyl caffeate	240691.745833333	78830.3132166667	0.327515648464541	-1.61036	0.00341410718644725	1.18292749038135	down
meta_346	2-Hydroxycinnamic acid*	2110015.15833333	1176586.67533333	0.557620010778832	-0.842646	1.69154248515185e-05	1.19181752853154	down
meta_347	Nicotinamide	7816282.69966667	4117107.11066667	0.526734672844196	-0.924852	0.000288186641204478	1.18544510720325	down
meta_348	L-Valyl-L-Phenylalanine	2162065.94333333	3.63973e+06	1.68344942725868	0.751420381611647	2.87000409794475e-06	1.19322233779823	up
meta_349	1-Caffeoylquinic acid	4260763.63866667	5116039.48833333	1.2007329958191	0.263915377993476	0.0909232301019594	0.890239488030278	unchanged
meta_350	D-Galactaric acid	688142.961366667	631437.680133333	0.917596655903135	-0.124068	0.409544508959105	0.503207791689641	unchanged
meta_351	1-Methylhistamine	315036	352321.283866667	1.11835144529308	0.161373630672632	0.283976905504633	0.632875792074499	unchanged
meta_352	L-Norleucine*	1.62292e+07	17887577.5433333	1.1021823047456	0.140362870369883	0.0855645271134162	0.981050388900733	unchanged
meta_353	Citric Acid	2.60758e+07	28133422.0533333	1.0789077197235	0.10957147465856	0.317532582733664	0.640308556894545	unchanged
meta_354	2'-Deoxyinosine	2177765.07033333	2.04683e+06	0.939877211221276	-0.0894558	0.0537330644482015	0.981838132530981	unchanged
meta_355	5-O-Caffeoylshikimic acid	1.20865e+06	1346697.79033333	1.11421274450742	0.156024722931306	0.759289056734544	0.205997600123481	unchanged
meta_356	L-Azetidine-2-carboxylic acid*	4300842.56033333	11567077.1233333	2.68949094533626	1.4273331318386	0.00709068137960131	1.16299904238579	up
meta_357	Succinyladenosine	15535849.2466667	19314485.7033333	1.24322046363043	0.314082156071225	0.00244918956773398	1.14658474973708	up
meta_358	N-(4-O-(Glucosyl)-E-feruloyl)-tyramine	266934	100091.998463333	0.374969047973317	-1.41516	0.00949478500730092	1.15591429132442	down
meta_359	Avicularin(Quercetin-3-O-α-L-arabinofuranoside)*	52323.5	3.80706e+07	727.599297873966	9.50700034057853	0.00240087390424317	1.18896781139497	up
meta_360	Methyl gallate*	70839.4	885729.370533333	12.5033	3.64424135959223	0.00147658927828006	1.19008541281629	up
meta_361	9-hydroxysesamin	5.13661e+06	4208477.82766667	0.819310229058869	-0.287518	0.089381905713759	0.956782611154188	unchanged
meta_362	Quercetin-3,7-Di-O-glucoside	4.23712e+06	7.12759e+06	1.68217727078761	0.750329747335116	0.000132836704830834	1.18478771481743	up
meta_363	Dimethylmalonic acid	67869.7414633333	97457.8017633333	1.43595363209074	0.522009164319206	0.000964134444374835	1.16823375578235	up
meta_364	O-Phosphocholine	6165905.09833333	7539676.68366667	1.22280128601147	0.290189974610494	0.00360108533752523	1.16391894473617	up
meta_365	Vomifoliol	54292.5	3024135.76833333	55.7007702211505	5.79962537194192	0.000102859880766087	1.19364329674998	up
meta_366	Luteolin-7-O-gentiobioside	471032	929986.125533333	1.97435727305492	0.981383078662583	0.000150075153867549	1.18367315724722	up
meta_367	1-O-Galloyl-2-O-Feruloyl-β-D-glucose	34825.6	414776.352533333	11.9101150082793	3.57411543932978	9.15196368287009e-06	1.19249699003753	up
meta_368	L-Malic acid	2861282.44433333	1134870.00333333	0.396629841832253	-1.33413	0.00290206348724953	1.17301606550822	down
meta_369	Dihydroferuloylputrescine	189414	390493.257633333	2.06158	1.04375257580144	0.0297558114009929	1.12254872582237	up
meta_370	Cis-Coutaric acid	648312.859033333	7061616.76333333	10.8922978542529	3.44523643399557	0.000515916452612362	1.19334474390896	up
meta_371	5'-Methoxyisolariciresinol-9'-O-glucoside	2180140.65666667	1481668.32033333	0.679620517053581	-0.557199	0.000708297322438019	1.17919254973409	down
meta_372	Dihydrokaempferide	9	12070204.5033333	1341133.8337037	20.3550217823953	0.000227153002465322	1.19413823737959	up
meta_373	Aromadendrin-7-O-glucoside	55787138.5966667	7112610.99733333	0.127495533491268	-2.97148	0.000282949289538627	1.19367159761576	down
meta_374	Kaempferide (3,5,7-Trihydroxy-4'-methoxyflavone)	296827	892061.067533333	3.00531857042949	1.58751792791437	0.00742240106829521	1.17672870811072	up
meta_375	O-p-Coumaroyl-O-salicyloyl quinic acid	38513.6750566667	183203.551633333	4.7568441953093	2.25000477233931	0.000286063788074483	1.1892989888523	up
meta_376	Sedoheptulose	482584	510901	1.05867721511046	0.0822627865503995	0.557291105298764	0.379361859954654	unchanged
meta_377	4-O-Glucosyl-3,4-dihydroxybenzyl alcohol	757965.160133333	572870.868866667	0.755801056562934	-0.403922	0.0296027743106018	1.03632627169605	down
meta_378	Fumaric acid	6156544.64133333	2489855.94533333	0.404424249377992	-1.30606	0.00423085450075384	1.17638800744773	down
meta_379	Apigenin-6,8-di-C-arabinoside*	6967341.84266667	11775870.9566667	1.69015260375966	0.757153513222153	0.00054041099428446	1.17225556531996	up
meta_380	Apigenin-6-C-arabinoside-8-C-xyloside*	6967341.84266667	11775870.9566667	1.69015260375966	0.757153513222153	0.00054041099428446	1.17225556531996	up
meta_381	Diosmetin-8-C-(2''-O-arabinosyl)glucoside	3499897.11066667	2359972.46666667	0.674297669915541	-0.568542	0.0177382067124942	1.15308633523982	down
meta_382	cis-Citral	2018868.18733333	1947429.72133333	0.964614596213752	-0.0519755	0.404182626699303	0.543312306914806	unchanged
meta_383	Apigenin-6-C-(2''-rhamnosyl)glucoside	1106292.95566667	604591.429966667	0.546502105857062	-0.871701	0.000296833430488403	1.18936359792196	down
meta_384	6,7,8-Tetrahydroxy-5-methoxyflavone	2726716.81566667	1.83317e+06	0.672298308158488	-0.572827	0.0031197643160724	1.15064492515596	down
meta_385	2'-Deoxyadenosine	26985928.9966667	29379178.1933333	1.08868507721051	0.122586687522955	0.211736103287996	0.789476874015504	unchanged
meta_386	Salicylic acid	750910.429633333	405822	0.540439358790317	-0.887795	0.176099906528929	0.856018751583455	unchanged
meta_387	N',N'',N'''-p-Coumaroyl-cinnamoyl-caffeoyl spermidine	1115647.95066667	2.02459e+06	1.81471684126717	0.859744455345555	0.000399064245740901	1.17750315929833	up
meta_388	Phe-Thr	988217.294066667	2264776.55133333	2.29177992019693	1.19646850863009	0.000415619929533249	1.1877449006362	up
meta_389	1-O-Eudesmoylquinic acid	998101.767833333	2369955.40966667	2.37446269112551	1.24760108794985	3.13450452196175e-06	1.19423218706285	up
meta_390	Luteolin-3'-O-glucoside	5977561.06633333	2.58876e+07	4.33080280949428	2.11463448497966	3.08756839211312e-05	1.19441214151449	up
meta_391	Apigenin-6-C-xyloside-8-C-arabinoside	1.45515e+07	2.36677e+07	1.62648037716648	0.701753416946906	0.000472391661771253	1.18304397266429	up
meta_392	LysoPC 16:0(2n isomer)	8.18787e+06	10320374.9566667	1.26044724770907	0.333935739726733	0.00308619756167429	1.18410568027724	up
meta_393	L-Pipecolic Acid	1.43056e+06	2402760.82366667	1.67959988308057	0.748117592857436	4.48054686169301e-05	1.18854900778255	up
meta_394	Quercetin-3-(2''-galloyl)rhamnoside	5857.88778733333	899156.294133333	153.494967260657	7.26204754356483	0.000214345576326753	1.1941074485664	up
meta_395	Glu-Arg	201302.513133333	333440.522266667	1.65641509922835	0.728064258920753	0.0119109790019804	1.13993305274477	up
meta_396	Cyclohexane-1,3-dione	233579	265047.773266667	1.13472347844152	0.182340768982535	0.151491667308326	0.863327532376106	unchanged
meta_397	Apigenin-7-O-(2''-glucurosyl)glucuronide	17012.4064133333	60777.2300033333	3.57252398788802	1.83694369840042	0.109705337766191	0.962570756657107	unchanged
meta_398	Tachioside*	7206081.18133333	2.83102e+06	0.392865791927726	-1.34789	0.0039082049358696	1.18466237668871	down
meta_399	Met-Phe	857665.323966667	1.32048e+06	1.5396211553626	0.622575399934438	0.00155499196574562	1.1862129159761	up
meta_400	Chlorogenic acid methyl ester	18543720.9633333	7978396.63366667	0.430247880101433	-1.21676	0.000316671030102817	1.19236540643259	down
meta_401	2-(D-Glucosyloxy)-4-hydroxybenzeneacetonitrile	36562	69805.3800066667	1.90923244037315	0.932992754999429	0.000172142127032653	1.19201892089934	up
meta_402	Chrysoeriol-6,8-di-C-glucoside	5759423.26566667	7535008.69966667	1.30829	0.387684826506834	0.0143496120254526	1.07583240061238	up
meta_403	N-Monomethyl-L-arginine	1.44168e+06	11747038.9466667	8.1481554534075	3.02647350481542	6.43730958466576e-05	1.1939119734205	up
meta_404	2-Dehydro-3-deoxy-L-arabinonate*	603273.251966667	589726.016333333	0.97754378204376	-0.0327668	0.506828575885295	0.418866416885911	unchanged
meta_405	N-p-Coumaroyl-N'-feruloylputrescine	32453.7206866667	1436130.62066667	44.251647893694	5.46765927581844	0.0307895655221344	1.12312622627876	up
meta_406	6-Hydroxyhexanoic acid	1.60983e+06	449390.658666667	0.279154829115485	-1.84086	0.000222670483593118	1.19295874949252	down
meta_407	3-Methyl-2-cyclopenten-1-one	228225	247510.963433333	1.08450595099274	0.117037969510102	0.548103246852802	0.393868733535607	unchanged
meta_408	L-Tyrosine methyl ester	495005.101066667	711736.046666667	1.4378357821626	0.523898912363825	0.0169665739865068	1.0659458893062	up
meta_409	Quercetin-4'-O-glucuronide	91022.3866066667	81315911.6666667	893.361673958909	9.80310055279349	3.53359068417432e-05	1.19459565777023	up
meta_410	N-Methyl-L-Glutamate	38409.7565366667	75586.1193566667	1.96788853073075	0.976648502833393	0.000247255843954789	1.18309875813047	up
meta_411	LysoPC 19:2(2n isomer)	6656128.36433333	4.56677e+06	0.686099730658875	-0.54351	0.000111513261282791	1.18776400538812	down
meta_412	1-O-Caffeoyl-3-O-galloyl-β-D-glucose	65727.5662533333	1359321.01833333	20.6811402858598	4.37024382790009	2.98460076094136e-09	1.19464083052775	up
meta_413	11-Octadecanoic acid(Vaccenic acid)	23709958.8466667	2.30083e+07	0.970406404700896	-0.043339	0.444926251233672	0.475052266256298	unchanged
meta_414	Methyl salicylate-2-O-glucoside	269103.988533333	235827.394966667	0.876342993844014	-0.190432	0.453785282380836	0.481513926707469	unchanged
meta_415	3-Hydroxy-3-methylpentane-1,5-dioic acid	2049908.92833333	2201467.84166667	1.07393446178926	0.10290595371753	0.63709971521125	0.309013277051628	unchanged
meta_416	Oxalacetic acid	49420.7545266667	75225.0732733333	1.52213526470429	0.606096569779042	0.0471524985881723	1.06615457751252	up
meta_417	LysoPC 17:2	1.0705e+06	366330	0.342205387835715	-1.54707	0.000157065079381324	1.19292808456799	down
meta_418	5,7-Dihydroxy-4-methylcoumarin	609715.852766667	860206	1.41083076632615	0.496544942417907	0.0394106984870617	1.01180617724581	up
meta_419	LysoPC 15:0	893346.082933333	1478721.56433333	1.65526170941266	0.7270593360791	0.000545065767904951	1.17185462217055	up
meta_420	Syringetin-3-O-glucoside	1.83541e+06	2.18848e+06	1.19236673534349	0.253828032685597	0.302295225723099	0.666544578302777	unchanged
meta_421	5,7-Dihydroxy-3',4',5'-trimethoxyflavone	365607	3605610.62133333	9.86198018412014	3.30187735400509	0.00254624801861939	1.1874663155528	up
meta_422	Ferulic acid-4-O-glucoside	60504356.1366667	69076414.0066667	1.14167670589928	0.19115417361837	8.70563740566462e-05	1.18764699525256	up
meta_423	6-Methoxy-2-(4-methoxyphenethyl)chromone	422801.885966667	283652	0.670886615965481	-0.575859	0.23340413568832	0.767392730015749	unchanged
meta_424	3,4-Dihydroxybenzoic acid (Protocatechuic acid)*	3757929.31433333	4778890.83266667	1.27168193782656	0.346737881235924	0.000231838690689193	1.17997557417985	up
meta_425	Esculin (6,7-Dihydroxycoumarin-6-O-glucoside)	7.76901e+06	31869033.5033333	4.10206887265474	2.03635171449044	2.18536086527497e-05	1.19406865799585	up
meta_426	Piperidine	7247419.38066667	7266812.05733333	1.00267580439989	0.0038552141358254	0.960924677382287	0.0319380481535674	unchanged
meta_427	Tyr-Gly	1848235.90033333	2237376.14366667	1.21054684808533	0.27565891262272	0.272903160815402	0.71549354129338	unchanged
meta_428	Esculetin (6,7-Dihydroxycoumarin)	1588109.02333333	2.01468e+06	1.26860257224112	0.34324017252049	0.072422452040254	0.985803852020385	unchanged
meta_429	12,13-DHOME; (9Z)-12,13-Dihydroxyoctadec-9-enoic acid	75281.1443533333	88289.8097133333	1.17280111071298	0.229958374903723	0.000199499370091971	1.18756143914579	up
meta_430	(Z)-3-Ethylidene-7-hydroxy-6-methoxyphthalide	428241.607866667	2791675.07866667	6.51892536218913	2.70463415733637	0.0287208324099778	1.12710872483443	up
meta_431	6-O-Caffeoyl-D-glucose	2380395.80633333	8912041.77533333	3.74393273237239	1.90455451410279	0.000416930151238494	1.1892593829445	up
meta_432	Kaempferide-3-O-(6''-malonyl)glucoside	13807956.0566667	10851827.5366667	0.785911216122915	-0.347562	0.0053949874015023	1.16048158524667	down
meta_433	Protocatechuic Acid Methyl Ester	264084.286666667	328677	1.24459317079651	0.315674235151965	0.0143435755736617	1.11282688463371	up
meta_434	6-Aminocaproic acid	29121358.0333333	29948490.1066667	1.02840293616756	0.0404056342926921	0.535320932294872	0.410223018795916	unchanged
meta_435	Diphenylamine	219907	133247	0.605924121489901	-0.722791	0.0129011462075272	1.08397118597475	down
meta_436	Luteolin-6-C-glucoside (Isoorientin)	13403706.8266667	15863132.2866667	1.18348845523143	0.243045632847682	0.0445494340645926	1.07135044377421	up
meta_437	6-O-methylguanine	107197.572706667	5.7446e+06	53.5888639822042	5.74386132790593	0.00290254800990857	1.18763593347899	up
meta_438	Chrysoeriol-7-O-(6''-malonyl)glucoside	2.79337e+07	49564180.6933333	1.77435378625582	0.827293695540237	0.000992896801844119	1.18799505338381	up
meta_439	LysoPC 20:3	213226.538033333	362474.420466667	1.69994984587707	0.765492182732504	0.0134022729044129	1.0929267835338	up
meta_440	N-Methylbenzylamine	739317	167635.620333333	0.226744019438638	-2.14086	2.81374091630638e-05	1.19355243345572	down
meta_441	Apigenin-8-C-(2''-glucosyl)arabinoside	1947775.64966667	1.42891e+06	0.733612560689183	-0.44691	0.0106565498719052	1.09285786902038	down
meta_442	Apigenin-7-O-(6''-malonyl)glucoside	190596	595381.378966667	3.12378042487256	1.64329304788429	6.64899347007292e-05	1.18815682483195	up
meta_443	O-Acetyl-L-homoserine*	1485327.80766667	1428573.86366667	0.961790290529095	-0.0562057	0.43768568359848	0.473390555292441	unchanged
meta_444	3-Dehydro-L-Threonic Acid	7.48708e+07	2.86339e+07	0.382444016512346	-1.38668	6.08816691762581e-05	1.19275566936775	down
meta_445	Indole-5-carboxylic acid*	75161.0816833333	80437.0531966667	1.07019552400219	0.0978744001205536	0.569145908497627	0.355316244627895	unchanged
meta_446	L-Alanyl-L-Phenylalanine	2209854.24766667	3068607.56533333	1.38860179062642	0.473632936933017	0.000260213178133477	1.18705901180907	up
meta_447	Succinic acid	27885686.7366667	13998114.5966667	0.501982064449597	-0.994292	0.0512711528079576	1.06384138190435	unchanged
meta_448	Methylmalonic acid	27885686.7366667	13998114.5966667	0.501982064449597	-0.994292	0.0512711528079576	1.06384138190435	unchanged
meta_449	Sieboldin	103409	428261.865866667	4.14145665508847	2.0501382893314	6.31011858319049e-05	1.19301314581506	up
meta_450	L-Glycyl-L-phenylalanine	4205375.30766667	5.38526e+06	1.28056652807713	0.356782205870751	0.0190183149705137	1.12381930384978	up
meta_451	Isohydroxymatairesinol	1100895.82533333	975363.255366667	0.885972344450795	-0.174666	0.067088685529334	1.04183756735114	unchanged
meta_452	3-(Allylsulphinyl)-L-alanine	145431	125608.456633333	0.863698859704112	-0.2114	0.144846416846079	0.858335970310383	unchanged
meta_453	Benzyl-(2''-O-glucosyl)glucoside	1188430.02133333	1074653.26866667	0.904262976679925	-0.145186	0.132701781349741	0.908272247191387	unchanged
meta_454	3-Hydroxy-palmitic acid methyl ester	69641.1804666667	48338.1422466667	0.694102855849829	-0.526779	0.00156964192972872	1.15692002084949	down
meta_455	Dioxindole-3-acetyl-3-O-glucoside	354109.093866667	176105	0.497318449455888	-1.00776	0.000386785681861462	1.18565758562364	down
meta_456	N-(2-Methylbenzoyl)glycine	85528.9	52397.1	0.612624251553588	-0.706926	0.187499409846144	0.756259962870466	unchanged
meta_457	1-O-Galloyl-β-D-glucose	177999.211033333	1628438.70266667	9.14857258755891	3.19354666345185	8.01451328499093e-05	1.1922332746718	up
meta_458	Luteolin-7-O-glucoside (Cynaroside)	10373229.5743333	52111332.2133333	5.02363625907531	2.32873200837248	1.80236255845223e-06	1.19377127284522	up
meta_459	Kaempferol (3,5,7,4'-Tetrahydroxyflavone)	61496.1879966667	137379	2.23394723925728	1.15959511305456	0.00209595934953649	1.16440228623486	up
meta_460	Riboflavin 5'-Adenosine Diphosphate	2.22139e+06	1.84253e+06	0.829448352537581	-0.269776	0.0706935942099972	0.957971719461977	unchanged
meta_461	Diosmetin-7-O-(6''-malonyl)glucoside	1.13426e+06	1873660.42933333	1.6518794524987	0.724108408532232	0.008021292030911	1.16330900780003	up
meta_462	N-Propionylglycine	25542638.6566667	28577043.2733333	1.1188	0.161949086663889	0.584033611247885	0.341113222428068	unchanged
meta_463	Isoschaftoside	7276991.94866667	4.53511e+06	0.623212825985186	-0.682203	0.0287414691259911	1.12438695691996	down
meta_464	3-Carbamyl-1-methylpyridinium;(1-Methylnicotinamide)	4701250.14466667	6324058.18033333	1.34518648991857	0.427806194663014	0.0384915922905048	1.07814756589257	up
meta_465	Arg-Gly	176753.847566667	252905.783633333	1.43083608710664	0.516858410105862	0.0147375760704973	1.12743331479687	up
meta_466	Cyclic 3',5'-Adenylic acid	740327.184166667	2.24772e+06	3.03611395349489	1.60222593998156	0.00304918121187387	1.18673064681651	up
meta_467	(9Z,11E)-Octadecadienoic acid*	532912.432133333	304794.708933333	0.571941449579608	-0.806061	0.000338067178481464	1.18522689788071	down
meta_468	Methyl palmitate	17539.0555133333	15262.8041666667	0.870218134326775	-0.200551	0.325070988927584	0.585512406335725	unchanged
meta_469	(2E)-3-(4-Hydroxyphenyl)-N-[2-(4-hydroxyphenyl)ethyl]-2-propenamide	331988.669033333	79090.5	0.238232658422625	-2.06956	0.000254570690396606	1.18358072993227	down
meta_470	1-Hydroxypinoresinol-1-O-Glucoside	14388413.6666667	8223007.83433333	0.571502044967153	-0.807169	0.0025808702958307	1.15853337923472	down
meta_471	Secoisolariciresinol 4-O-glucoside	13766308.1833333	1.11054e+07	0.806709465755326	-0.309879	0.15209797979276	0.890455626947663	unchanged
meta_472	Agmatine	524822	479161.781366667	0.912999136655721	-0.131315	0.13265120031445	0.904032984213339	unchanged
meta_473	L-Methionine Sulfoxide	2774910.49933333	5570007.48766667	2.00727464507589	1.00523802675571	0.000224989882134728	1.18364313829545	up
meta_474	3-Hydroxypyridine	86132.1845733333	72592	0.842797721079451	-0.246742	0.563234261754828	0.387598044952668	unchanged
meta_475	3-Isopropylmalic Acid	708701	709226.003133333	1.00074135443059	0.00106915209918621	0.983742256767264	0.0130497903043113	unchanged
meta_476	2-Propylmalic Acid	708701	709226.003133333	1.00074135443059	0.00106915209918621	0.983742256767264	0.0130497903043113	unchanged
meta_477	9-Hydroperoxy-10E,12,15Z-octadecatrienoic acid	2.11769e+06	784923.862033333	0.370650246319484	-1.43187	0.00586066631936167	1.18017508285717	down
meta_478	1-O-Caffeoyl-β-D-glucose*	1.60075e+07	3.88309e+07	2.42579663723335	1.27845860950518	1.9690431535457e-05	1.19107452431592	up
meta_479	Eriodictyol-3'-O-glucoside	3.48538e+06	1.18387e+07	3.39667535192684	1.76412333462943	0.00037294775290863	1.19229642915486	up
meta_480	Uridine 5'-diphosphate	240264.748166667	230914.742366667	0.961084570785582	-0.0572647	0.44606385326221	0.481022222332169	unchanged
meta_481	Quercetin-3-O-arabinoside	48160.3383333333	24969647.7766667	518.469110491783	9.01811422805561	8.87975703742435e-05	1.19446926409036	up
meta_482	2,3-Di-O-Galloyl-β-D-Glucose	6058.4	2503235.42866667	413.184417819149	8.69064203749433	0.00253403792605415	1.18865414208188	up
meta_483	3,4-Dihydrocoumarin	22393.5	52281.8	2.33469	1.22323156147925	0.000119304437857251	1.18502675684178	up
meta_484	Kaempferol-3-O-(6''-O-acetyl)glucoside	1276933.85066667	1.41169e+06	1.10553011752565	0.14473832846761	0.579909859673184	0.362223231715011	unchanged
meta_485	3,4-dihydroxy phenylethanol	834968.802433333	783159.100133333	0.93795013400619	-0.0924169	0.342820202488359	0.591146222907115	unchanged
meta_486	3-Chloroaniline	2.42411e+07	26519917.1166667	1.09400648963735	0.129621296210777	0.0604503400346434	0.997457702932596	unchanged
meta_487	Stearic Acid	52953117.5166667	55681603.8366667	1.05152645298251	0.0724851440370229	0.81904450490383	0.14508768954162	unchanged
meta_488	1-Aminocyclopropane-1-carboxylic acid*	1.76981e+06	3128089.20466667	1.76747296255912	0.821688145965238	0.017722801220939	1.06235804861879	up
meta_489	D-Panthenol	2.72335e+06	777900.448766667	0.285640566925406	-1.80773	0.00489871129348071	1.18240029176742	down
meta_490	Pinoresinol*	107660	68269.3269933333	0.634120696440225	-0.657171	0.0190721089724859	1.11789093232612	down
meta_491	L-Valyl-L-Leucine	5539624.10233333	7.3614e+06	1.32886331202497	0.410192715445229	0.0265334804557952	1.11256984347882	up
meta_492	Orientin-7-O-arabinoside	38650804.6033333	41820332.1833333	1.08200418109088	0.113706074051443	0.0526924727393601	0.991844633871141	unchanged
meta_493	Gallocatechin-(4α→8)-catechin	18529029.5766667	15427915.3466667	0.832634827573205	-0.264244	0.025177553541156	1.05930918402128	down
meta_494	N-Acetyl-5-hydroxytryptamine	745522.157033333	1.20863e+06	1.62118398306163	0.697047827060616	0.000697621467224488	1.17038418399944	up
meta_495	S-(5'-Adenosyl)-L-methionine	3994459.07533333	6.05908e+06	1.51687172173478	0.601099085425304	0.0146189391964764	1.08165182548543	up
meta_496	2,5-dihydroxy-1-methoxy-anthraquinone	57358.7407233333	81132.1039466667	1.41446801173692	0.500259550484363	0.037582603951849	1.10581935761448	up
meta_497	3-Dehydroshikimic acid	63232.9605533333	114751.446133333	1.81474100104086	0.859763662173248	0.00844090857751099	1.13041549899131	up
meta_498	3,6'-Diferuloylsucrose	21356.5485466667	94709.1043866667	4.43466340919815	2.14882460817716	0.00516336819081756	1.15912389349918	up
meta_499	Ellagic acid	37733.5654566667	17823179.0566667	472.342829016115	8.88369054552097	0.000237723879931724	1.19410379269075	up
meta_500	Eriodictyol (5,7,3',4'-Tetrahydroxyflavanone)	128462	669098.958533333	5.20853152481171	2.38087668143013	0.00180401647463273	1.1877238415236	up
meta_501	Melibiose	9641988.84266667	49691701.4633333	5.15367755285539	2.36560227576003	0.000851276064807599	1.1881241031331	up
meta_502	Quercetin-3-O-rutinoside-7-O-glucoside	6357.30572366667	13241.7575386667	2.08291973270546	1.05860724482311	0.374998897255201	0.558879133581193	unchanged
meta_503	5-O-Galloylshikimic acid	83122.0301233333	1.98296e+07	238.560693724365	7.89821254781072	9.38149336179551e-05	1.19445569755279	up
meta_504	Gluconic acid	3.26866e+06	7991890.36333333	2.44500493633852	1.28983737790713	3.06300570236481e-05	1.19179782135952	up
meta_505	Bis(2-ethylhexyl)phthalate*	2036896.91666667	2112178.20066667	1.03695880895298	0.0523585872084795	0.854322278929269	0.11830552577387	unchanged
meta_506	Diisooctyl Phthalate*	2036896.91666667	2112178.20066667	1.03695880895298	0.0523585872084795	0.854322278929269	0.11830552577387	unchanged
meta_507	Quercetin-3-O-glucoside (Isoquercitrin)	1.13196e+06	61167156.1666667	54.0364867334347	5.75586197352916	0.000824529651377355	1.1926932680759	up
meta_508	Tricin-4'-O-(syringyl alcohol)ether-7-O-glucoside	18593191.7866667	19542842.2833333	1.05107517351312	0.0718658553859109	0.0468606746504433	1.0547481803907	up
meta_509	Thr-Tyr	166157.106366667	239404.238133333	1.44083056914237	0.526900695381156	0.00173692196831349	1.16603657634205	up
meta_510	2-Ethylpyrazine	98360.2930066667	216327.477733333	2.19933746759651	1.13706898912866	0.0119070956232979	1.08666686864365	up
meta_511	Myricetin-3-O-glucuronide	158027	165831	1.04937859814236	0.0695352719289405	0.746665060256683	0.20440213624415	unchanged
meta_512	Cis-10-Pentadecenoic Acid(C15:1)	355527.692033333	408489.705733333	1.1489673375289	0.200337786099902	0.109213851386178	0.858286364082834	unchanged
meta_513	Naringenin-7-O-Rutinoside-4'-O-glucoside	25871.6440366667	102248.297386667	3.95213760833115	1.98263318057661	0.000460488446506313	1.17462143141226	up
meta_514	Maltotriose	3.47331e+06	4.14669e+06	1.19387360054259	0.25565010165854	0.0273949838477812	1.0490111158199	up
meta_515	Kaempferol-3-O-sophorotrioside	300554.957666667	1012795.09323333	3.36975008196865	1.75264159767584	0.000301286312046115	1.17772942252524	up
meta_516	3-O-Galloyl-D-glucose*	792734.564833333	39378292.4433333	49.6739945376449	5.63441886074713	0.00130084598647815	1.18999532978926	up
meta_517	Pentadecanoic Acid*	1.39265e+06	1.50297e+06	1.07921278094357	0.109979339105571	0.0101418693040268	1.11871183502537	up
meta_518	9,12-Octadecadien-6-Ynoic Acid	1.2407e+07	1.81281e+06	0.146111996131987	-2.77485	8.13477731414033e-05	1.19425492856628	down
meta_519	LysoPC 16:0	8.28571e+06	1.04458e+07	1.26069919774955	0.334224090350572	0.0014395382594401	1.18176117977876	up
meta_520	Arachidic acid	2.98613e+07	29099836.9266667	0.974499830911499	-0.0372662	0.169219469910722	0.812173532330682	unchanged
meta_521	Homovanilloylquinic acid	86986.5069333333	372812.860833333	4.28587000417269	2.0995880919231	0.000483681943065896	1.19219807496285	up
meta_522	Methyl 3-aminopropanoate	16959140.9733333	1.65697e+07	0.977035353149919	-0.0335173	0.431521950712179	0.480009134704266	unchanged
meta_523	D-Cellobiose	327734	1819998.20066667	5.55328569897531	2.47334161993326	0.000901393215097594	1.18612523460937	up
meta_524	p-Coumaroylagmatine	7796110.36766667	11912228.7633333	1.52797077023662	0.61161694518124	0.000454387813444963	1.1883837982692	up
meta_525	2,4-Di-Tert-Butylphenol	254114.159733333	341664.539533333	1.3445316856482	0.427103754607494	0.23223032292105	0.709197311940527	unchanged
meta_526	1-O-Caffeoyl-3-O-p-coumaroylglycerol	64525.7	422033.019333333	6.54054231515876	2.70941026308616	0.000141681561674496	1.19159102087992	up
meta_527	Kaempferol-4'-O-glucoside	8964190.37333333	50957953.0666667	5.68461299285392	2.5070621341139	9.52792561207334e-06	1.19372246001421	up
meta_528	4-Guanidinobutyric acid	3844446.62133333	4487268.34166667	1.16720786725617	0.223061512505873	0.0131826389510008	1.14516720264297	up
meta_529	Sinapinaldehyde	882233	420663.404366667	0.476816761928206	-1.06849	0.000475849637198427	1.19201419191105	down
meta_530	Epigallocatechin	420147	372334	0.886199166931908	-0.174297	0.252167330543314	0.736057974609922	unchanged
meta_531	Gallic acid-4-O-(6'''-feruloyl)sophoroside	6.93312e+06	4828517.21266667	0.696442249726826	-0.521924	0.00353661782414245	1.13811760507888	down
meta_532	γ-Aminobutyric acid	3.20611e+06	1.98992e+06	0.62066599121417	-0.688111	0.00182954929849737	1.18617914342893	down
meta_533	LysoPE 20:3	54698.0853366667	95620.3	1.7481474298681	0.805826859535579	0.0330429311038213	1.09235776244852	up
meta_534	Isotachioside*	6.61333e+06	2515493.31933333	0.380366842224598	-1.39454	0.00584128337279111	1.1317593642677	down
meta_535	Hesperetin-7-O-glucoside	1479184.29566667	4025504.68166667	2.72143551919768	1.44436785372393	0.00660120850675381	1.17073517119334	up
meta_536	6-Hydroxy-5,7,4'-trimethoxyflavone	3485061.39266667	14778832.0333333	4.24062315356373	2.08427628235875	0.000278648228016657	1.19264829222497	up
meta_537	Riboflavin (Vitamin B2)	1.2353e+07	10764906.9966667	0.871440543667566	-0.198526	0.0708132301904605	1.01749917744739	unchanged
meta_538	2-Ethyl-2,6,6-trimethylpiperidin-4-one	1932283.35266667	2344505.75133333	1.2133343425527	0.278977149698832	0.0262910743914104	1.08206876131221	up
meta_539	Catechin gallate*	57739.4266466667	40985.5741066667	0.709836873813723	-0.494441	0.652554629884988	0.30231100355614	unchanged
meta_540	Isovanillin	2217809.12966667	961744	0.433646027485038	-1.20541	0.00188593061319327	1.18363421299814	down
meta_541	L-2-Aminoadipate	2.12742e+06	4516932.78033333	2.12319523026693	1.08623703482697	0.000212721027331372	1.19171	up
meta_542	7-Methylxanthine	82410.1999733333	81962.2122933333	0.994563929220594	-0.00786399	0.98609901546399	0.011486980195603	unchanged
meta_543	Spermidine	1227651.67333333	2541882.84433333	2.07052448145294	1.04999626093621	0.00280489388441038	1.15699827888036	up
meta_544	N-Benzylmethylene isomethylamine	16439109.1866667	2.52781e+07	1.53768151746948	0.620756725180855	0.00051348454626931	1.18484157536131	up
meta_545	Methyl 2-furoate	45003.5	575931.501266667	12.7974904397241	3.6777890234618	1.13935456330458e-05	1.19430843575498	up
meta_546	LysoPE 18:1(2n isomer)	2165093.52333333	3055536.19833333	1.41127215309808	0.496996227527162	0.000148873608062428	1.1845761130506	up
meta_547	L-Glutamine	22496021.7566667	1.03184e+08	4.58676131344964	2.19747583419945	1.29118819438948e-06	1.19416954410882	up
meta_548	Dihydromyricetin (Ampelopsin)	42834.4925766667	97766.9	2.28243415432116	1.19057324066752	0.0330796172405977	1.10121452444283	up
meta_549	Kaempferol-3-O-galactoside (Trifolin)	9791112.62266667	2.45072e+07	2.50300894234074	1.3236634452602	3.10474714944814e-05	1.19320828433349	up
meta_550	Vanillin; 4-Hydroxy-3-Methoxybenzaldehyde*	2.77254e+06	1328755.34233333	0.479255614009461	-1.06113	0.000371913153630616	1.18623025183753	down
meta_551	Vanillic acid	196565.486333333	104409.264436667	0.531167838180965	-0.91276	0.00409238810954047	1.16178049736405	down
meta_552	4,5-O-Dicaffeoylquinic Acid Methyl Ester	132892.004466667	247874.716166667	1.86523423407946	0.899356813925883	0.0234884105611875	1.04188124851372	up
meta_553	Massoniresinol; Vladinol A	382664.213033333	284252	0.742822867721992	-0.42891	0.0432463394834459	1.07012671462755	down
meta_554	4-Aminosalicylic acid	316860.710966667	289298	0.913014587758196	-0.13129	0.0453598369506821	1.04204773999612	down
meta_555	6-Hydroxynicotinic acid	161255.558433333	437719.310733333	2.71444479177005	1.44065714164965	0.268638482808236	0.721032256956233	unchanged
meta_556	L-Citramalic acid	965130.672266667	906602.560733333	0.93935731894638	-0.0902541	0.286569876616732	0.631381708799943	unchanged
meta_557	L-Alanyl-L-Alanine	46492.9	38846.1528166667	0.835528261377421	-0.259239	0.277333152880179	0.635693781896503	unchanged
meta_558	Caffeic acid	13550931.7533333	16502089.6433333	1.21778265463362	0.284256669317842	0.00231793337050321	1.1585450808887	up
meta_559	1,3-O-Dicaffeoylquinic Acid (Cynarin)	3.76837e+06	6544525.03266667	1.7367007545829	0.796349189240439	0.00232905619602438	1.16919514803052	up
meta_560	Quercetin-3-O-(6''-O-acetyl)glucoside	9	29364.6382433333	3262.73758259259	11.6718672428192	0.289675266209631	0.693886480776408	unchanged
meta_561	2-Propylsuccinic acid*	35087.8481033333	33651.1421733333	0.959054031305399	-0.060316	0.696255826647232	0.257872621029691	unchanged
meta_562	4-Hydroxybenzoylmalic acid	283953.629766667	247155.000233333	0.870406201309799	-0.200239	0.00827075935227774	1.11572634481248	down
meta_563	1-(4-Methoxyphenyl)-1-propanol	703394.919166667	764733	1.0872028474502	0.1206211397287	0.0851388625689067	0.897722514118021	unchanged
meta_564	Inosine 5'-monophosphate	255212.223866667	280544.785366667	1.09926076861128	0.136533665592178	0.535837007204227	0.392875986571125	unchanged
meta_565	Hispidulin (5,7,4'-Trihydroxy-6-methoxyflavone)	2762199.39333333	1843876.22266667	0.667539145478392	-0.583076	0.00199488471375525	1.15511257787459	down
meta_566	4-Oxoretinol	498112.928166667	363095.051733333	0.72894123240231	-0.456126	0.131989377053406	0.860353510144726	unchanged
meta_567	2,6-Diaminooimelic acid	568345.664633333	463687.128566667	0.815854078636833	-0.293617	0.00877740544596347	1.14315606845325	down
meta_568	2-α-Linolenoyl-glycerol-1,3-di-O-glucoside	1490402.79066667	1035446.72756667	0.694742880281044	-0.525449	0.00376177854873701	1.13527857230583	down
meta_569	Adenine	1.66982e+07	26027370.1666667	1.55869202839579	0.64033590366284	0.000741301283971688	1.18767326551255	up
meta_570	2-(4-Hydroxybenzyl)-4-(methoxymethyl)phenol	275116.932066667	223304	0.811668309625846	-0.301038	0.0490822351242566	1.03336693622556	down
meta_571	Lys-Asn	102802.208286667	100418.210443333	0.976809857657089	-0.0338503	0.882339761233046	0.0947707800521646	unchanged
meta_572	2,6-Dimethylaniline	106052.152036667	161492.742433333	1.52276723604344	0.606695434228623	0.31282644666822	0.601507114802485	unchanged
meta_573	LysoPE 15:0(2n isomer)	253945	642511	2.53011543425802	1.33920320809449	0.00451336799453556	1.16524475944154	up
meta_574	D-Threo-guaiacylglycerol-7-O-β-D-glucoside	5409021.47466667	6.07242e+06	1.12264594279027	0.166903005994029	0.520454493349828	0.420988849024964	unchanged
meta_575	3,5-Dicaffeoylquinic acid	360742	814693.969066667	2.25838123105842	1.17528904400852	0.00528692331613976	1.17882611271161	up
meta_576	3-Hydroxylup-20(29)-en-28-oic acid (Betulinic acid)*	112778	172346	1.52818602542191	0.611820172704975	0.0159564876823563	1.06946115417245	up
meta_577	Nicotinic acid adenine dinucleotide	11573306.7573333	11590149.1433333	1.00145527862979	0.0020979970471802	0.990431996269539	0.00761070810472742	unchanged
meta_578	Dimethyl phthalate	2.42415e+07	25162065.2633333	1.03797568292111	0.0537726454876351	0.241882326594429	0.728191426065683	unchanged
meta_579	Syringetin-7-O-glucoside	5.30441e+06	2658174.02766667	0.501125000547971	-0.996758	0.0288744682285839	1.1041503173653	down
meta_580	L-Aspartyl-L-Phenylalanine	1.45442e+06	1177432.48666667	0.809556783841303	-0.304796	0.106164587069057	0.957914754898553	unchanged
meta_581	LysoPE 17:1(2n isomer)	93965.1424166667	2.20073e+06	23.4206754483634	4.5497107784102	0.00118382921025567	1.19178164776146	up
meta_582	2-O-Glucosyl-7-hydroxy-1,4(2H)-benzoxazin-3-one (DHBOA glucoside)	152056.348133333	302379	1.98859820725705	0.9917518116398	0.000167352498991622	1.18482708053665	up
meta_583	N6-(2-Hydroxyethyl)adenosine*	391138	920876.490066667	2.35435344488465	1.23533091974139	0.000389370260625668	1.18233606834989	up
meta_584	Nicotianamine	578411.961266667	323934.143733333	0.560040534127179	-0.836397	6.40333469096481e-05	1.18698079587598	down
meta_585	LysoPC 18:4	413838	210392	0.508392171621295	-0.975986	0.00943416844296642	1.1650488275738	down
meta_586	Leu-Asp	5734220.68733333	5919734.63666667	1.03235207702123	0.0459350765246336	0.579246928277231	0.350391756746771	unchanged
meta_587	1,2,3,6-Tetra-O-galloyl-β-D-glucose	5784.18	26088.7	4.51035789986004	2.17324191682139	0.00170969996371322	1.15969681725781	up
meta_588	3,4-Dimethoxycinnamic acid	666553.983233333	2.66302e+06	3.99520986294637	1.99827128795422	3.86064998177653e-07	1.19456300274733	up
meta_589	2,4,6,6-Tetramethyl-3(6H)-pyridinone	8863307.24066667	1.86235e+06	0.210119646925375	-2.25072	2.44605972350735e-05	1.19442005444786	down
meta_590	LysoPE 16:0	1.51818e+07	29180872.6666667	1.92208983662664	0.942675767863401	0.00483794666026545	1.18215394184176	up
meta_591	Trihydroxycinnamoylquinic acid	2475002.00533333	4433839.31633333	1.79144877732581	0.84112679333681	0.000157319253497227	1.1891354547086	up
meta_592	4-O-Methylgallic Acid	64490.6017366667	896083.498233333	13.8947920177935	3.79647233481313	0.0019453633536806	1.18825306798932	up
meta_593	Tricin-5,7-O-diglucoside	2.60196e+06	6958563.45133333	2.67435036936505	1.41918848675981	0.00384412791212757	1.18050667334277	up
meta_594	Xanthosine	1.11983e+06	855321.521466667	0.763794219206005	-0.388744	0.125999143771467	0.910201581086022	unchanged
meta_595	5'-Deoxy-5'-(methylthio)adenosine	27510763.9333333	15991789.4166667	0.581292088268413	-0.782665	0.00197855710790706	1.18798265078503	down
meta_596	2-Naphthol*	81935.6649733333	71940.4	0.878010785332781	-0.187689	0.191566873826057	0.811025216028131	unchanged
meta_597	Syringaldehyde; 4-Hydroxy-3,5-Dimethoxybenzaldehyde	247253.450733333	179392.875266667	0.725542453440396	-0.462868	0.0941986465637777	0.962577427806386	unchanged
meta_598	Methyl linolenate	832654	516132.148866667	0.619863569787281	-0.689977	0.145317339350377	0.902799820072249	unchanged
meta_599	Nicotinic acid (Vitamin B3)*	4309531.84766667	3.01288e+06	0.699121104913352	-0.516386	0.00231867344548554	1.15299229373669	down
meta_600	3-Indoleacetonitrile	1142729.49566667	1218907.74966667	1.06666341797326	0.0931050104405403	0.376063211646888	0.538971372518589	unchanged
meta_601	Indole	1.24154e+07	1.13239e+07	0.91208378627899	-0.132762	0.00694227589426687	1.11274903761167	down
meta_602	4-Galloylquinic acid	20035.3	1.6217e+06	80.9425001442819	6.33882550641077	0.00246674185080143	1.18846799771201	up
meta_603	3-Dehydrosphinganine	105544	283795.006566667	2.68888711963067	1.42700919166773	2.18351865551519e-05	1.19117663525785	up
meta_604	Chrysoeriol-6-C-glucoside-4'-O-(6''-sinapoyl)glucoside	157879	380799.253933333	2.41196264885934	1.27020756614238	0.000605029042490407	1.17223375796071	up
meta_605	Phytic acid	57394.4479033333	50544.4	0.880649096496745	-0.183361	0.115831362675232	0.863542367935961	unchanged
meta_606	1-O-Gentisoyl-β-D-glucoside*	3052110.15533333	3586362.76933333	1.1750436867642	0.232714395519142	0.650187289711616	0.304442205885365	unchanged
meta_607	Ferulic acid*	1.15482e+06	2.93011e+06	2.53728410626062	1.34328507073998	0.000236081458976177	1.17970195089014	up
meta_608	LysoPE 18:0	151260	285866.726666667	1.88990550276796	0.918314100003851	0.0001234108570577	1.18607629930213	up
meta_609	Uridine	563637.606133333	392958.624566667	0.697183119597788	-0.52039	0.30012643163779	0.630728272175707	unchanged
meta_610	Naringenin-7-O-glucoside (Prunin)	661503.262566667	11221339.9233333	16.9633931657328	4.08435287408932	0.00487209394093304	1.18309741702794	up
meta_611	γ-Glutamyl-L-valine	266485.100933333	400993.097566667	1.50474865634977	0.589522528499742	0.0152689913466566	1.09741898876533	up
meta_612	N-Acetyl-L-Tryptophan	289299.164033333	749841.262033333	2.59192336258163	1.37402306156437	4.81280346835471e-06	1.19286630597947	up
meta_613	Kaempferol-3-O-glucuronide*	2259540.54333333	2.74546e+06	1.21505047435433	0.28101624600239	0.0400857676705626	1.07176708944456	up
meta_614	Taxifolin(Dihydroquercetin)	58871.1375433333	247474.650666667	4.20366687299881	2.07164834491495	0.000555988892638272	1.18796142145403	up
meta_615	Guanosine	5.01274e+06	2071866.25866667	0.413319767925317	-1.27467	9.13265097337954e-05	1.19044623020883	down
meta_616	Epipinoresinol*	108585.349876667	74036.6665566667	0.681829239770917	-0.552518	0.0227738405077501	1.12270157510595	down
meta_617	N-[7'-(4'-Methoxyphenyl)ethyl]-2-methoxybenzamide	18504.5	194506	10.5112561185107	3.3938631797594	0.000288714623460525	1.19307472953991	up
meta_618	LysoPC 15:0(2n isomer)	1017429.02933333	1.74092e+06	1.71109525068371	0.77492007184613	0.000179685350827417	1.1929255952016	up
meta_619	5-Glucosyloxy-2-Hydroxybenzoic acid methyl ester*	32410595.0133333	2145371.53566667	0.0661935251353481	-3.91717	0.00618708521811326	1.17987815995362	down
meta_620	Gallic acid	9	38027016.1866667	4225224.02074074	22.0105964042205	0.0192396399134338	1.14998089255277	up
meta_621	D-Saccharic acid	733943.159766667	698954.223133333	0.952327457286397	-0.0704704	0.656272659674386	0.290651272004913	unchanged
meta_622	1-Methylhistidine*	159109	291592	1.8326525110955	0.873933262667797	0.0728760034786457	0.998006249064683	unchanged
meta_623	Glu-Phe	714652	1477538.53966667	2.06749319940922	1.04788258395775	0.0290830416856961	1.11603785719117	up
meta_624	Hyp-Ser	898717.371266667	1.23696e+06	1.37636507933145	0.460863194082008	0.00152826045324187	1.15900758859559	up
meta_625	Gallocatechin	374331	420293.608066667	1.12278555636041	0.167082410091288	0.141401313814587	0.84087132279592	unchanged
meta_626	L-Threonine*	5728227.70633333	8009469.74733333	1.39824569796305	0.483617891534349	0.000200770646097348	1.18093175743364	up
meta_627	Luteolin-6,8-di-C-glucoside*	2336870.73533333	3638826.92466667	1.55713658853605	0.638895499947267	0.00155158778654622	1.15812707506645	up
meta_628	Kaempferol-6,8-di-C-glucoside*	2336870.73533333	3638826.92466667	1.55713658853605	0.638895499947267	0.00155158778654622	1.15812707506645	up
meta_629	Pyridoxine	8333484.67133333	9422741.09266667	1.13070839682232	0.177226914561132	0.041156902107222	1.01926993874373	up
meta_630	Isochlorogenic acid B	6.57705e+07	36805379.0366667	0.559603522724331	-0.837523	1.32043428773022e-05	1.19155397385399	down
meta_631	5-O-Feruloyl quinic acid glucoside	412216	718020	1.74185379294949	0.800623532639973	9.72131966619008e-05	1.19183227047267	up
meta_632	3-Indoleacrylic acid	7.20311e+06	7.46658e+06	1.03657664599104	0.0518267953696387	0.343799481591233	0.610681569636786	unchanged
meta_633	Isorhamnetin-3-O-Glucoside*	3446276.62133333	3.16435e+06	0.918193768141497	-0.123129	0.180774207870184	0.831354602204838	unchanged
meta_634	Luteolin-7-O-(6''-malonyl)glucoside*	313637	618973	1.97353102203101	0.980779197203418	0.0477489866842065	1.06896500213413	up
meta_635	5-Acetylsalicylic acid	228657.740433333	793179.245833333	3.46884931308324	1.79445717127022	0.00835585493115605	1.10928355902173	up
meta_636	6'-O-Feruloyl-D-sucrose	494268	1995413.09733333	4.03710944208419	2.01332269739855	0.000483305677871708	1.19347623043953	up
meta_637	4-Pyridoxic acid-O-glucoside	14674404.1966667	23319774.3766667	1.58914624840195	0.668251901360562	0.000166952086129715	1.19073725795729	up
meta_638	3-amino-2-naphthoic acid	7.3055e+06	7400265.15766667	1.01297122358976	0.0185931907490933	0.781260517018292	0.1806960354472	unchanged
meta_639	3-nitro-L-tyrosine	123500	57363.7	0.464481469807419	-1.10631	0.00500435618647078	1.18270955233436	down
meta_640	Allopurinol	4.39179e+06	1.66249e+06	0.378545395771965	-1.40146	2.15765764449008e-05	1.1903688315741	down
meta_641	N-(4-Aminobutyl)benzamide	593022	795537	1.34149688297147	0.42384370243531	0.0476199382344132	1.07780003844097	up
meta_642	Protocatechualdehyde	1561322.24833333	1.33281e+06	0.853641332801563	-0.228298	0.120637256194874	0.867616231860116	unchanged
meta_643	N-Methyl-Trans-4-Hydroxy-L-Proline	331290	378462	1.14239	0.192056479608245	0.20275122695395	0.748369316097574	unchanged
meta_644	Tricin-4'-O-[β-guaiacyl-(9''-O-acetyl)glycerol]ether	8363194.13733333	5899477.13066667	0.705409564072102	-0.503467	0.0929769141465841	0.956724578468696	unchanged
meta_645	N-Feruloylserotonin*	132532.664466667	1.40178e+06	10.576896296781	3.40284	0.0138621358526428	1.16222384877288	up
meta_646	Kaempferol-3-O-(6''-Acetyl)glucosyl-(1→3)-Galactoside	122788.296033333	139577.501766667	1.13673294829969	0.184893362923025	0.151040005068899	0.793446672466573	unchanged
meta_647	4-hydroxy-3(3-methylbut-3-en-2-yl)benzaldehyde	939262.226566667	611833.510866667	0.65139797338932	-0.618389	0.0148125589351946	1.13468641156345	down
meta_648	4',5,7-Trihydroxy-3',6-dimethoxyflavone (Jaceosidin)	1.07158e+06	310511.399533333	0.28976954185941	-1.78702	0.00277229371974442	1.18647630900455	down
meta_649	LysoPE 14:0	79974.7	127051.365166667	1.58864417761811	0.667796027977521	0.0336187476989447	1.09103013254418	up
meta_650	Ribosyladenosine	2.87449e+06	4424357.01133333	1.53917821888969	0.622160288600677	0.00198612906584075	1.15797901913671	up
meta_651	Sinapaldehyde-4-O-Glucoside	1742427.56366667	1.99432e+06	1.14456487580078	0.194799239515205	0.111639843183653	0.89446954926141	unchanged
meta_652	L-Homoserine*	5.77105e+06	8.31769e+06	1.44127894130675	0.527349577910358	0.00116058737377669	1.19007095698545	up
meta_653	N-Formyl-L-Methionine	273810.633966667	313457	1.14479384477872	0.195087820249297	0.286912101451725	0.625909248809771	unchanged
meta_654	5-Hydroxy-L-tryptophan	903269.099633333	1971101.72933333	2.18218660433914	1.12577447546711	1.99723758467039e-05	1.19033381072512	up
meta_655	LysoPE 16:0(2n isomer)	15764222.3533333	31544879.1566667	2.0010425157443	1.00075182021809	1.86527710530931e-05	1.19451808072967	up
meta_656	L-Malic acid-2-O-gallate	101609.984393333	60172.5441866667	0.592191255081175	-0.755865	0.352974260098942	0.602903440623049	unchanged
meta_657	Galloyl Methyl gallate	15734.5600873333	48835.8	3.10373016334368	1.63400313583437	0.00884746500788019	1.12507485144812	up
meta_658	L-Leucyl-L-Leucine	4.18157e+06	8503729.19433333	2.03362244366002	1.02405185755343	0.000793678550341658	1.18928820996626	up
meta_659	3-Hydroxy-4',5,7-Trimethoxyflavanone	507108.939333333	200295	0.394973886209373	-1.34017	0.00153078765218506	1.15808020467161	down
meta_660	4-Methyl-5-thiazoleethanol	55946.1949266667	69806.6	1.24774474477668	0.319322827541596	0.181971531306145	0.846880153684921	unchanged
meta_661	Syringetin-3-O-rutinoside	631461	220618	0.349376360230948	-1.51715	0.0408882235211249	1.09074588904017	down
meta_662	1-Hydroxypineolin Diglucoside	457407.655466667	945011.490766667	2.06601590391513	1.0468513599199	0.000172351514235344	1.18511194795374	up
meta_663	Tricin-4'-O-[β-guaiacyl-(9''-O-p-coumaroyl)glycerol]ether	243825.290633333	127390	0.522464958286753	-0.936594	0.0095487745661642	1.15428021889214	down
meta_664	3,5,6,7,8,4'-Hexamethoxyflavone	36581.4	104021.980523333	2.84357843111917	1.50770759701959	0.0564707745243472	0.963131009892522	unchanged
meta_665	Met-Ser	99103.3627366667	98497.0716633333	0.993882235106953	-0.00885318	0.970084830924242	0.0250345366240714	unchanged
meta_666	p-Coumaroylmalic acid	532859.241633333	219164.408666667	0.411298878846276	-1.28174	0.00674327483061272	1.16176596869575	down
meta_667	Malonic acid	643034	532774.979166667	0.82853361122648	-0.271368	0.175496265739287	0.770632373493957	unchanged
meta_668	3-Hydroxy-5,7,8-trimethoxyflavone	1457365.55233333	3561768.93266667	2.44397771510659	1.2892311303073	1.60476435181719e-05	1.19192124277002	up
meta_669	1,4-Di-O-galloyl-2-O-p-coumaroyl-β-D-glucose	5381.74	189953	35.2958565873131	5.14142692904147	0.00441755591549919	1.18397251264235	up
meta_670	3,5-Dimethoxy-4-hydroxybenzaldehyde	641377.334566667	608126.056566667	0.948156449865093	-0.076803	0.443980526178239	0.481214649146741	unchanged
meta_671	1-Stearidonoyl-Glycerol	1272014.09133333	464046.713033333	0.364812556869489	-1.45477	0.00127822053395656	1.16444786178527	down
meta_672	Apigenin-7-O-glucoside-4'-O-rutinoside	1849122.29866667	3.94191e+06	2.13177329473684	1.09205402161052	9.76691656940132e-05	1.18954833188968	up
meta_673	Serotonin	6.02829e+06	6727142.22133333	1.11592853765786	0.158244642160226	0.0370583067364524	1.06344577558965	up
meta_674	β-Hydroxyacteoside	656735.636066667	731467.453933333	1.11379284717097	0.155480932723231	0.340768086855656	0.618724683539134	unchanged
meta_675	5,6,7-Tetrahydroxy-8-methoxyflavone*	462818.512666667	653221.674766667	1.41139919188395	0.49712608906902	0.159058108553408	0.870817061864738	unchanged
meta_676	Methyl dioxindole-3-acetate	642495.445333333	638807.229666667	0.994259545817086	-0.00830559	0.888794479833402	0.0923475063991977	unchanged
meta_677	5-Hydroxy-2-pyrrolidinone	289909	325511.654333333	1.12280702428524	0.167109994497261	0.114659819277319	0.860651153782034	unchanged
meta_678	Mucic acid Dimethyl Ester	3671010.03533333	4867391.84666667	1.32589990215723	0.406971864355234	0.00649307703260024	1.13585036551965	up
meta_679	2-Hydroxyglutaric Acid*	603226	654281	1.08463708583365	0.117212404834728	0.301631917825405	0.609801496221688	unchanged
meta_680	3-Chloro-4-hydroxypiperidin-2-one	113244.203633333	80068.2129666667	0.707040275773538	-0.500136	0.0552363135399863	1.00015158528378	unchanged
meta_681	Luteolin-8-C-arabinoside	14504245.2066667	27505172.0533333	1.89635321669072	0.923227707119771	3.03425420776507e-05	1.19154465493776	up
meta_682	Apigenin-5-O-glucoside	37221588.5333333	20248692.7966667	0.54400399323455	-0.878311	4.22871840124634e-06	1.19278385493964	down
meta_683	Adenosine 5'-monophosphate	3.35523e+06	4.03872e+06	1.20371006014551	0.267487929336899	0.0947155874592499	0.942689881936694	unchanged
meta_684	Suberic Acid	328046.070033333	166232	0.50673490581097	-0.980697	5.49884601700768e-06	1.19372000984326	down
meta_685	Feruloylmalic acid	250588	229744	0.91681951432227	-0.12529	0.123860321576562	0.885294664052214	unchanged
meta_686	Homoarginine	414260.371566667	3457644.41566667	8.34654882046865	3.06117978694883	0.00133964865891893	1.19127542431576	up
meta_687	Phloretin-2'-O-glucoside (Phlorizin)	252865.134433333	359385.663566667	1.42125431555459	0.507164729782258	0.0541166471606041	1.02662455014116	unchanged
meta_688	D-Galacturonic acid*	262105.892566667	1.51883e+06	5.79470581957133	2.53473542164271	0.000874563622054638	1.19168829048916	up
meta_689	3-Methylmalic acid*	611892.885433333	626141.799433333	1.02328661492756	0.0332102897757045	0.733432643901779	0.215689144626568	unchanged
meta_690	3-O-p-Coumaroylquinic acid	5555458.70266667	3.512e+06	0.632171050306649	-0.661613	1.33928414446039e-05	1.19111143393069	down
meta_691	LysoPC 16:1	2377990.97266667	568248.655833333	0.238961653919191	-2.06515	6.11894081704967e-08	1.19445554278311	down
meta_692	Glutathione reduced form	37551.8206133333	37270.6144533333	0.992511517273808	-0.0108443	0.96265085443453	0.030452562029753	unchanged
meta_693	Apigenin-6-C-glucoside (Isovitexin)	7.11673e+06	3083478.43233333	0.433271627883864	-1.20666	0.00218321914616221	1.18583156129423	down
meta_694	Quercetin-3-O-(6''-O-galloyl)glucoside	9	539550	59950.0289111111	15.8714728289338	0.000537021584873994	1.19340002469608	up
meta_695	N-Acetyl-D-galactosamine	236851	234585.804533333	0.990436031178564	-0.0138643	0.968705805909918	0.0252138144479238	unchanged
meta_696	1-O-Sinapoyl-β-D-glucose	6216889.38833333	26455500.2433333	4.2554239895244	2.08930288211346	5.53310176278309e-05	1.19423691753907	up
meta_697	3,4-Dihydroxy-L-phenylalanine (L-Dopa)	4487199.55333333	4.97625e+06	1.10898753060879	0.149243144011799	0.307629918494459	0.603260408717975	unchanged
meta_698	Orientin-7-O-glucoside	640298.114966667	946596	1.47836687470067	0.564004336216936	0.00618731725406622	1.15521994760954	up
meta_699	LysoPC 19:1	305192.413566667	231975.455366667	0.760095746338051	-0.395747	0.314672708083794	0.657509558375707	unchanged
meta_700	Muconic acid	43092225.6933333	43400626.3733333	1.00715675913783	0.010288249412046	0.881752777966046	0.0948313343887183	unchanged
meta_701	alpha-hexylcinnamaldehyde	46688.8519866667	53318.3123166667	1.14199236108639	0.191553000385839	0.109368335981164	0.925230513580777	unchanged
meta_702	1-O-Galloyl-2-O-Cinnamoyl-β-D-glucose	5835.07948066667	166070	28.4605894830119	4.83089363853006	0.00404748972953943	1.18473692916422	up
meta_703	Inositol*	2413018.22566667	3.90686e+06	1.61907801293984	0.695172501495873	0.00114133490500022	1.16171289781549	up
meta_704	Inosine	21233.7732443333	102527	4.82847401873623	2.27156731464118	0.00911673007065041	1.1260932913717	up
meta_705	Isoorientin-7-O-(2''-rhamnosyl)glucoside	970350.265766667	1274607.04866667	1.31355356270203	0.393475030368052	0.00307522561718608	1.15063569515709	up
meta_706	2R-hydroxy-9Z,12Z,15Z-octadecatrienoic acid	456968	310970.496266667	0.680507787686059	-0.555316	0.0108145618445993	1.12276604617602	down
meta_707	Secoisolariciresinol diglucoside	142776.381033333	225730.584433333	1.58100788659598	0.660844564359495	0.011852223517362	1.08850187147744	up
meta_708	Trehalose 6-phosphate	122702	651394.337466667	5.30874131616286	2.40836984366893	0.000434843046317759	1.19237830862643	up
meta_709	D-Pinitol	1.16965e+06	3111320.08333333	2.66003420875557	1.41144479929213	0.000500180004095148	1.19060205124735	up
meta_710	Isostrictinin	1633.86934043333	7165157.00666667	4385.3916768928	12.0984899859583	2.10203836261679e-05	1.19463211410997	up
meta_711	Oxindole	893157.383166667	1518850.15866667	1.70054033845818	0.765993228570504	0.0356526041174682	1.0459386868969	up
meta_712	4,5,6-Trihydroxy-2-cyclohexen-1-ylideneacetonitrile	526115	748127	1.42198363438781	0.507904861073066	0.000737106199790599	1.17775790683211	up
meta_713	Naringenin-7-O-Neohesperidoside(Naringin)*	2.57838e+06	4743922.17966667	1.83988333067565	0.879614286069139	0.000221337188009411	1.18072	up
meta_714	3,6-Di-O-caffeoyl glucose*	645568	928617.210266667	1.43845012020666	0.524515194954057	0.034595257668271	1.09429329675338	up
meta_715	5-Methoxy-DL-tryptophan	100506	285984.307866667	2.84544525061361	1.50865442075393	0.00095877105855094	1.18531866962441	up
meta_716	1,4-Di-O-Galloyl-D-glucose	91814.8324566667	34843848.1166667	379.501298258228	8.56796101082391	0.000194570977426944	1.19421578287044	up
meta_717	Tricetin (5,7,3',4',5'-Pentahydroxyflavone)	141538	124350.729033333	0.878566720697979	-0.186776	0.155478208791488	0.786851430319145	unchanged
meta_718	2-Caffeoyl-L-tartaric acid (Caftaric acid)	19524.2738033333	76287.5244633333	3.90731687292302	1.96617825896599	0.00786653048612885	1.13748044643371	up
meta_719	6-O-Galloyl-β-D-glucose*	482820.785033333	38416149.0233333	79.5660630490072	6.3140813106952	0.00143520155297853	1.18980068971969	up
meta_720	Ethylmalonic acid	69886.6228233333	106597.381093333	1.52529020271592	0.609083756897157	0.0271575004392516	1.12037221958145	up
meta_721	LysoPC 12:0	49699.1973366667	70417.0866933333	1.41686567322852	0.502702989199411	0.0915664676892716	0.947403659949197	unchanged
meta_722	5-Methylcytosine	401832.359166667	397699.928033333	0.98971603197437	-0.0149134	0.930128196746276	0.0569500029936187	unchanged
meta_723	Tricin-7-O-rutinoside*	39751479.4533333	33891273.8366667	0.852578930463549	-0.230095	0.00118126930653354	1.18068417637436	down
meta_724	Quercetin-3-O-xyloside (Reynoutrin)*	166749.590266667	43410214.1533333	260.331759040076	8.02420751309838	0.00317842480290537	1.18712473979424	up
meta_725	4,6-(S)-Hexahydroxydiphenoyl-β-D-glucose	2063.42821446667	1574358.47266667	762.981945109048	9.57550510789635	0.00209863152862968	1.18967406668603	up
meta_726	Asn-Ile	595768	976067.075766667	1.63833342098374	0.712228993028509	6.11917377198738e-05	1.1878654102449	up
meta_727	LysoPC 14:0	456664.516866667	466461	1.02145257529652	0.0306222231873363	0.680688866355414	0.275115685432392	unchanged
meta_728	Tricin-7-O-Glucoside	2.3458e+06	2.09586e+06	0.893451556892599	-0.162539	0.479342250058556	0.447707232476612	unchanged
meta_729	Methyl 2,4-dihydroxyphenylacetate*	232445	265733	1.14320863743886	0.193088721776538	0.251078028913517	0.693035834975043	unchanged
meta_730	His-Tyr	381894.052966667	470263.464433333	1.23139771562345	0.300296797312073	0.0940436738431993	0.947121792008207	unchanged
meta_731	Myricetin-3,7,3'-trimethyl ether	215201.448533333	408214	1.89689285263696	0.923638189379313	0.0132427820817097	1.14805901875156	up
meta_732	1,6-Di-O-galloyl-2-O-p-coumaroyl-β-D-glucose	3835.73877266667	183186.369166667	47.7577801887986	5.57766387568945	0.00023204453627711	1.19370467070764	up
meta_733	2-Methyl-3-oxoadipic acid*	999085.066133333	674552.286166667	0.675170022085631	-0.566677	0.0185872338167141	1.08222378021239	down
meta_734	Hesperetin-5,7-di-O-glucoside	387480.667933333	366945	0.947001662191657	-0.0785611	0.431348829405586	0.489450720278592	unchanged
meta_735	4-Guanidinobutanal	1.37514e+06	2710990.28066667	1.97143493878699	0.979246099470232	0.00244944113923543	1.18420898419798	up
meta_736	Apigenin-7-O-rutinoside (Isorhoifolin)	1.22897e+07	1.25019e+07	1.01727162970649	0.0247049559963267	0.538682513904821	0.409634608386918	unchanged
meta_737	N-Acetylputrescine	596904.100133333	511744.162266667	0.857330620031519	-0.222076	0.116988963980091	0.853986768406026	unchanged
meta_738	Val-Trp	554372.597633333	926167	1.67065813796333	0.740416549004811	0.000692109608340969	1.18192404999934	up
meta_739	1-α-Linolenoyl-glycerol-3-O-glucoside*	1.61575e+06	920075.986966667	0.56944043292522	-0.812383	0.00546616251318321	1.14493290603191	down
meta_740	L-Valine	6.12267e+06	6021188.13966667	0.983424795599067	-0.0241134	0.764835225766899	0.191475298357102	unchanged
meta_741	Brevifolin carboxylic acid	252904.452533333	119691158.833333	473.266317118548	8.88650843732059	0.000959768875816521	1.19239497301647	up
meta_742	2-(Dimethylamino)guanosine*	390551.468166667	831077.458133333	2.12795886297545	1.08947026138658	0.000447732723974974	1.17561216148398	up
meta_743	3-Hydroxyurs-12-en-28-oic acid (Ursolic acid)	74915.2812866667	137587	1.83657017683103	0.877014023666515	0.00494223668516543	1.15119172891782	up
meta_744	Asn-Hyp	235044.649666667	273388.159133333	1.16313287505606	0.218015918164798	0.0277413816844792	1.03897944605745	up
meta_745	Salicyl Alcohol	441159.841566667	328007.026033333	0.743510617078155	-0.427575	0.00326375753602608	1.15290365935449	down
meta_746	3-(3-Hydroxyphenyl)-3-hydroxypropanoic acid	83080.8676133333	61620.7184233333	0.741695653807111	-0.431101	0.0426436410883835	0.98726566748954	unchanged
meta_747	Myristoleic acid	1576499.87033333	663390.495166667	0.420799587523214	-1.24879	0.00481231401183369	1.18242186694604	down
meta_748	Schaftoside	4017716.77266667	3.50634e+06	0.872720517995285	-0.196408	0.229644393055898	0.7564668155693	unchanged
meta_749	Phe-Hyp	83717	114534.133833333	1.36811058092395	0.452184844334216	0.00263878479304797	1.14447734287573	up
meta_750	5-Aminocycloheptane-1,2,3-triol	172336	156180.354133333	0.906255842293211	-0.14201	0.223335832850669	0.706199426113925	unchanged
meta_751	Tricin-4'-O-syringyl alcohol	27494690.5866667	2.25413e+07	0.819841841061897	-0.286582	0.0124432816891418	1.09768977279014	down
meta_752	Methyl sinapate	80303.2242666667	172983.938266667	2.15413440551566	1.10710826850862	0.00190470327060284	1.18000059147097	up
meta_753	3-Furoic acid	284970.521166667	290056.217566667	1.0178463947049	0.0255198577612121	0.717681697765761	0.22813082886613	unchanged
meta_754	N-Acetyl-L-tyrosine	138756.829466667	234494.263166667	1.68996556110414	0.756993846903602	0.0211677054243841	1.13494024710883	up
meta_755	Eriodictyol-7-O-Rutinoside (Eriocitrin)	986467	828899.207666667	0.840270176007405	-0.251075	0.0646431688595289	1.04791701820094	unchanged
meta_756	LysoPE 18:3	1103385.06166667	821128.170033333	0.744190037150781	-0.426257	0.0104652254226415	1.0978149915196	down
meta_757	Syringaldehyde-4-O-glucoside	1.32699e+06	852741.908433333	0.642613889086079	-0.637976	0.0278409826501156	1.03754076600871	down
meta_758	Kaempferol-3-O-rutinoside(Nicotiflorin)	10487558.9266667	9171064.87333333	0.874470879015908	-0.193518	0.0454687419523969	0.992491757145908	unchanged
meta_759	5,6-DiHETrE[(±)5,6-dihydroxy-8Z,11Z,14Z-eicosatrienoic acid]	350409.021333333	204578.914033333	0.583828901593043	-0.776382	0.315707986642954	0.64701943167846	unchanged
meta_760	Kaempferol-3-O-glucuronide-7-O-glucoside	1017064.89333333	2.4774e+06	2.4358353712127	1.28441663030458	0.00306251602161141	1.18667428044505	up
meta_761	LysoPC 17:0(2n isomer)	218109.454833333	341660	1.56645919710852	0.647507191096866	0.0911315787165267	0.976794037776319	unchanged
meta_762	1-Hydroxyanthraquinone	149401.406566667	405557	2.71454726779316	1.44071160540599	0.0316045872396094	1.09967199856129	up
meta_763	Guanine	2068806.76866667	11641905.5133333	5.62735277632356	2.49245640816165	0.0113150053766349	1.16667824684318	up
meta_764	Tricin-4'-O-glucoside-7-O-glucoside	582926.469133333	2.45408e+06	4.20992730806787	2.07379532279395	4.27343720107753e-06	1.19267044432477	up
meta_765	L-Glycyl-L-isoleucine*	1.51109e+06	1.89009e+06	1.25080958255058	0.322862177018094	0.0160213777319105	1.10532027550995	up
meta_766	Tricin-7-O-neohesperidoside*	39162056.1733333	33640079.5533333	0.858996764736779	-0.219275	0.00460211905448831	1.1603388914763	down
meta_767	Propyl 4-hydroxybenzoate	62713	46269.4	0.737796165081281	-0.438706	0.0507404700375731	0.988742713946287	unchanged
meta_768	L-Theanine	288563	509112.426133333	1.76430242276958	0.819097877467943	0.00126209823943347	1.1795337414211	up
meta_769	N-Ethylglycine*	1.7383e+07	1.76676e+07	1.01637153764237	0.023427879995101	0.535654557993171	0.410777497444787	unchanged
meta_770	N5-(1-Iminoethyl)-L-ornithine	245098.766233333	227979.723533333	0.930154512961919	-0.104458	0.564354220983524	0.361288796701053	unchanged
meta_771	Coumarin	525688	298887	0.56856293329994	-0.814608	0.00496285444497754	1.17769703967647	down
meta_772	8-Hydroxyguanosine	33379.8019966667	61065.4	1.82941163180351	0.871379729184565	0.0266978316631268	1.12976949115504	up
meta_773	Echinopsine	4557384.68433333	5.59805e+06	1.22835	0.296717350714221	0.0359381038883282	1.00591240290483	up
meta_774	L-Phenylalanyl-L-phenylalanine	361829.760866667	460983.795133333	1.27403504352204	0.349404960812539	0.0147635292029162	1.10717386826187	up
meta_775	Kaempferol-7-O-glucoside	2125357.00866667	9032947.58366667	4.25008483131662	2.0874916376029	0.00184637320904339	1.18860245217208	up
meta_776	Aniline	117668.624933333	123969.025233333	1.05354358737148	0.0752500027967521	0.527747452090213	0.398247649225577	unchanged
meta_777	D-Glucoronic acid*	259959.417733333	1478190.41466667	5.68623528839796	2.50747379693698	0.000473326804111832	1.19346103155817	up
meta_778	Lupane-20(29)-en-3-on-28-oic acid	223207	277124.311033333	1.24155977405923	0.312153720768004	0.117046154508478	0.879176267487095	unchanged
meta_779	4-Acetoxy-3-Ethoxybenzaldehyde	1.62614e+06	554934.995733333	0.341258588985641	-1.55106	0.000209026603632316	1.19333950762763	down
meta_780	Candicine	852667.987366667	888715.841966667	1.04227654272717	0.0597381124420787	0.161410500641892	0.780319472024929	unchanged
meta_781	3-O-Methylgallic Acid*	39610.1	473159.502933333	11.9454251359884	3.57838629490745	9.55428592784546e-05	1.19341287502339	up
meta_782	LysoPE 18:2(2n isomer)	1.72384e+06	780632	0.452843914762665	-1.14291	0.00553107101963199	1.17894709082681	down
meta_783	Histidinol	22099631.8033333	3.19457e+07	1.44553010585369	0.531598655936044	0.27877597993851	0.692408640448683	unchanged
meta_784	LysoPC 20:2	426083.086266667	299754.297733333	0.703511374647081	-0.507354	0.0644026537777116	1.05157279756323	unchanged
meta_785	Hispidulin-8-C-(2''-O-glucosyl)glucoside	4460287.68333333	6.0764e+06	1.36233371620973	0.44608014809898	0.00413011236648001	1.16084271111768	up
meta_786	1-Linoleoylglycerol-2,3-di-O-glucoside*	223640	140873.709466667	0.62991187688727	-0.666778	0.0111033823956708	1.11513794756631	down
meta_787	Mucic acid-1,4-lactone-2-O-gallate	204732	867092.380466667	4.23525789648375	2.08244982189511	0.00274288029535606	1.18633936030507	up
meta_788	LysoPE 17:1	92640.5737366667	2251235.60166667	24.3007519368982	4.60292905064641	5.18920925402728e-05	1.1944302696894	up
meta_789	Taxifolin-3'-O-glucoside	9	1.38188e+06	153542.719111111	17.2282805767777	0.00254490048560437	1.18863181229339	up
meta_790	Glucosyringic Acid	496903	686699	1.38195927992637	0.466715106671337	0.0246255496316067	1.12911926913462	up
meta_791	Hydroxy ricinoleic acid	106925	117761	1.10134610333208	0.139267914038981	0.0576502321608427	1.03526211468075	unchanged
meta_792	Isorhamnetin-3-O-(6''-acetylglucoside)	197291.556733333	236396.882966667	1.19821084531352	0.260881796877418	0.075081911333108	0.916990849341627	unchanged
meta_793	Tricin-4'-O-(guaiacylglycerol)ether-7-O-glucoside	1855526.44666667	1395140.10433333	0.751883707634355	-0.411419	0.00854432788342349	1.10338700433394	down
meta_794	2,7-Dihydroxy-1,4-benzoxazin-3(4H)-one (DHBOA)	312718.065066667	204511.475533333	0.653980368833936	-0.612681	0.0121668598317903	1.09290412586993	down
meta_795	L-Phenylalanine	9377455.73033333	14428670.8366667	1.53865518020993	0.621669953212828	0.000185100457455413	1.18364145286858	up
meta_796	Luteolin (5,7,3',4'-Tetrahydroxyflavone)	58411.3	124534	2.13202473321487	1.09222417462592	0.038287549192389	1.05056835359104	up
meta_797	4-Hydroxybenzaldehyde	1749539.26433333	740165.397933333	0.423063038951215	-1.24106	5.78673227847694e-06	1.1932419095522	down
meta_798	Hydroxyicosanoic Acid	53138.6583966667	71656.8	1.34848751214417	0.43134216135765	0.0268381991235968	1.11765832884694	up
meta_799	DL-Xylose*	243428.662966667	696509.154033333	2.86124544885131	1.51664326300599	4.39921666102926e-05	1.18906006339281	up
meta_800	D-Galactose*	2.71393e+06	4213965.63633333	1.55271458288739	0.63479266057131	0.0106760376483956	1.12763092172267	up
meta_801	N-Caffeoylputrescine	415450.898066667	1223686.40066667	2.9454417028852	1.55848399900606	0.00730764728223079	1.15381267855065	up
meta_802	1-Naphthol*	63964.9562233333	75769.2226433333	1.18454271083663	0.244330218503252	0.14589838328334	0.822518796269254	unchanged
meta_803	Tricin-7-O-Glucuronide	126945.857466667	88008.3796366667	0.693274923600999	-0.528501	0.00245191240163649	1.14938327694157	down
meta_804	Lariciresinol-4'-O-glucoside	3236361.24833333	4702121.73433333	1.45290385514128	0.538939236831575	0.00201694267931476	1.15869548533726	up
meta_805	3,4-Digalloylshikimic acid	83313.7925833333	60906.9719866667	0.731055088216581	-0.451948	0.415126845769063	0.536613271150187	unchanged
meta_806	LysoPC 20:1	407149.385066667	233959.748433333	0.574628765299559	-0.799298	4.24841039423485e-05	1.18891888018975	down
meta_807	3-Hydroxyglutaric acid*	436419	426682	0.977688740122983	-0.0325529	0.77276179284475	0.183193866053831	unchanged
meta_808	LysoPC 18:0	2.81631e+06	3.96861e+06	1.40915135922929	0.494826582180975	0.000145756780736342	1.18292544383008	up
meta_809	4,4'-Dihydroxy-3,5-dimethoxybibenzyl	397899.405733333	182806.593333333	0.45942916902934	-1.12209	0.000703875634297646	1.18777539949846	down
meta_810	D-Glucono-1,5-lactone*	390140.737433333	458617.921333333	1.17551918405266	0.233298083450136	0.0856224097250553	0.937936428016631	unchanged
meta_811	Isocytosine	1.53271e+06	1533959.45666667	1.00081749290097	0.00117891114406995	0.981752221512058	0.0149888466865396	unchanged
meta_812	1,6-Di-O-caffeoyl-β-D-glucose*	654509.348233333	886314.715833333	1.35416662607753	0.43740526906465	0.480237454110334	0.470651050486933	unchanged
meta_813	2,2-Dimethylsuccinic acid	66242.7365633333	232644.929333333	3.51200661993947	1.8122955642767	0.00132676038760903	1.18740199052999	up
meta_814	Dihydrodehydrodiconiferyl alcohol-4-O-glucoside*	391337.953633333	1665955.64833333	4.25707660825114	2.08986305238167	0.0211960446768029	1.13582001578305	up
meta_815	Syringic acid-4-O-(6''-feruloyl)glucoside	71627.4	131887.762436667	1.84130261758512	0.880726752712296	0.272945008976581	0.652622910850024	unchanged
meta_816	S-(5'-Adenosy)-L-homocysteine	1412764.04666667	1.38881e+06	0.983048048452837	-0.0246662	0.86112804225089	0.110974074606905	unchanged
meta_817	Catechin	112497.927866667	107881	0.958957135884858	-0.0604618	0.554050435501461	0.368203395726015	unchanged
meta_818	N-benzoyl-2-aminoethyl-β-D-glucopyranoside	76575.3	3.33655e+06	43.572146564524	5.44533428369037	0.000341235361107525	1.19294406387476	up
meta_819	Phloretin-4'-O-glucoside (Trilobatin)	483610.021633333	98844.7	0.204389309171394	-2.29061	0.00178736923656071	1.18868279863275	down
meta_820	N,N-Dimethylglycine*	16766494.7033333	17174074.3166667	1.02430917258169	0.0346512372403112	0.279612848427856	0.637105176308941	unchanged
meta_821	sorbose*	2.52727e+06	4107892.72233333	1.62542432525553	0.700816390159326	0.0104883508217992	1.11560590210747	up
meta_822	D-Glucose*	2.52727e+06	4107892.72233333	1.62542432525553	0.700816390159326	0.0104883508217992	1.11560590210747	up
meta_823	2-(3,4-dihydroxyphenyl)ethanediol 1-O-β-D-glucopyranoside	4119593.49833333	1534358.32233333	0.372453816852097	-1.42487	0.00757505199574458	1.16504267024281	down
meta_824	DIMBOA glucoside	8566862.60433333	1.1357e+07	1.32569094597774	0.406744483841576	0.00594151285885182	1.15815176815606	up
meta_825	Thymine	136180.961566667	100501.656046667	0.738000781390184	-0.438306	0.0941770593177006	0.938980072092328	unchanged
meta_826	6-O-Galloyl-1-O-vanilloyl-β-D-glucose	15943.3	160783.403733333	10.0846937803518	3.33409537236575	0.00119400867522691	1.19030559758328	up
meta_827	4-Oxo-9Z,11Z,13E,15E-Octadecatetraenoic Acid	949697	346419	0.36476766185651	-1.45495	4.46167003017626e-06	1.19287461678854	down
meta_828	Gallocatechin-(4α→8)-gallocatechin	2.52843e+06	4508519.91766667	1.78313167437818	0.834413241918754	0.0109856353407863	1.16844160856042	up
meta_829	N7-Methylguanosine	477969.351133333	754021.895466667	1.57755281521456	0.657688306299818	0.0230432978647089	1.08593271496778	up
meta_830	LysoPE 14:0(2n isomer)	85806.2	136356	1.5891145881472	0.668223158538706	0.00878689170332857	1.17148479835952	up
meta_831	1,6-anhydro-β-D-glucose	95962.1953833333	187928.266166667	1.95835730326889	0.969644009388235	0.00387116983554882	1.14403832462564	up
meta_832	Quercetin-7-O-(6''-malonyl)glucoside	19672.9	424265.313433333	21.5659760234007	4.43068510529114	0.00114357719548372	1.18815428746625	up
meta_833	Luteolin-6-C-glucoside-7-O-rhamnoside	26534282.7733333	53064962.7233333	1.99986422005961	0.999902052151796	0.000700162185783815	1.18753987399615	up
meta_834	Chrysoeriol-7-O-gentiobioside	661758.035333333	1893062.96833333	2.86065732073775	1.51634668700672	0.00483558780831981	1.1815048665562	up
meta_835	2-O-Caffeoylmalic acid	10227.5	882450.322466667	86.281811305031	6.43098455804958	0.000843074208583109	1.19261101735613	up
meta_836	LysoPC 17:0	1419560	3.66033e+06	2.5784947913438	1.36652913124197	0.000179420788161139	1.19295708630378	up
meta_837	Cinnamic acid	7411.75462233333	9343.84424366667	1.26067911308228	0.33420110605682	0.371913252722216	0.585835187036882	unchanged
meta_838	Isolariciresinol-9-O-xyloside	123011	83655.9	0.680065882157072	-0.556254	0.0125429412232194	1.13870755007523	down
meta_839	D-Threonic Acid	1.23347e+06	1.25264e+06	1.01554199694125	0.0222499023874464	0.912498799294464	0.0735596359486498	unchanged
meta_840	N-Acetyl-L-Arginine	1994135.51033333	1962469.13533333	0.984120249182711	-0.0230935	0.870707485810603	0.104163812959824	unchanged
meta_841	Gallacetophenone	530400	462300	0.871607258234974	-0.19825	0.177596676286654	0.831128473325185	unchanged
meta_842	Luteolin-6,8-di-C-glucoside-7-O-glucoside	403474	1316066.64266667	3.26184005695985	1.70568604180207	0.000167561466972047	1.19010446679822	up
meta_843	Lys-Phe	145494.816633333	228918	1.57337553733549	0.65386305803206	0.00388734694891245	1.13405928062613	up
meta_844	Isovitexin-7-O-glucoside(Saponarin)	8.87641e+06	8099164.43766667	0.912437041842746	-0.132203	0.194511650108376	0.790729489503048	unchanged
meta_845	Diosmetin-6-C-glucoside	8.67561e+06	10723143.9333333	1.23601010612816	0.305690539359907	0.00437439470004805	1.13763897005259	up
meta_846	Coniferin	5.68947e+06	19314698.1633333	3.39481399651544	1.76333253068325	5.91849799647761e-05	1.18742447012849	up
meta_847	LysoPE 16:1(2n isomer)	183341	223429	1.21864893293719	0.285282575788296	0.0830187848349475	1.00358868245203	unchanged
meta_848	D-Xylonic acid	10074964.8483333	16978859.3733333	1.68525246776837	0.752964737824399	0.000570587584061364	1.17132995154384	up
meta_849	Quercetin-3-O-sophoroside (Baimaside)	95401.8879933333	350727.928633333	3.67632062646226	1.87826259525463	0.0023055405218005	1.18860668505734	up
meta_850	3'-Adenylic Acid	11275.2337873333	15898.0454333333	1.40999696619979	0.495692058472841	0.17272275864826	0.795386742772012	unchanged
meta_851	6,7-cis-Dihydroxy-2-(2-phenylethyl)-5,6,7,8-tetrahydrochromone	196240	154835.020433333	0.789007325411557	-0.341889	0.156768542360686	0.851693507076563	unchanged
meta_852	L-α-Glutamyl-L-Glutamic Acid	291023	329043.174933333	1.13064273325723	0.177143130580413	0.421125608758129	0.510249819274934	unchanged
meta_853	LysoPC 18:1	28389567.4466667	1.41992e+07	0.500154817669375	-0.999553	0.00188068179562932	1.18783980257322	down
meta_854	Quinolinic Acid	330973.022533333	395808.586333333	1.19589380217075	0.258089280937239	0.0627580497275137	0.954847332728076	unchanged
meta_855	Flavin Single Nucleotide(FMN)	411102.884066667	530381.271633333	1.29014242465719	0.36753034007065	0.000181577518400034	1.18172520421575	up
meta_856	Shikimic acid	176307.196933333	1400268.94333333	7.94221091191651	2.98954067331967	1.39227713007018e-07	1.19439438772376	up
meta_857	Corilagin	3546.17	577168	162.758279160956	7.34658712180255	9.18505856512743e-05	1.19442271443592	up
meta_858	Guanosine 5'-monophosphate	95408.6086733333	170836.150333333	1.79057375124559	0.840421942486978	0.38296556200307	0.574223357978559	unchanged
meta_859	3-O-Acetylpinobanksin	555423.886166667	188269.217596667	0.33896492802287	-1.56079	0.0150098026584836	1.13012665123914	down
meta_860	Sinapine	375963.531666667	449690.434633333	1.19610120864604	0.258339468995946	0.00686242203314009	1.11613878973141	up
meta_861	Lys-Tyr	241110.845433333	494527.180133333	2.05103664766531	1.03635326994193	0.000784222163681679	1.18807283692681	up
meta_862	Sinapoyl malate	269807.461333333	410155	1.52017618294579	0.604238536519148	0.010512559516014	1.14686675779134	up
meta_863	Apigenin-7-O-neohesperidoside (Rhoifolin)	486072.652933333	268780.178966667	0.552962972396497	-0.854745	7.60730535362576e-06	1.19206889414321	down
meta_864	2,6-Dimethoxy-1,4-benzoquinone	1035259.56766667	328942.281666667	0.317738943874779	-1.65409	0.000596165791705912	1.19285585840419	down
meta_865	O-Anisic acid (2-Methoxybenzoic acid)*	7756.48	9661.06464933333	1.2455482310163	0.316780887737563	0.66722595193822	0.272715923808287	unchanged
meta_866	2-Aminoethanesulfonic acid	33816.5	41522.8	1.22788462565896	0.296175008746042	0.167468240400183	0.776340744503777	unchanged
meta_867	1-Amino-1-cyclobutane-carboxylic-acid*	241509.289933333	2185639.24466667	9.04991789454557	3.17790470339261	0.000964970923383229	1.19156709280867	up
meta_868	Luteolin-7-O-glucuronide-(2→1)-glucuronide	102181	372912	3.64952936357256	1.86771042875475	0.00287041935084907	1.18728244929907	up
meta_869	Apigenin-7-O-glucoside(Cosmosiin)	3.83829e+07	28312992.1066667	0.73764595539123	-0.439	0.0405511171877215	1.0038402628073	down
meta_870	2-α-Linolenoyl-glycerol	20445910.3333333	10978158.2066667	0.536936630733863	-0.897176	0.00101126915318416	1.18634577392102	down
meta_871	1-α-Linolenoyl-glycerol	15606327.3566667	6.4069e+06	0.410532171892647	-1.28443	0.000624422276481141	1.1857209681058	down
meta_872	Pro-Asn	3102341.56733333	3898050.54266667	1.25648657894795	0.329395261279331	0.115537153564995	0.848961272556496	unchanged
meta_873	Isoorientin-7-O-glucoside	878255.032733333	1554867.36133333	1.77040529616349	0.824079672077012	0.0002564123702964	1.18165434874095	up
meta_874	LysoPC 19:0	209433.048666667	82470.0075433333	0.393777429438047	-1.34455	0.000702873366613825	1.16880028702641	down
meta_875	12-Hydroxydodecanoic acid	47796.2	31779.3	0.664890882370583	-0.588811	0.00992244600418562	1.13122392531899	down
meta_876	L-Allo-isoleucine	7937782.17366667	8932936.57666667	1.12536932624599	0.170398546066411	0.46838224448945	0.44405134672438	unchanged
meta_877	Luteolin-7-O-glucuronide*	1.05772e+06	699655.788266667	0.661472442347854	-0.596247	0.00268400335522817	1.1438185114722	down
meta_878	DL-2-hydroxystearic acid*	82967.9903866667	64641.3493466667	0.779111908645853	-0.360098	0.0263957863853195	1.03494476955917	down
meta_879	Butylamine	102215.350203333	134813	1.31891473572042	0.399351301261659	0.158815516038302	0.788207234889422	unchanged
meta_880	N-Glucosyl-p-coumaroylputrescine	21773.7	43844.1	2.01362501566853	1.0097950446135	0.102984022430151	0.973891563822177	unchanged
meta_881	N6-methyladenosine	292475.642833333	684723.272966667	2.34112921791869	1.22720456576374	0.00753361537090223	1.1757763617272	up
meta_882	Phenoxyacetic acid*	13268	19424.5	1.46400798723245	0.549923424598193	0.123200809470644	0.840067555573499	unchanged
meta_883	S-methyl-L-thiocitrulline	144584.910733333	156650.629166667	1.0834507444251	0.115633567470448	0.145270637714165	0.824564954177157	unchanged
meta_884	N-Alpha-Acetyl-L-Asparagine	36408.7017433333	170647.211766667	4.68698974683747	2.22866163881034	0.000220898764170905	1.19143	up
meta_885	Tricin-7-O-(2''-feruloyl)glucoside	3121674.14433333	3828824.59566667	1.2265292335579	0.294581620040148	0.326489687236218	0.641587657261212	unchanged
meta_886	D-Mandelic acid	26725.7535466667	29490	1.10342871038254	0.1419934239085	0.579167978902339	0.366147952158452	unchanged
meta_887	Tricin-7-O-(2''-Malonyl)rhamnoside	202035.647033333	37447.2586166667	0.185349759641616	-2.43168	0.00196892159940336	1.17615415462226	down
meta_888	methyl 6-O-galloyl-β-D-gluco-pyranosid	187205.482733333	172246	0.920088696522617	-0.120155	0.757493210481366	0.207636497712202	unchanged
meta_889	Rutinose	41630.2746833333	214329	5.14840181887646	2.36412465640977	0.00375961918217688	1.18435106871228	up
meta_890	9-(Arabinosyl)hypoxanthine	2409519.23733333	737875.749666667	0.306233599729749	-1.7073	0.0727810643316962	1.02758305642724	unchanged
meta_891	LysoPE 20:2(2n isomer)	67149.6527566667	48988.9614333333	0.729548991278584	-0.454923	0.0692856771718671	1.01812560860121	unchanged
meta_892	Methanesulfonic acid	135802	120753	0.889188183434843	-0.169439	0.723493991281964	0.235780347149682	unchanged
meta_893	Aromadendrin (Dihydrokaempferol)	5784.48	92812.9	16.0451584069219	4.00406612768269	5.78260000666294e-06	1.1924128658833	up
meta_894	D-Melezitose	99532.7	347904.242333333	3.49537631686203	1.80544778642886	0.00407269245479578	1.17230784324648	up
meta_895	3-O-p-Coumaroylshikimic acid	43682.0769733333	60153.5178866667	1.37707549765522	0.461607656863567	0.0222127535137109	1.0489015787785	up
meta_896	5,6,3',4'-Tetrahydroxy-3,7-dimethoxyflavone	1064381.23536667	551430.814433333	0.518076414832109	-0.948763	0.0315767344141202	1.06084498647284	down
meta_897	Hispidulin-7-O-(6''-O-p-Coumaroyl)Glucoside	11147052.7333333	10628474.3966667	0.953478435145826	-0.0687278	0.370819286848699	0.589998594647933	unchanged
meta_898	LysoPC 15:1	397426.382833333	287214.478733333	0.722685989505083	-0.468559	0.00116900214188994	1.16137692082163	down
meta_899	5-O-p-Coumaroylquinic acid	5.68203e+06	3.53611e+06	0.622332701326305	-0.684242	5.95812456898691e-05	1.18859958620912	down
meta_900	3,3'-O-Dimethylellagic Acid-4'-O-arabinoside	684583	2134631.14533333	3.11814960830107	1.64069014996514	0.00234148830355565	1.18769731656289	up
meta_901	L-Proline*	227690	1.88067e+06	8.25979926832633	3.04610672134096	0.00398325728319762	1.18473839445545	up
meta_902	Methyl (6-O-4-hydroxybenzoyl)-α-D-glucoside	1277732.65533333	1403349.97566667	1.0983126789544	0.135288834087059	0.56451246219106	0.379655812165218	unchanged
meta_903	3-Galloylshikimic acid	8119.63632166667	1071849.28466667	132.007055760184	7.04447123328407	0.00041847312073623	1.19352611362088	up
meta_904	LysoPC 18:1(2n isomer)	60237269.1833333	2.91124e+07	0.483296010172635	-1.04902	1.49297600595491e-06	1.19406576819545	down
meta_905	5,6-Dihydrouracil	145822	123413.472533333	0.846331261453697	-0.240706	0.327062630544808	0.587047507844344	unchanged
meta_906	D-Arabinono-1,4-lactone*	556570.849133333	471655	0.847429622903246	-0.238835	0.195196168567534	0.735177463374907	unchanged
meta_907	Isocorilagin	2840.56	490485.078233333	172.671796873893	7.43188865114246	0.00260701398556799	1.18836345132139	up
meta_908	cis-Abienol	28681.6702966667	25323.4232366667	0.882913127957186	-0.179657	0.456832756919196	0.487838980926659	unchanged
meta_909	Vitexin-2''-O-glucoside	45021603.3133333	33064226.5566667	0.73440802022425	-0.445346	0.00819779775004835	1.1656552066252	down
meta_910	LysoPC 16:2(2n isomer)	424114.912633333	101536	0.239407058430371	-2.06246	5.49103242402814e-05	1.19353057575522	down
meta_911	Oleic acid	78171.9	34068.5444766667	0.435815583680205	-1.19821	0.00447937975832453	1.13974280052835	down
meta_912	Quercetin-3,4'-Dimethyl Ether	687550	478677	0.696206437280721	-0.522413	0.0231698029618401	1.10805562049885	down
meta_913	1-O-Galloyl-4,6-hexahydroxydiphenoyl-D-glucose*	2892.99915066667	653270	225.810788105299	7.81897060225511	0.000474242578539875	1.19343829577818	up
meta_914	Quercetin-3',4'-dimethyl ether	751984.780766667	417926.979766667	0.55576521022218	-0.847453	0.019199915821871	1.11964652139197	down
meta_915	2-(Acetylamino)-3-phenyl-2-propenoic acid*	331264.410233333	307369.544133333	0.92786769311207	-0.108009	0.668554727081262	0.285622017878308	unchanged
meta_916	1,4-Dihydro-1-Methyl-4-oxo-3-pyridinecarboxamide	165712.909633333	113294.301236667	0.683678184683068	-0.548611	0.0283520448125457	1.06231155789081	down
meta_917	5,6,7,4'-Tetramethoxyflavone	116961.951206667	116786.612266667	0.998500889065281	-0.00216438	0.99636879596879	0.00312065572252429	unchanged
meta_918	1-Oleoyl-Sn-Glycerol	647417	295698.255233333	0.456735384108243	-1.13057	0.0285201299416815	1.09895130892555	down
meta_919	Pyridoxine-5'-O-diglucoside	59223.2309266667	87456.1891566667	1.47672100606871	0.562397286372997	0.361512217367184	0.586108812150478	unchanged
meta_920	8-Azaguanine	1895053.55866667	4216248.56566667	2.22487039819242	1.15372129952587	0.0101253824206291	1.16833607742121	up
meta_921	Linoleic acid*	5625.72478533333	2857.78313633333	0.507984881127456	-0.977143	0.00315914494728091	1.14173589163813	down
meta_922	D-Trehalose*	152389.731733333	1016080.12156667	6.6676416449417	2.73717656818781	0.000365154340399881	1.19003422049005	up
meta_923	4-Hydroxyphenyllactic Acid*	136837	190603.565633333	1.39292414562778	0.478116695335923	0.0642012267371918	1.02462415087173	unchanged
meta_924	6-Demethoxycapillarisin	88988.7	176978.329466667	1.98877283365031	0.991878494631727	0.00257062397275608	1.18803605187269	up
meta_925	N6-(4-hydroxybenzyl)adnine riboside	74627.8278333333	69909.6097333333	0.936776692595995	-0.0942229	0.803599016868058	0.158077396467936	unchanged
meta_926	DL-O-tyrosine	88084.4241566667	145845	1.65574534653936	0.727480803552561	0.00214892959404233	1.15481428536491	up
meta_927	N'-p-Coumaroylagmatine-glucoside	421621.441733333	1.01628e+06	2.4104	1.26927360489889	0.0107581050710993	1.09204752309974	up
meta_928	Met-Arg	223664	207466.030933333	0.927580607426532	-0.108455	0.693265240522187	0.255535785951848	unchanged
meta_929	DL-Leucine*	40462305.7366667	41863877.4133333	1.03463894731527	0.049127405605597	0.528245654080486	0.389843087712169	unchanged
meta_930	L-Alanine	23221.3466866667	17023.1715543333	0.733082873445396	-0.447952	0.231050494069471	0.763578625961111	unchanged
meta_931	Chelidonic acid	986672.149033333	282935.912566667	0.286757777488567	-1.8021	0.00014114206233865	1.1896732258799	down
meta_932	(S)-3-Amino-2-methylpropanoic acid	76151.9	47486.0985866667	0.623570697740511	-0.681375	0.178308048046714	0.835445285336361	unchanged
meta_933	3-O-Feruloylquinic acid	26706985.7866667	1.88033e+07	0.704059811923346	-0.50623	0.00394303818883801	1.16627714325858	down
meta_934	D-Threose	4.05822e+06	3038913.46466667	0.748829527556673	-0.417291	0.014382085940182	1.09823198588231	down
meta_935	Isolariciresinol	21703.1743333333	24888.6707633333	1.14677559978438	0.197583113454095	0.366955095196594	0.541481307341611	unchanged
meta_936	LysoPC 18:0(2n isomer)	2979922.28933333	4369727.54833333	1.46638976592605	0.552268622319369	0.00175222997345319	1.18785235963944	up
meta_937	Gramine	592174.122166667	1.92958e+06	3.25847418651118	1.70419656603308	0.00884993472197771	1.17373964340522	up
meta_938	N6-Acetyl-L-lysine	580774.750066667	915203.371266667	1.57583188863085	0.656113634810162	0.000393329669764791	1.17895810193057	up
meta_939	Ajugol	33448.9654966667	105033.221833333	3.14010374532511	1.65081222484732	0.00483404873558555	1.16461841841726	up
meta_940	β-Hydroxyisovaleric acid	485512.501433333	316155.551166667	0.651179012349445	-0.618874	0.00518345771999386	1.1244592735687	down
meta_941	Kaempferol-7-O-rhamnoside	17660.3321033333	563289.933666667	31.8957724221023	4.99529331167222	0.00143515049024694	1.19092994898807	up
meta_942	2-Furoic acid	782986	579428	0.740024481110307	-0.434355	0.35511608576145	0.608127618091684	unchanged
meta_943	Myricetin-3-O-rutinoside	129935.903366667	733610.317333333	5.64594002369888	2.4972138032524	9.75847993447499e-06	1.19267	up
meta_944	LysoPC 20:0	83766.6384133333	134372.740133333	1.60413193938012	0.681792807915733	0.00415260957104981	1.16973644085881	up
meta_945	D-Sorbitol	7319046.80933333	1225459.19066667	0.16743426057939	-2.57833	0.0122229789388047	1.16528125923714	down
meta_946	2-(2-Phenylethyl)chromone*	69656.5307266667	131016	1.8808865327231	0.911412818762611	0.231876295527927	0.768464724458291	unchanged
meta_947	D-Sedoheptuiose 7-phosphate	436309.324133333	417360.069833333	0.956569219927537	-0.0640587	0.909912445935795	0.0718848799937334	unchanged
meta_948	1-O-p-Cumaroylglycerol	286773.649333333	143597	0.500732616590896	-0.997888	0.00104760526647407	1.16307454312578	down
meta_949	Riboprine	63946.9097066667	168892.497533333	2.64113619106954	1.40115869647461	0.038356501598043	1.07895567682963	up
meta_950	Benzyl-(2''-O-xylosyl)glucoside	223852	296040.988466667	1.32248623033564	0.403252701144662	0.158285587649439	0.784454129479261	unchanged
meta_951	LysoPC 20:2(2n isomer)	446483	305299.489266667	0.683788037016332	-0.548379	0.00149885413419318	1.16784501404966	down
meta_952	Tricin-7-O-(2''-Sinapoyl)glucoside	1.4226e+07	27809964.3066667	1.95486733621055	0.967070704778001	0.000449705271439247	1.19021375068584	up
meta_953	Glucose-1-phosphate*	2225204.29266667	2818903.18366667	1.26680646489699	0.341196135007181	0.0731727675532093	0.928326767367573	unchanged
meta_954	DL-3-Phenyllactic acid*	47336.8	44010.9	0.929739444682407	-0.105102	0.700504568558528	0.243114991181738	unchanged
meta_955	D-Ribose	184103.509666667	216119.130133333	1.17390010937126	0.231309650487163	0.118180951649992	0.874349328852619	unchanged
meta_956	5-Methyl-2'-Deoxycytidine	345551.616166667	341358.261233333	0.98786475091666	-0.0176146	0.803699509975071	0.161855058952388	unchanged
meta_957	Apigenin-6-C-(2''-glucuronyl)glucoside	336374.253166667	381796	1.13503234657745	0.182733412566339	0.433636543918413	0.476373480210472	unchanged
meta_958	D-Mannose*	2.45415e+06	3850214.27566667	1.56886103838418	0.649717571482257	0.0126947347537935	1.11273384983489	up
meta_959	Chrysoeriol-7-O-(2''-O-glucuronyl)glucuronide	92185.4	188489	2.04467391052549	1.03187077706442	0.038349040447951	1.04447232541393	up
meta_960	Thymidine	253957.610766667	262578.659533333	1.03394680214797	0.0481619591038378	0.432691385764209	0.511068409352296	unchanged
meta_961	4-Hydroxy-L-glutamic acid	67074.3956933333	44385.7545066667	0.661739163623628	-0.595665	0.244781454532825	0.699320918500643	unchanged
meta_962	Dopamine	182066.835833333	70093.8932933333	0.384989902046182	-1.37711	2.53106983303607e-05	1.19117445976975	down
meta_963	1,3,6-Tri-O-galloyl-β-D-glucose*	5667.61796066667	175033	30.8830283753655	4.94874232443321	0.00155112642175549	1.19057991827163	up
meta_964	Apigenin-6,8-di-C-glucoside-4'-O-glucoside	128733	295108.210566667	2.29239745761992	1.1968572013484	0.00041632558040399	1.18571966884384	up
meta_965	1-beta-D-Arabinofuranosyluracil	1.56824e+06	987569	0.62973184897033	-0.66719	0.184066168100072	0.840339749313793	unchanged
meta_966	1,5-Anhydro-D-glucitol	222798.818633333	376557.754233333	1.69012455516223	0.757129571059717	0.00178473223231804	1.17547145428905	up
meta_967	Phthalic acid	59131.2523166667	55048.1845733333	0.930949073740783	-0.103226	0.755586363418109	0.206716551566106	unchanged
meta_968	Cadaverine	87235.4579266667	85227.6	0.976983703709625	-0.0335936	0.935005675485611	0.0543331961166423	unchanged
meta_969	Dicumarol	528834.909633333	284295.201933333	0.537587811913644	-0.895428	0.0245855355799133	1.10054759280072	down
meta_970	5'-Methoxymatairesinoside	211210.413433333	327402.708633333	1.55012578836069	0.632385290906551	0.209280478465897	0.800553459442168	unchanged
meta_971	Tyrosol; 4-Hydroxyphenylethanol	69683.0206033333	49828.4	0.715072998250831	-0.483838	0.0717741649663784	0.984236562323533	unchanged
meta_972	L-Homocysteine	51045.3737133333	51318.7748433333	1.00535604130426	0.0077065143977477	0.988313192358905	0.00926615621093893	unchanged
meta_973	Syringetin	133014.639566667	69658.7909266667	0.523692663857153	-0.933208	0.0224759601179367	1.12683500812589	down
meta_974	L-Gulono-1,4-Lactone*	349439.933033333	445345.896866667	1.27445622199162	0.349881817141729	0.0933183897210585	0.90537979229836	unchanged
meta_975	Apigenin-6-C-rhamnoside	1032518.63036667	1.04284e+06	1.01000039837506	0.0143558620202421	0.936670917811736	0.0520859536287398	unchanged
meta_976	D-Arabinose*	249605.601866667	690703	2.76717701299411	1.46841493437091	0.0013189566134655	1.18583314905524	up
meta_977	Isocitric Acid	12399989.0333333	13896003.2433333	1.12064641395879	0.164331151206965	0.542061434229008	0.377313212780781	unchanged
meta_978	LysoPE 20:4	138317	77725.1292666667	0.561934652099842	-0.831526	0.00184227343819739	1.15411132480298	down
meta_979	LysoPE 20:4(2n isomer)	138317	77725.1292666667	0.561934652099842	-0.831526	0.00184227343819739	1.15411132480298	down
meta_980	2-Hydroxy-7-methoxy-1,4-benzoxazin-3(2H)-one (HMBOA)	236229.287466667	115634.717426667	0.489502037053655	-1.03061	0.0159950962000935	1.07917403583151	down
meta_981	γ-Glutamylphenylalanine	26615.9119733333	49613.6	1.86405678263845	0.898445807837243	0.00958054579849049	1.13382009857186	up
meta_982	Trans-5-O-(p-Coumaroyl)shikimate	175778.398733333	236373	1.34472120979207	0.427307101450334	0.00210932165244901	1.15222492337514	up
meta_983	D-Fructose-1,6-biphosphate	42454.1872033333	71610.7	1.6867749877538	0.754267533967591	0.0723088535750174	0.925072228114216	unchanged
meta_984	LysoPE 18:2	1652963.74833333	773764.805566667	0.468107547032926	-1.09509	0.000129654684154205	1.18653478061275	down
meta_985	3',4',5',5,7-Pentamethoxyflavone	31859.9	60563.5139733333	1.90093472301565	0.926708991534841	0.13707250548148	0.904579111467795	unchanged
meta_986	Ile-Asn	381056.536033333	495904.138533333	1.3013925537022	0.380056204066322	0.00325797612771712	1.15182640690024	up
meta_987	3-Acetyl-2,5-dimethylchromone-7-O-sulfate	143812.153533333	21025.4	0.146200359937776	-2.77398	0.000316161934711549	1.18838949636008	down
meta_988	N-Methyl-α-aminoisobutyric acid	5770323.58866667	2.03391e+06	0.352478345407657	-1.50439	0.0321011727704249	1.11852825207223	down
meta_989	Diisobutyl phthalate*	2.49181e+06	2738821.94833333	1.09912733541902	0.136358534181445	0.0717285661969821	0.947945791984651	unchanged
meta_990	Pyridoxine-5'-O-(6''-feruloyl)glucoside	318171	801917.052033333	2.52039273543547	1.33364855647057	0.000721503278116829	1.18240985214823	up
meta_991	3,5-Digalloylshikimic acid	27137.6	103741.137856667	3.82278902338148	1.93462558120311	0.0173228115017421	1.10673957115457	up
meta_992	Monopalmitin	387180.509633333	427873.527566667	1.1051008945979	0.144178092233079	0.364651523527314	0.545354040764657	unchanged
meta_993	Hesperetin-7-O-rutinoside (Hesperidin)*	411417.607966667	366272.870233333	0.890270282897102	-0.167685	0.111208245612701	0.854814344915123	unchanged
meta_994	2,3,5,4'-Tetrahydroxystilbene-2-O-glucoside	1397103.57366667	289746	0.207390157366479	-2.26958	0.0201905886175824	1.14063184586971	down
meta_995	2,4,6-Trihydroxybenzoic acid	141399.981566667	1.08238e+06	7.65472916903942	2.93635133482555	0.0101239982792062	1.15821675562398	up
meta_996	p-Coumaric acid-4-O-glucoside*	510800	809831.308866667	1.58541800763584	0.664863268147592	0.00285405958094066	1.16314810129563	up
meta_997	6-Methoxy-2-(2-phenylethyl)chromone	173737.132166667	193012.128066667	1.11094344461442	0.151785374556789	0.363332000445487	0.567587035898527	unchanged
meta_998	N-Acetyl-L-glutamic acid	62125.5	38413.8	0.618325626421011	-0.693561	0.0614190430672038	1.05180318449349	unchanged
meta_999	Hydroxypyruvic acid	189173.496966667	171852.418266667	0.908438132308502	-0.13854	0.267569813380732	0.70468517350735	unchanged
meta_1000	Pantetheine	55982.3457366667	48092.4782233333	0.859065078293679	-0.219161	0.00691437217384356	1.11365680739662	down
meta_1001	2,3-Dihydroxyurs-12-en-29-oic acid (Maslinic acid)*	82528.2334266667	215991.079803333	2.61717803514187	1.38801206793959	0.167416408591831	0.851806206083024	unchanged
meta_1002	6,7-Dimethoxy-2-benzoxazolinone (DMBOA)	126976.940846667	321094	2.5287619756704	1.33843124709177	0.181538633107001	0.808914899939824	unchanged
meta_1003	Procyanidin B2	138413.786266667	160645	1.16061562314683	0.214890254376779	0.789284975759821	0.18000844075409	unchanged
meta_1004	Ergotamine	607378	304766	0.501772471303396	-0.994895	0.000824357196486724	1.18329499865039	down
meta_1005	3-Hydroxybutyric acid	265854	247618.721433333	0.931410054372613	-0.102512	0.262021981176412	0.664208023650398	unchanged
meta_1006	D-Erythronolactone	250885	466055.777066667	1.85764381463345	0.893473905314041	0.010404115770128	1.1373379783978	up
meta_1007	isofraxidin	35751	802811	22.4556432972281	4.48900614715079	8.00253454755635e-06	1.19389104901521	up
meta_1008	Phthalic anhydride	5753761.47633333	6.46569e+06	1.12373299876872	0.168299289018836	0.185430135295605	0.747811249744208	unchanged
meta_1009	Myricetin-3-O-xyloside	83987.3	59136.8401766667	0.704116265905028	-0.506114	0.0785817706122917	0.990638467456417	unchanged
meta_1010	Quercetin-3-O-(4''-O-glucosyl)rhamnoside	356386	1216292.16883333	3.41285270396803	1.77097815019988	0.0261663600959954	1.12981370695195	up
meta_1011	β-Nicotinamide mononucleotide	579083.471433333	596438.844033333	1.02997041610779	0.0426028994011787	0.566406212064973	0.363277916368261	unchanged
meta_1012	Isoorientin-7-O-(6''-p-coumaroyl)glucoside	306370.305233333	234152.877566667	0.764280589753418	-0.387826	0.609391928059882	0.331344783996193	unchanged
meta_1013	Piceatannol-3'-O-glucoside	588292	1746334.24566667	2.96848437961714	1.56972652155927	0.00797328938413341	1.16793253608716	up
meta_1014	Swertiajaponin	5599358.38933333	7966255.90466667	1.42270870174023	0.508640301656931	0.0049542862013469	1.16435579063283	up
meta_1015	Isoferulic Acid*	989054.960966667	2.45911e+06	2.48631930888508	1.31401158833045	0.0321288207830036	1.0992	up
meta_1016	L-Tyrosine	2.7258e+06	3108271.24433333	1.14031727970157	0.189435292956746	0.195304298929838	0.802694796975883	unchanged
meta_1017	L-Homocitrulline	600369.366566667	476236	0.793238678421341	-0.334173	0.0687543084463554	1.02406386512946	unchanged
meta_1018	Syringaresinol-4'-O-(6''-acetyl)glucoside	658834.749433333	1908181.57166667	2.89629770334352	1.53420990113079	0.0161883467193838	1.1445165274084	up
meta_1019	L-Lysine-Butanoic Acid	6493043.10566667	2157351.38466667	0.332255823588155	-1.58963	0.000797048139256263	1.18886772115511	down
meta_1020	2-Hydroxy-4,7-dimethoxy-1,4-benzoxazin-3(4H)-one glucoside (HDMBOA glucoside)	36506.5	23596.1	0.646353935884603	-0.629604	0.28135058206072	0.68784996539068	unchanged
meta_1021	Met-Met	522545.982433333	604988.220633333	1.15777030342113	0.211349057312078	0.0426812661206573	0.991280527555417	unchanged
meta_1022	Isoorientin-7-O-(6''-feruloyl)glucoside	77984.1983233333	116897.450136667	1.49898893173196	0.583989730721152	0.367305676765113	0.580849222509443	unchanged
meta_1023	L-Tryptophanamide	50168	66532.2763433333	1.32619044284582	0.407287963399961	0.452890637181598	0.477039151694432	unchanged
meta_1024	4-Hydroxy-3,5-dimethoxybenzyl alcohol	72962.9	40136.0707133333	0.550088875644651	-0.862263	0.0777246591740321	0.966441988708276	unchanged
meta_1025	5-hydroxyisovanillic acid	3629.72	62000.9	17.0814649015328	4.09435980026448	6.48205551775857e-05	1.18743872522031	up
meta_1026	1-α-Linolenoyl-glycerol-2,3-di-O-glucoside	498783	261829	0.524934659684326	-0.92979	0.0080171921484106	1.10846399241105	down
meta_1027	D-Glucurono-6,3-lactone	1.43568e+06	1432999.88086667	0.998135955431831	-0.00269176	0.992770443380285	0.00575773607007169	unchanged
meta_1028	LysoPC 17:1	798406	436433	0.546630255416066	-0.871363	0.000465927068668498	1.19226814745684	down
meta_1029	N-(2-Hydroxy-4-methoxyphenyl)acetamide	9803106.45266667	11229508.3733333	1.14550509346745	0.195983873573972	0.115109948664631	0.918154240717904	unchanged
meta_1030	Oleamide (9-Octadecenamide)	71238.5726233333	176779	2.48150556489531	1.31121568995152	0.00361961825252185	1.17766420751625	up
meta_1031	2-(Formylamino)benzoic acid	365677	246705	0.67465319434928	-0.567782	0.00161946901439553	1.17558831557632	down
meta_1032	Orientin-2''-O-galactoside	1.16285e+06	2048255.73666667	1.76141366125362	0.816733760365681	0.00187573231471943	1.17153730392915	up
meta_1033	2-Mercaptobenzothiazole	116644	117032.683766667	1.00333126518207	0.00479801246184155	0.96299522667604	0.0294884269632701	unchanged
meta_1034	D-Mannitol	1589565.99166667	301380.632066667	0.189599320598617	-2.39897	0.0050158926475047	1.18057670426301	down
meta_1035	Methyl Brevifolincarboxylate	5607.81766433333	928733	165.61402948368	7.37168108126662	0.00222575580450488	1.18937038377837	up
meta_1036	Kaempferol-3-O-rhamnoside (Afzelin)(Kaempferin)	30536.1165733333	580234	19.0015628544826	4.24804617816385	7.39044795911065e-06	1.19408219755434	up
meta_1037	Coniferyl alcohol	48304	81483.9	1.6868971439131	0.754372010086454	0.188440425408818	0.742487950969033	unchanged
meta_1038	Chrysoeriol-6-C-rhamnoside-7-O-rhamnoside	596407	365708.258033333	0.613186215758063	-0.705603	0.00169521736559278	1.15587233807084	down
meta_1039	Phylloquinone (Vitamin K1)	156288.166566667	420046.884833333	2.68764356291912	1.42634181962477	0.000358094525221878	1.19048014419485	up
meta_1040	2-Methoxy-5-nitrophenol	91722.1852766667	42492.9446566667	0.463278807940444	-1.11005	0.0182502176910864	1.12470721007754	down
meta_1041	4'-Hydroxy-5,6,7-trimethoxyflavone	104055.175703333	250796.514633333	2.41022623755273	1.26916857237906	0.00209268967264828	1.17186052395434	up
meta_1042	1-Methyl-6-Oxo-1,6-Dihydropyridine-3-Carboxamide	214968.409466667	104744.690933333	0.487256202868148	-1.03725	0.00122809791457782	1.17627660357151	down
meta_1043	Lys-Thr	189821.427633333	202535.879966667	1.06698112268913	0.0935346518477181	0.573139315091407	0.353000685829377	unchanged
meta_1044	Pimelic acid*	38088.7	25779.3447633333	0.676824770425641	-0.563146	0.0205787648153897	1.0539410032022	down
meta_1045	D-Arabitol*	320255.734633333	128539.065333333	0.401363820949218	-1.31702	0.00614851165820342	1.1488197388698	down
meta_1046	3-Hydroxy-5-Methylphenol-1-O-(6'-Galloyl)Glucoside*	46087.8	30814.0917666667	0.668595780994932	-0.580794	0.0597936384727434	1.02411554580566	unchanged
meta_1047	S-Sulfo-L-Cysteine	23497.9877733333	72446.5	3.08309547348628	1.62437956573199	0.000249629818807491	1.18464243715091	up
meta_1048	Pyrrolidin	2.55608e+06	2223657.99933333	0.869947870720776	-0.200999	0.0636989198290805	0.941210688686024	unchanged
meta_1049	3,4,2',4',6'-Pentahydroxychalcone	32283.2	115429.854163333	3.57553660888541	1.83815977472532	0.0119307892551225	1.14863355074073	up
meta_1050	Pyridoxal	4579415.54266667	4537724.32133333	0.990895951471341	-0.0131945	0.924702778016673	0.0600823666635474	unchanged
meta_1051	2-Decanol*	6090602.47666667	6522007.23866667	1.07083121311114	0.0987310970838106	0.597200340557026	0.347156628825354	unchanged
meta_1052	Thr-Thr	219025.806933333	172659	0.788302806036704	-0.343178	0.0769392216388263	0.921094366953639	unchanged
meta_1053	N-Methylglycine	51541.8	31811.7713766667	0.617203288779965	-0.696182	0.0100860258332978	1.16642658805632	down
meta_1054	4-hydroxy-3-methoxyphenyl 1-O-β-D-(6'-O-galloyol)-glucopyranoside	16699.9107266667	119831.771433333	7.17559353428064	2.84309817026192	0.00109860997963554	1.18905367198307	up
meta_1055	Kaempferol-3-O-(6''-galloyl)glucoside	16453.0870383333	160248.117566667	9.73969913325758	3.28387720704464	0.0210304927971058	1.13222590602949	up
meta_1056	Luteolin-4'-O-glucoside*	7408257.48833333	3.20162e+07	4.32168959170489	2.1115954533658	3.08498288800528e-06	1.19358117582725	up
meta_1057	5-L-Glutamyl-L-amino acid	1.20176e+06	18274964.8166667	15.2068040645179	3.92664507604005	0.000564379641627957	1.19276634798029	up
meta_1058	Vanillic acid-4-O-glucoside	429069.220433333	677639.088533333	1.57932346638372	0.659306684532543	0.0108846694983293	1.14774904309033	up
meta_1059	Kaempferol-3-O-arabinoside	93452.4	3745972.45233333	40.084268001452	5.32496422359787	2.29859266561884e-06	1.19420188369908	up
meta_1060	Lactobiose	173319	1259869.58033333	7.26906484139047	2.86176977467196	0.00112429908656842	1.18746268665456	up
meta_1061	Uridine 5'-diphospho-D-glucose	4.69583e+06	3409774.29566667	0.726127946708918	-0.461704	0.00846953610251943	1.11246773127201	down
meta_1062	N-benzylformamide*	1102963.57766667	1154507.53966667	1.04673224306195	0.0658924441696853	0.622863540689974	0.307388283805215	unchanged
meta_1063	LysoPE 20:3(2n isomer)	40287.8023866667	93600.0396333333	2.32328481794555	1.2161660289851	0.00914323830858887	1.13876057573453	up
meta_1064	3-Phospho-D-glyceric acid	1186854.11743333	1.51578e+06	1.27713954793197	0.35291617117221	0.399474112271937	0.509382267086746	unchanged
meta_1065	Isovitexin-8-O-xyloside	10898593.6866667	17984508.0833333	1.65016777397028	0.722612711968035	0.000691937731578901	1.17499936014985	up
meta_1066	Quinic Acid	721992	830225	1.14990912818292	0.201519856387183	0.31406814471866	0.597752018818404	unchanged
meta_1067	3-Hydroxyolean-12-en-28-oic acid (Oleanolic acid)*	108447.206283333	389899	3.59528766357831	1.84610720716378	0.335089083916382	0.636233948536604	unchanged
meta_1068	Sweroside	1849255.58966667	3.49469e+06	1.88977983818339	0.918218168381669	0.0100868653124116	1.12313212337646	up
meta_1069	1,7-Dimethylxanthine	34127.4610666667	111705.721296667	3.27319167043965	1.71069808569962	0.0941153558842673	0.981951582250391	unchanged
meta_1070	1-Aminopropan-2-ol*	99148.0024466667	60045.5660066667	0.605615489217407	-0.723526	0.0328053702819155	1.0502721557148	down
meta_1071	Oxiglutatione	1774180.26566667	1418851.24633333	0.799722144243435	-0.322429	0.200180251458834	0.734358253298406	unchanged
meta_1072	Ethyl Vanillate	75307.8757833333	19798.2352633333	0.262897274121692	-1.92743	0.000240629718120763	1.18354794960145	down
meta_1073	1-Methyladenine	125228.234653333	448583.187233333	3.58212497744727	1.84081567266671	0.00771197548190144	1.16037559464985	up
meta_1074	Quercetin-3-O-(6''-O-acetyl)galactoside	22700.5	365419.820633333	16.0974506357883	4.00876032072226	0.00130210031913642	1.19140916965154	up
meta_1075	2'-Deoxyinosine-5'-monophosphate	71096316.1266667	7007906.61966667	0.0985691946004802	-3.34272	0.00162336014447215	1.19031717827332	down
meta_1076	Methyldopa	783867	1.09461e+06	1.39642248121415	0.481735488353271	0.0604235222822364	1.04891822606659	unchanged
meta_1077	2-α-Linolenoyl-glycerol-1-O-glucoside*	1538241.27866667	886450.018233333	0.576275016492666	-0.795171	0.0296382280560133	1.08390346217618	down
meta_1078	4,6-Dihydroxyquinoline	180873	168577.802933333	0.932024744544121	-0.10156	0.737883324189601	0.219904238281699	unchanged
meta_1079	3-O-p-Coumaroyl-4,6-(S)-HHDP-β-D-glucose	219250	377662.652033333	1.7225221405361	0.784522526811337	0.138015566571588	0.866522036248016	unchanged
meta_1080	Quercetin-5-O-β-D-glucoside	1950806.02533333	2.53494e+07	12.9943139711538	3.69980856428501	0.00965285849692475	1.17096899072594	up
meta_1081	Lys-Ala	1344270.03233333	1.28273e+06	0.954222100580106	-0.067603	0.107385832288685	0.865179159743065	unchanged
meta_1082	Pinoresinol-4-O-glucoside	913487.716666667	805177	0.881431735106528	-0.182079	0.295361071747944	0.662440876430846	unchanged
meta_1083	Vanillylamine	181863.745066667	317578.074366667	1.74624180454576	0.804253344800706	0.0366045862978455	1.06294454236318	up
meta_1084	LysoPC 16:1(2n isomer)	2414804.04833333	594290.815233333	0.246103121966979	-2.02267	8.76678778136885e-06	1.19334142793614	down
meta_1085	Cyclo(Ser-Pro)	183768.218433333	344517	1.87473600025666	0.906687450042478	0.00974005341370296	1.13312	up
meta_1086	N-Acetyl-L-leucine	197918.311533333	205148.207066667	1.03652969488938	0.0517614479050993	0.80411626435205	0.166216278084407	unchanged
meta_1087	Isorhamnetin-3-O-(6''-malonyl)glucoside	621762.960933333	791584.044266667	1.27312833668704	0.348377856293211	0.0138597213455296	1.12486166949784	up
meta_1088	Hypoxanthine	1.88491e+06	1370006.74233333	0.726830036118348	-0.46031	0.00901332675793503	1.11152559839759	down
meta_1089	3-O-Cinnamoyl-4,6-(S)-HHDP-β-D-glucose	140709	70000.5336966667	0.497486069589533	-1.00727	0.0109727281864832	1.15813468191526	down
meta_1090	Myricetin-3-O-rhamnoside (Myricitrin)	39311.2165133333	42735.1	1.08709569864126	0.120478948532658	0.605365711416476	0.338995485574356	unchanged
meta_1091	LysoPE 16:1	98542.3205366667	96417.6	0.978438520068379	-0.0314469	0.966328138177943	0.0271796826845941	unchanged
meta_1092	Kaempferol-6,8-di-C-glucoside-7-O-glucoside	491003	1592139.77666667	3.24263008110778	1.69716445068509	8.93227739110541e-05	1.18559618901857	up
meta_1093	Erucic acid	18938990.1233333	14228507.4233333	0.751281210385312	-0.412575	0.398128415563189	0.546103153196642	unchanged
meta_1094	cis-4-Hydroxy-D-proline*	19312321.4333333	17212499.8933333	0.891270371236899	-0.166065	0.25941772769597	0.657391874806762	unchanged
meta_1095	N-Acetyl-L-Methionine	62217.3005966667	82518.6	1.32629597440974	0.407402761246249	0.0466450735981814	0.979054104349052	unchanged
meta_1096	3-Indole acetamide	274233	675819	2.46439619549198	1.30123421355005	0.000277941859700345	1.18783175111995	up
meta_1097	Feruloylsinapoyltartaric acid	48572.2	46862.1	0.964792331303659	-0.0517097	0.694979970603607	0.251426169447138	unchanged
meta_1098	2-Oxoadipic acid	300526	591552.065733333	1.96838767893259	0.977014391099851	0.00758486316772385	1.14212040388081	up
meta_1099	N-Methylserotonin	53855.6853666667	38396.5	0.712951903937055	-0.488123	0.371153757107207	0.538940620872006	unchanged
meta_1100	Galactinol	550181.763333333	3824488.70033333	6.95131855545751	2.79728666028113	0.00249727014850513	1.18465598148551	up
meta_1101	2-O-Salicyl-6-O-Galloyl-D-Glucose	45182.8249266667	168138.012053333	3.72128153399499	1.89579954185678	0.112175783773412	0.958445328560801	unchanged
meta_1102	α-Cyperone	35492.3636066667	35050.9	0.987560426193094	-0.0180591	0.869999490991258	0.110142922050132	unchanged
meta_1103	Dulcitol	8942564.67533333	1.42428e+06	0.159270131300103	-2.65045	0.0198907223393865	1.14446836908091	down
meta_1104	1,2,4,6-tetra-O-galloyl-β-D-glucose	2345.57630676667	125902.139813333	53.6764203535493	5.74621655721566	0.0149960075042702	1.15895809875229	up
meta_1105	6'-O-Sinapoylsucrose	609154.275333333	2572229.38233333	4.22262386802718	2.07813974420308	2.76009034759734e-07	1.1946534827233	up
meta_1106	2'-Deoxycytidine	465981.584033333	389925.005966667	0.836782008833151	-0.257076	0.0424821086521394	1.01663799533304	down
meta_1107	2,5-Dihydroxybenzoic acid; Gentisic Acid*	834426.620966667	922020.033033333	1.10497437385829	0.144012911574842	0.506790406782269	0.408921514796596	unchanged
meta_1108	Gallocatechin 3-O-gallate	10753.8900673333	54432.9415333333	5.06169778494223	2.33962137209084	0.0530803573893028	1.02545612669401	unchanged
meta_1109	Syringic acid	59340.5538633333	39214.8607566667	0.660844198505158	-0.597618	0.0119563244420528	1.1075290751634	down
meta_1110	2-Picolinic acid*	84868.3691266667	64774.3	0.76323248032873	-0.389806	0.125610111690676	0.84395337005274	unchanged
meta_1111	Succinic semialdehyde	19533.7439433333	22682.3282366667	1.16118693387541	0.215600243405838	0.260847087070749	0.664752760468774	unchanged
meta_1112	3-[(1-Carboxyvinyl)oxy]benzoic acid	85947.4	73347.2666333333	0.853396685568988	-0.228712	0.0161429401554784	1.06943738623327	down
meta_1113	Nicotinate D-ribonucleoside	2887441.60033333	4.30298e+06	1.49023922648453	0.575543943546267	0.139094356089519	0.841146557405724	unchanged
meta_1114	Uridine-5'-diphosphoglucuronic acid	120680.487866667	48639.3838066667	0.403042651438447	-1.311	0.00174136995631542	1.15770766265158	down
meta_1115	Lys-Trp	465529	510479	1.0965564246436	0.132980049548312	0.382763928150624	0.546202455166839	unchanged
meta_1116	1,2,3-Tri-O-galloyl-β-D-glucose	2421.29	127219.867533333	52.5422484487731	5.71540603415767	4.87557574334166e-05	1.1934247048613	up
meta_1117	2-Aminopurine	7785274.60966667	9.68828e+06	1.24443712055711	0.315493	0.0301748545431896	1.0660004898914	up
meta_1118	β-Pseudouridine	58774.2330766667	49262.3493133333	0.83816234997187	-0.254698	0.497025339740369	0.419856521007085	unchanged
meta_1119	Octadeca-11E,13E,15Z-trienoic acid	3028992.61566667	3307318.45733333	1.09188726318681	0.126823906406552	0.13509651017839	0.837998864423142	unchanged
meta_1120	Hordenine	65475.7441433333	82434.4041966667	1.25900675548198	0.332286024180211	0.187987063611527	0.752285362629431	unchanged
meta_1121	Cyclo(Phe-Glu)	70992.8	214832.969933333	3.0261233481525	1.59747079460722	0.00267002654478631	1.18650344410419	up
meta_1122	1-O-Caffeoyl-(6-O-glucosyl)-β-D-glucose	318810.002466667	1072667.92816667	3.36459935343095	1.75043472319195	0.00973051249991698	1.16913234119393	up
meta_1123	2,4,6-Tri-O-galloyl-D-glucose*	4346.86197763333	181348	41.7191979945808	5.3826395187958	0.000236630593713316	1.19187803296866	up
meta_1124	5-Acetamidopentanoic Acid	23901.2	33737.8186366667	1.4115520721598	0.497282350793291	0.0666740422018553	0.955232424973377	unchanged
meta_1125	7,4'-Dihydroxyflavone	14515.2843766667	8958.5	0.617177108593256	-0.696244	0.112332375741004	0.957962228392502	unchanged
meta_1126	3-(4-Hydroxyphenyl)-propionic acid*	60173.8	56582.2106633333	0.940313103519933	-0.0887869	0.284707955627949	0.635655660387424	unchanged
meta_1127	Butyl isobutyl phthalate*	2133730.89833333	2403006.67233333	1.12619950070102	0.171462416385882	0.285665015322286	0.654094962855119	unchanged
meta_1128	L-Cystathionine	48262.2	88317	1.82994053116181	0.871796765016419	0.0217371224339892	1.10726329469739	up
meta_1129	Allysine(6-Oxo DL-Norleucine)	127909.274966667	130635	1.02131265097112	0.0304245811596727	0.907102705425868	0.0743950510520663	unchanged
meta_1130	N-Acetyl-L-threonine	78556.4565266667	86821.3	1.10520899221731	0.144319205386948	0.465924495268026	0.476231596605007	unchanged
meta_1131	L-Homocystine	110196.807573333	165386.305533333	1.50082664983986	0.58575735080338	0.00786743969534369	1.10800540041595	up
meta_1132	Quercetin-3-O-(2''-O-rhamnosyl)galactoside	9	156825.576966667	17425.0641074074	14.0888763433774	0.00302124149119243	1.18749934945969	up
meta_1133	3-Hydroxy-L-phenylalanine	2.74712e+06	3.16088e+06	1.15061672951325	0.202407351703937	0.13690280784729	0.867612860696171	unchanged
meta_1134	Syringaresinol-4'-O-glucoside	3877268.60466667	4693284.66633333	1.21046157614268	0.275557284385817	0.328103377267509	0.621595794764813	unchanged
meta_1135	Diosmetin-7-O-glucuronide	611722.070166667	566417.421033333	0.925939162010307	-0.111011	0.535769785029747	0.394244432723711	unchanged
meta_1136	Isorhamnetin-3-O-neohesperidoside*	1420968.85793333	797279	0.56108127989488	-0.833718	0.0957247849093754	0.925185478239547	unchanged
meta_1137	Epicatechin gallate*	62434.8565366667	48619.6	0.778724859429232	-0.360814	0.738551601236235	0.221633587086226	unchanged
meta_1138	Quercetin-3-O-xylosyl(1→2)arabinoside	77433.5233733333	89220.2601433333	1.15221749258615	0.204413065616577	0.461958	0.463363128980828	unchanged
meta_1139	4(3H)-Quinazolinone	33976.9322466667	70159.9	2.06492760649052	1.04609120363606	0.0522364326629634	1.06786973564238	unchanged
meta_1140	Quercetin-7-O-rutinoside-4'-O-glucoside	56847	128974.563746667	2.26880103101892	1.18193	0.0399011041867523	1.09846757155069	up
meta_1141	(S)-2-Phenyloxirane	31274530.1533333	1.73707e+07	0.555426099283815	-0.848333	0.0136812162030423	1.14180525715782	down
meta_1142	Argininosuccinic acid	224566.850733333	536109	2.38730141269432	1.25538072777162	0.00742564183193246	1.15159792636974	up
meta_1143	Quercetin-3-O-glucuronide	75160.5172033333	162754.217923333	2.16542173975508	1.11464803308085	0.313825847898393	0.647404175004767	unchanged
meta_1144	3-Hydroxyanthranilic acid	197087.270866667	179856.532533333	0.912573053259283	-0.131988	0.195593264987366	0.811699122151604	unchanged
meta_1145	Syringaresinol	23759.6570233333	32514.0421733333	1.36845587212823	0.452548913630012	0.0684575397647858	1.03255922937387	unchanged
meta_1146	Ribulose-5-phosphate	82207.8962833333	166587.452633333	2.02641668458687	1.01893086070215	0.0465345349204202	1.03814296005813	up
meta_1147	Isorhamnetin-3-O-rutinoside (Narcissin)*	1.51848e+06	937531.560133333	0.617412849647794	-0.695693	0.14249883318918	0.868569379854948	unchanged
meta_1148	Dehydroascorbic acid	54578.7	80395.7045133333	1.47302412876319	0.558781062527119	0.0683394122655816	0.930714772509613	unchanged
meta_1149	Pyrocatechol	18497.6626666667	318387.985466667	17.212336023427	4.10537100520603	0.00388645116812569	1.17857667975711	up
meta_1150	LysoPC 16:2	111892	42370.2	0.378670436852505	-1.40099	0.161149504431297	0.843248849345388	unchanged
meta_1151	L-Tartaric acid	102669.084206667	302142.868233333	2.94288071787158	1.55722906751696	0.00250334909649621	1.16057958543849	up
meta_1152	2,3,5,4'-Tetrahydroxystilbene-2-O-(2'-gallic acyl)-D-glucoside	10101.1755643333	28488.5873733333	2.82032395060283	1.49586088428573	0.0205312291378107	1.11553794030241	up
meta_1153	Tridecanoylglycine	193913.790633333	178612.669033333	0.921093174703946	-0.118581	0.337340612935141	0.583045743937144	unchanged
meta_1154	6-O-Caffeoylarbutin	508182.954766667	8969300.48866667	17.6497468176298	4.14157558333737	2.34832542165179e-06	1.19375689732895	up
meta_1155	LysoPE 17:0	77631.6387866667	314651.804666667	4.05313876641631	2.01903956946162	0.00837916825145984	1.1693705089829	up
meta_1156	O-phosphate-L-tyrosine	220567.413033333	7612860.83166667	34.5148937776959	5.10914713916973	0.00756403354458201	1.17668662970792	up
meta_1157	2-Hydroxyphenol-1-O-glucosyl(6→1)rhamnoside	28347.6129733333	35967.1915866667	1.26879083683346	0.343454257095055	0.667903722890667	0.274276739713264	unchanged
meta_1158	Quercetin-3-O-(2''-O-galloyl)galactoside	9	608770	67641.1318555555	16.0456131804673	0.0737972924529707	1.03533140237716	unchanged
meta_1159	1-Linoleoylglycerol-3-O-glucoside*	44263.6059233333	20405.5881366667	0.461001486684345	-1.11716	0.0545160014233338	0.991374832677331	unchanged
meta_1160	Butyl Beta-D-Fructopyranoside	79920.5	88277.3979066667	1.10456453589076	0.143477712844006	0.297552232672171	0.674241503017853	unchanged
meta_1161	Acetoxyindole N-malonyl glucoside	92684.9	161159	1.73878615203691	0.798080510926917	0.0570593330160726	0.999517181321852	unchanged
meta_1162	Retinol (Vitamin A1)	207978.729633333	86468.0602166667	0.415754343576913	-1.2662	0.0073694547790912	1.12853248073418	down
meta_1163	Matairesinol	113172	93257	0.824026310764468	-0.279238	0.808765730119661	0.154868626037456	unchanged
meta_1164	1,2-O-Diferuloylglycerol*	237606.797333333	603599.207366667	2.54032802992538	1.34501480274167	0.000379737414740052	1.18210992206171	up
meta_1165	1,3-O-Diferuloylglycerol*	237606.797333333	603599.207366667	2.54032802992538	1.34501480274167	0.000379737414740052	1.18210992206171	up
meta_1166	3-Methyl-L-Histidine*	918852.146466667	1005687.93406667	1.09450463595685	0.130278065307154	0.071424890359531	0.925794581892664	unchanged
meta_1167	2-Phenylacetamide*	1051493.03783333	1.13839e+06	1.08264066526367	0.114554483514732	0.111233098955025	0.873003696573283	unchanged
meta_1168	Maltitol	1.39042e+06	4.0888e+06	2.94068747234904	1.55615346696876	0.000195372910920978	1.18304276271647	up
meta_1169	Rhamnose*	242542	210092	0.866209964480548	-0.207211	0.163383590625872	0.788112573508843	unchanged
meta_1170	N-Oleoylethanolamine	23106.4968966667	40697.6858166667	1.76130921094048	0.816648207255605	0.000512790262276348	1.17642697087244	up
meta_1171	3',7-dihydroxy-4'-methoxyflavone	55456.1705833333	94849.3	1.71034744325649	0.774289426717469	0.177679121528837	0.755872316748477	unchanged
meta_1172	1-Methoxy-indole-3-acetamide	970291	880414.246566667	0.907371456408858	-0.140235	0.0917733676867866	0.98510270648125	unchanged
meta_1173	Isorhamnetin-3-O-sophoroside	212281.301933333	364516.172066667	1.71713744332104	0.780005520331156	0.0109134171604615	1.09737942320309	up
meta_1174	δ-Guanidinovaleric acid	142538.229866667	305581	2.14385590789115	1.1002079431293	0.03745392478672	1.0452044669121	up
meta_1175	D-Glucosamine	389138	510358.299766667	1.3115088536249	0.391227546861473	0.136697512072896	0.890895041292344	unchanged
meta_1176	Quercetin-3-O-(6''-O-galloyl)galactoside	45262.1884566667	1.85005e+06	40.8741265299448	5.35311599578844	0.0014541053317475	1.19115259068865	up
meta_1177	3,5-O-Dicaffeoylquinic Acid Methyl Ester*	300802	223633	0.74345439586459	-0.427684	0.279381411267474	0.707115410620072	unchanged
meta_1178	4,8-Dihydroxy Naphthol-1-O-glucoside	5353481.51466667	9946146.47266667	1.85788378000703	0.893660256698121	0.171803780278314	0.860705938264661	unchanged
meta_1179	Trimethylamine N-Oxide*	79369.1115266667	41260.2106366667	0.519852242806119	-0.943826	0.0405458628973839	1.03678352947959	down
meta_1180	Apigenin; 4',5,7-Trihydroxyflavone	116895.757866667	222403.328133333	1.90257826453386	0.927955801709097	0.00387836678407235	1.14583120887553	up
meta_1181	3,4-O-Dicaffeoylquinic Acid Methyl Ester*	292783.953866667	196965.133433333	0.672731995152408	-0.571896	0.122359773258145	0.923131579347505	unchanged
meta_1182	3,4-Di-O-caffeoylquinic acid methyl ester	650810.166466667	2002788.42866667	3.0773772935049	1.62170133223165	0.00125792135611102	1.1900546782427	up
meta_1183	Neopterin	55294.2	37519.0134333333	0.67853395219596	-0.559507	0.272142312085612	0.693286084378159	unchanged
meta_1184	Methyl 3-O-Methyl Gallate	12995.4	20213.7	1.55545625444009	0.63733782117264	0.222891372814876	0.740296088228408	unchanged
meta_1185	Uridine 5'-monophosphate	106901.322403333	200528.379966667	1.87582693514382	0.9075267301309	0.0852839423576589	0.97594344108165	unchanged
meta_1186	Antiarol; 3,4,5-Trimethoxyphenol	1.09286e+06	481994	0.441037889274721	-1.18103	0.00157737525896772	1.18359962616003	down
meta_1187	Feruloyl syringic acid	442991.106066667	546961.366966667	1.23470056052176	0.304161201947316	0.139791176722406	0.881617765757853	unchanged
meta_1188	1-Linoleoylglycerol	494231.430566667	235577	0.476653755569321	-1.06899	0.0160872841233648	1.15703710096804	down
meta_1189	Dodecanedioic aicd	17829.8914533333	11096.2526266667	0.622339886684627	-0.684225	0.0209334281947	1.10801774959606	down
meta_1190	S-Methyl-L-cysteine	1011165.87406667	1231172.12133333	1.21757681198422	0.284012788959094	0.0481411685572715	1.07846484773076	up
meta_1191	3-P-Coumaroyl-1-Feruloylglycerol	356779.477166667	1255206.77166667	3.51815856011333	1.81482050519027	0.00853551078771635	1.17069382192036	up
meta_1192	N1,N8-Bis(sinapoyl)spermidine	384363	416366.256666667	1.08326177545813	0.115381919326342	0.631019177039908	0.316337934692553	unchanged
meta_1193	5-Hydroxyquinoline	44045.0649033333	55676.6783266667	1.26408437469354	0.338092763269261	0.664164764026712	0.277449125060315	unchanged
meta_1194	Cytosine	2979269.12333333	1894796.47333333	0.635993726949163	-0.652916	0.160312159486835	0.784802102301363	unchanged
meta_1195	5,6,2',3',4',6'-Hexamethoxyflavone	83849.8	62783.9148233333	0.748766423185517	-0.417412	0.223126609405761	0.702236752840628	unchanged
meta_1196	5-Hydroxyindole-3-acetic acid	44241.8	91470.0025033333	2.0675	1.04788748916132	0.0253908811443266	1.06186257461363	up
meta_1197	Mucic acid-dimethyl-2-O-gallate	77218.6	80008.6299433333	1.03613196393044	0.0512077593793701	0.812948495181224	0.151655744494084	unchanged
meta_1198	Nonivamide	142031	99964.5	0.703820953053451	-0.50672	0.0372685641716612	1.03582109673556	down
meta_1199	Ala-His	146377	136848	0.934898451002335	-0.0971184	0.854541127810593	0.118558848866851	unchanged
meta_1200	11,14,17-Eicosatrienoic acid*	455867.341366667	515792	1.13145159346946	0.178174863565988	0.518711494032197	0.404478633545247	unchanged
meta_1201	Dihomo-gamma-linolenic acid; (8Z,11Z,14Z)-Icosatrienoic acid*	455867.341366667	515792	1.13145159346946	0.178174863565988	0.518711494032197	0.404478633545247	unchanged
meta_1202	γ-glutamylmethionine	79426.2677466667	74482.4094433333	0.937755374341622	-0.0927165	0.844529957158363	0.126466620375725	unchanged
meta_1203	1-Phenylethanol	287189.783733333	236104.812566667	0.822121210223477	-0.282577	0.0348196242430532	1.03875790031147	down
meta_1204	Butyl beta-D-glucoside	281136.579333333	276749	0.984391690175149	-0.0226956	0.972297979106079	0.0220250643743617	unchanged
meta_1205	Tricin-7-O-glucuronyl(2→1)glucuronide	213465.020466667	230722	1.08084121368273	0.11215459239842	0.706123245783777	0.248969808418501	unchanged
meta_1206	Eriodictyol-8-C-glucoside-4'-O-glucoside	3636150.83166667	6260011.99266667	1.72160404847599	0.783753375612521	0.00206767244117835	1.18613196355944	up
meta_1207	D-Sucrose*	142475	1009552.57076667	7.08582910079683	2.82494	0.00311289247607471	1.1814648648078	up
meta_1208	N-Feruloyltyramine	79020.1830766667	169943.477466667	2.15063381088076	1.10476189751753	0.000407197543994979	1.18012952743792	up
meta_1209	Isorhamnetin-8-C-glucoside	925453.210533333	550203.690766667	0.594523509675424	-0.750194	0.00875467133597657	1.15430673741869	down
meta_1210	D-Panose	78672.0150433333	342308.543133333	4.35108396479722	2.12137485747319	0.0190060640077881	1.14500568213032	up
meta_1211	Quercetin-3-O-(2''-O-glucosyl)glucuronide	176567.460633333	326648.697233333	1.84999	0.887520390616941	0.000826359408861262	1.16709861896041	up
meta_1212	Stearamide	150294	593838.722866667	3.95118155690799	1.98228413971797	5.97478289977934e-05	1.18844445184431	up
meta_1213	1,4,6-Tri-O-galloyl-β-D-glucose*	4307.17	175768.366766667	40.8082756899204	5.35078984723401	0.0122332409284203	1.1644492727582	up
meta_1214	1-O-p-Coumaroyl-4,6-(S)-HHDP-β-D-glucose	159594.553433333	248888.953866667	1.5595078184835	0.641090785580999	0.287970219274578	0.695159454386907	unchanged
meta_1215	Luteolin-7-O-Sophoroside-5-O-arabinoside	15963.2	21130.7729666667	1.32371865706271	0.404596524568487	0.558371672140165	0.387744936801031	unchanged
meta_1216	2-Oxo-3,4-dihydro-1H-quinoline-3-carboxylic acid	65994.3	161636	2.44924424591078	1.2923366509104	0.117684265060836	0.926187452719554	unchanged
meta_1217	N-Acetylcadaverine	67029.4905966667	155425.591666667	2.31876432721086	1.21335619590366	0.0595793403900458	1.00806222796943	unchanged
meta_1218	Chrysoeriol-8-C-glucoside-7-O-(6''-feruloyl)glucoside	788174.534433333	1.36744e+06	1.73494380148064	0.794888931599901	0.0968479399486489	0.97970225491475	unchanged
meta_1219	D-Erythrose-4-phosphate	57483.2	91343.6	1.58904899338809	0.668163606390891	0.0061541579129546	1.11732751503536	up
meta_1220	Epicatechin	115032	84489.9894533333	0.73449351598739	-0.445178	0.0387417751138108	1.05231056738671	down
meta_1221	Coniferaldehyde	935961.989833333	720497.232933333	0.769793261649046	-0.377457	0.0160010848870389	1.12527489141994	down
meta_1222	2-Methyl-3-oxosuccinic acid	219638.832133333	182328.896766667	0.830130514698706	-0.26859	0.159417850962442	0.785147488416721	unchanged
meta_1223	Pro-Trp	61117.7910966667	108133.442656667	1.76926293827665	0.823148469486071	0.29634331830325	0.678346376104618	unchanged
meta_1224	Cyclo(D-Leu-L-Pro)	26782.3034866667	54999.3	2.05357000742602	1.03813413048948	0.0531171340058061	1.01441309342707	unchanged
meta_1225	1-Methylpiperidine-2-carboxylic acid	2282129.01266667	9	3.94368589595358e-06	-17.952	0.0282553425854754	1.12988968890776	down
meta_1226	β-Carboline-1-propanoic acid	509739	241887.172933333	0.474531184215826	-1.07543	0.00888967262574458	1.10170781540275	down
meta_1227	N-Acetyl-L-phenylalanine	233067.704233333	188086.417066667	0.807003345595947	-0.309353	0.465538853517131	0.452605841930023	unchanged
meta_1228	Chrysoeriol-5,7-di-O-glucoside	368869.844766667	625961	1.69696874027737	0.762959989357778	7.53829693334331e-05	1.18655876955405	up
meta_1229	Luteolin-7-O-(6''-caffeoyl)rhamnoside	19534.2776833333	36478.1	1.86738884853281	0.901022372897862	0.0347171700234106	1.06961	up
meta_1230	Pinoresinol-4,4'-O-di-O-glucoside	1050614.12576667	372303.301666667	0.354367310067324	-1.49668	0.0102468933583892	1.16847514928092	down
meta_1231	2,4-Dihydroxy-1,4-benzoxazin-3(4H)-one glucoside (DIBOA glucose)	63308.1015033333	173115.319166667	2.73448918946893	1.45127135855811	0.000700795010856213	1.17664221637914	up
meta_1232	Methylenesuccinic acid	31159492.8166667	28272353.1666667	0.907343175738223	-0.14028	0.334766038071489	0.574509180237591	unchanged
meta_1233	Triethylamine	828932.254966667	262783	0.317014121389892	-1.65738	0.00252619830048436	1.17997929317397	down
meta_1234	3,7,4'-Trihydroxyflavone	110564.894366667	98342.8	0.88945728853017	-0.169003	0.448403702275636	0.468878777422548	unchanged
meta_1235	Quercetin-3-O-neohesperidoside*	368357	1.25509e+06	3.40726623315711	1.7686146795297	0.000209374456411285	1.18089083466466	up
meta_1236	D-Glucosamine 1-phosphate	56444.2568133333	108930	1.92986668192376	0.948501187404869	0.121231302783559	0.935305642115598	unchanged
meta_1237	Ile-His	164182.528566667	287127	1.74882970439459	0.80638981093651	0.0191561167429979	1.0999551525223	up
meta_1238	4-Methoxyphenylpropionic acid	10146	12233.7335853333	1.20577112341541	0.269956084310653	0.52860349662188	0.422371839040941	unchanged
meta_1239	4-Hydroxybenzylamine	58677.7770133333	56108.1990466667	0.956208668810293	-0.0646026	0.760810578792047	0.193746167621911	unchanged
meta_1240	Tyr-Ala	185775.764366667	201082	1.08238903220511	0.114219125743171	0.58554585922883	0.340466020514937	unchanged
meta_1241	3'-O-Methyl-epicatechin	8168.41000733333	39585	4.84610868999743	2.27682676235464	0.0852198430296543	1.0117428773615	unchanged
meta_1242	Tricin-7-O-(2''-feruloyl)glucoside-5-O-glucoside	35693.6532433333	281695.945433333	7.89204577948173	2.98039932474365	0.00741052558100676	1.16940890288991	up
meta_1243	Tricin-4'-O-(syringyl alcohol)ether-5-O-glucoside	26142938.4066667	20820877.0966667	0.796424517121502	-0.32839	0.030489565577734	1.12196518955384	down
meta_1244	Kaempferol-3-O-(6''-Sinapyl)glucosyl-(1→2)-Galactoside	42547.1495166667	145899.342733333	3.42912144269927	1.77783899837605	0.000440786858592136	1.17531272632457	up
meta_1245	LysoPE 20:2	74317.5	39621.7354466667	0.533141596939339	-0.907409	0.0100031978991667	1.16943146541475	down
meta_1246	3-pyridine-methanol-O-β-D-glucopyranosyl	4846160.72966667	1.46697e+07	3.02706676858591	1.59792049731456	0.0885341852131241	0.997815133494719	unchanged
meta_1247	Oxalic acid	54189.2	22409.7418466667	0.413546493263265	-1.27388	0.0485730067348244	1.0079900233523	down
meta_1248	Quercetin-5,4'-di-O-glucoside	155691.266966667	220193.557533333	1.41429613762779	0.500084235815403	0.0143963593767572	1.07585920418036	up
meta_1249	2-Linoleoylglycerol-1,3-di-O-glucoside*	258228.435566667	139229	0.539171349562915	-0.891184	0.111182522831596	0.963760708389203	unchanged
meta_1250	Kaempferol-3-O-(2''-O-acetyl)glucoside	50539.5079966667	147582	2.92013014866971	1.54603267069982	0.009045587422022	1.13759312831832	up
meta_1251	N-Feruloylagmatine	56662.7339066667	755983.868133333	13.3418177347138	3.73788333248964	0.0115053106668961	1.16714499545911	up
meta_1252	8-(Benzyloxy)-1-Naphthol*	84212.0971133333	47808.5855366667	0.567716363509217	-0.816758	0.0417975839673492	1.09035517972232	down
meta_1253	Spermine	1.03698e+06	1082977.81993333	1.04436036680995	0.0626196139203401	0.816418223839177	0.154051845084583	unchanged
meta_1254	Tricin-4'-O-(β-guaiacylglycerol)ether-7-O-(6''-malonyl)glucoside	238503	251537	1.05464919944054	0.0767632051996771	0.637855036905341	0.294474079156574	unchanged
meta_1255	Quercetin-3-O-(2''-O-arabinosyl)rutinoside	3229.73038433333	11008.6613406667	3.40853880375498	1.76915340717878	0.13184796282509	0.895234536005117	unchanged
meta_1256	3,5-Dihydroxy-3',4'-diacetoxylstilbene-3-O-glucoside	2711552.47933333	7140972.75266667	2.63353662047594	1.39700152093546	0.209914654112743	0.803456099968399	unchanged
meta_1257	Epigallocatechin-3-gallate	7928.39427066667	7867.47395633333	0.992316185061744	-0.0111282	0.991563319411228	0.00684140580251741	unchanged
meta_1258	1-O-Caffeoylglycerol	284412	229174.146633333	0.805780964983662	-0.31154	0.0932184710236661	0.89576832591377	unchanged
meta_1259	Mequinol	24394.4	36913.9	1.51321270390751	0.59761479343981	0.156183193434037	0.812330478864039	unchanged
meta_1260	2-Linoleoylglycerol	395156.625733333	187152	0.47361498381226	-1.07821	0.0144572387030265	1.12203710934442	down
meta_1261	O-Phosphorylethanolamine	45220.1264966667	30986.1413466667	0.685228984243349	-0.545342	0.15356270727248	0.788796225079768	unchanged
meta_1262	2-Deoxyribose-1-phosphate	60900.1786566667	114056.787566667	1.87284816042458	0.905233939045879	0.0160739163617319	1.07676716375798	up
meta_1263	Biotin	321242	282884.656066667	0.880595933971005	-0.183448	0.620537244332729	0.309148630200895	unchanged
meta_1264	D-Maltose	168081	1.28911e+06	7.66954759359221	2.93914147945824	0.000358333643558794	1.19223289257409	up
meta_1265	3,4-Dimethoxybenzoic acid; Veratric acid	83293.2	115991.882916667	1.39257361506327	0.477753594193348	0.335852809735995	0.599212178260681	unchanged
meta_1266	Quercetin 3-O-glucoside 7-O-xyloside	70953.4641933333	79999.1	1.12748699136126	0.173110788153054	0.652538277155544	0.298427039253934	unchanged
meta_1267	1-O-Cinnamoyl-β-D-glucose	14812.5658333333	127637.949333333	8.61686967467205	3.10716386409047	0.00328505542050827	1.18318422690621	up
meta_1268	Dihydrodehydrodiconiferyl alcohol	66140	104639	1.5820861746883	0.66182818414035	0.0264940481031921	1.11103351671536	up
meta_1269	Anthranilate-1-O-Sophoroside	3.7475e+06	13829251.1066667	3.69025852687841	1.88372189010151	0.000410359709827081	1.18581134665733	up
meta_1270	Orotic acid (Vitamin B13)	630543	1694284.28933333	2.68702458514083	1.42600952146217	0.00804168274988183	1.17426961261841	up
meta_1271	N-Feruloyloctopamine	26434.6130366667	21500.6529566667	0.813352286520849	-0.298048	0.669370243982296	0.276580238224178	unchanged
meta_1272	3-Hydroxypropanoic acid	41189.6451566667	15825.8	0.384217944335424	-1.38	0.0309160856171539	1.06250962398689	down
meta_1273	Asp-Glu	70989.8418333333	103618	1.4596143258534	0.545587215898162	0.0881302632940462	0.916615805899562	unchanged
meta_1274	Hydrangeifolin I	39749.1	66522.6496666667	1.67356295192642	0.742922819756983	0.163585174362752	0.873502047007079	unchanged
meta_1275	Dihydrocharcone-4'-O-glucoside	393564.347166667	601226	1.52764401660955	0.611308394613152	0.0174455967734225	1.12734144702325	up
meta_1276	3,3-dimethoxyindolequinone	25109.2491133333	152200	6.06151008391485	2.59967725230882	0.00119047626607154	1.18479237978441	up
meta_1277	4-Methylbenzoic acid	823008	1047466.48393333	1.27272993187259	0.347926317680975	0.677688065470492	0.261653443730535	unchanged
meta_1278	Resveratrol	62170.0630866667	158118.364833333	2.54331999973866	1.34671299289382	0.00405900242048696	1.15492941092332	up
meta_1279	2-Hydroxyisocaproic acid	75851	72759.8416533333	0.959247306402037	-0.0600253	0.781954327220942	0.185236925323256	unchanged
meta_1280	Dihydroferulic Acid	51420.2	85768.5	1.66799182244475	0.738112215792571	0.0105748745306566	1.12208304781387	up
meta_1281	L-Methionine methyl ester	412719	336703	0.815814975055682	-0.293686	0.249087026910272	0.736582753332724	unchanged
meta_1282	Erythorbic Acid; Isoascorbic Acid	581246.932033333	357803.243733333	0.615578722250897	-0.699985	0.253450981944738	0.738720692311238	unchanged
meta_1283	Tricin-7-O-(2''-O-rhamnosyl)galacturonide	578035	389663	0.674115690925993	-0.568932	0.0242844716723383	1.07923674981676	down
meta_1284	Apigenin-7-O-glucuronide	141022.058706667	343323.379666667	2.43453671585378	1.28364725841387	0.0643366297719661	0.965884599473006	unchanged
meta_1285	Guanidinoacetate	19635.1	19791.7	1.00797422083998	0.01145874207007	0.971557050339978	0.0238910948570855	unchanged
meta_1286	Quercetin-3-O-(6''-O-malonyl)glucosyl-5-O-glucoside	2473.57	120520	48.7230609942693	5.60653286734612	0.00233006068797586	1.18518620796447	up
meta_1287	5,7,8-Tetrahydroxy-6-methoxyflavone*	226181	197206.902966667	0.871899018486816	-0.197767	0.527850183613915	0.393027674295151	unchanged
meta_1288	Luteolin-7,3'-di-O-glucoside	151902	667197.886533333	4.39228720201401	2.13497239208776	0.00240839061515372	1.16710076967482	up
meta_1289	4',5-Dihydroxy-3',5'-dimethoxyflavone	48031.8	95553.9533633333	1.98938841296764	0.992324978914498	0.0478188619139192	0.996995686403587	unchanged
meta_1290	(2s)-2-Amino-4-sulfinobutanoic acid	58324.1	43811.4557933333	0.751172407529523	-0.412784	0.334744234394126	0.578132374035182	unchanged
meta_1291	Kaempferol-3-O-glucoside (Astragalin)*	7117991.47666667	31398465.8933333	4.41114126032041	2.14115196135975	1.11759652323612e-05	1.19147425954079	up
meta_1292	Coumarin-3-carboxylic Acid	1195141.97126667	2040683.63066667	1.70748219017349	0.771870530619383	0.0437252413692051	1.06636064730735	up
meta_1293	1-Methoxy-3-indolealdehyde	100896.861686667	99452.3469233333	0.985683253778306	-0.020804	0.919163119434642	0.0678333856638974	unchanged
meta_1294	Isonicotinic acid	1.82284e+06	2062771.39233333	1.13162324271881	0.178393714058536	0.294416113216358	0.616866100385789	unchanged
meta_1295	Kaempferol-3-O-(2''-O-galloyl)glucuronide	3502.61924433333	36576.9820633333	10.4427514131058	3.38442997222332	0.00125800599148076	1.18112976433027	up
meta_1296	Ethyl butyrate*	107971.980063333	228789.111966667	2.11897	1.0833614306901	0.142578595223193	0.866165207925033	unchanged
meta_1297	Ethyl isobutyrate*	107971.980063333	228789.111966667	2.11897	1.0833614306901	0.142578595223193	0.866165207925033	unchanged
meta_1298	Oxamic acid	35756.1336166667	28928.3	0.809044784599304	-0.305709	0.50227593609854	0.448322849885344	unchanged
meta_1299	Chrysoeriol-7-O-(6''-feruloyl)glucoside	575626.668966667	846870.584733333	1.47121499122615	0.557008085554056	0.0301366326093337	1.0833910215745	up
meta_1300	Dehydrodiconiferyl alcohol-4-O-glucoside	164266	112056	0.682165888268306	-0.551805	0.0574060036214494	1.01396966465057	unchanged
meta_1301	L-Cystine	80243.9196633333	89568.7991366667	1.11620667973918	0.158604185077095	0.763051259953519	0.200159091848676	unchanged
meta_1302	Myricetin-3-O-galactoside*	451798.367233333	559303.193366667	1.23794868226651	0.307951510534305	0.0882953855463643	0.992108936606539	unchanged
meta_1303	Dehydrodiconiferyl alcohol-gamma'-O-glucoside	271203.336133333	162401.069566667	0.598816636557983	-0.739814	0.0455543703781119	0.980631871336699	unchanged
meta_1304	12-Hydroxyoctadecanoic acid	68559.2028766667	98044.3	1.43006768393114	0.516083430193167	0.0867980580570726	0.995516657658014	unchanged
meta_1305	Lumichrome	76598.1267866667	85830.3232066667	1.12052770488386	0.164178319713482	0.630603578131842	0.302457226667011	unchanged
meta_1306	Dobutamine	33922.7023466667	28594.2	0.842921574990907	-0.24653	0.691713037412092	0.252124029264811	unchanged
meta_1307	Ellagic acid-4-O-glucoside	9	2561052.64133333	284561.404592593	18.1183804750968	0.00407738841318715	1.18498774634836	up
meta_1308	Epiafzelechin	38166.0077133333	50437.7721866667	1.32153649827635	0.402216269970142	0.311182869815961	0.622144330018345	unchanged
meta_1309	Met-Thr	82500.7	121037.725733333	1.46711120451033	0.552978228962974	0.0510392951454812	1.05200400801625	unchanged
meta_1310	D-Threitol*	237783.548666667	123240.817366667	0.518289923999032	-0.948169	0.0467178423895566	1.08058786439854	down
meta_1311	Quercetin-3-O-(2''-O-Xylosyl)rutinoside	56754.4073266667	137876.953266667	2.42936116790147	1.28057698828847	0.0131626277429611	1.09803463072496	up
meta_1312	4'-Methoxyresveratrol	46353.6	55530.4851533333	1.19797689046859	0.260600078136767	0.197322191101095	0.770592762527077	unchanged
meta_1313	3',4',7-Trihydroxyflavone	196549.130866667	91420.3532533333	0.465127232311957	-1.1043	0.231024453431771	0.733153482945102	unchanged
meta_1314	1,6-Di-O-galloyl-2-O-Feruloyl-β-D-glucose	10191.3411246667	7040.97407766667	0.690878069091909	-0.533497	0.514209863686691	0.405821888428814	unchanged
meta_1315	5,6-Dimethylbenzimidazole	61977.2199533333	49864	0.804553656126329	-0.313739	0.520983218743386	0.411948539688299	unchanged
meta_1316	N-Hydroxypipecolic acid	120057	137948.652166667	1.14902247223441	0.200407014053739	0.159699990579222	0.79075718415996	unchanged
meta_1317	Epicatechin-4'-O-β-D-glucopyranoside	192369	633091.183333333	3.29102159559835	1.71853549342076	0.0116482331249805	1.09903671179027	up
meta_1318	4-Hydroxy-3-methoxymandelate	462113.871666667	461480.804533333	0.998630062475619	-0.00197776	0.996821291078582	0.00247359366495844	unchanged
meta_1319	Aminomalonic acid	766049.902266667	623360	0.813733084431626	-0.297372	0.575418292420627	0.362067670915278	unchanged
meta_1320	Orotidine	46782.1257566667	143248	3.06201697086385	1.61448227882505	0.00285686540759317	1.1436708949492	up
meta_1321	Tricin-7-O-(2''-feruloyl)glucuronide	9	33670.2838966667	3741.14265518519	11.8692632636501	0.0767732280665182	1.02961299697053	unchanged
meta_1322	3'-Hydroxy-3,4,5-trimethoxybibenzyl	231642.742266667	9	3.88529332364716e-05	-14.6516	0.00435932830341082	1.18432131518975	down
meta_1323	Taxifolin-7-O-rhamnoside	233985.107566667	206434.077633333	0.882253062086511	-0.180736	0.274948557880933	0.652851148646381	unchanged
meta_1324	Cyclo(D-Phe-L-Pro)	10648.2	20821.5502233333	1.95540598201694	0.967468171438438	0.171913228036794	0.793318911545947	unchanged
meta_1325	3-Methylxanthine	212681	246029	1.15679731775737	0.210136112257625	0.643165609234966	0.289964043186275	unchanged
meta_1326	p-Coumaraldehyde	17852.1430666667	45469.4119633333	2.5470002001179	1.34879907296471	0.0460572126267201	1.08362495104596	up
meta_1327	catechin-4-β-D-galactopyranoside	307668	1173732.97056667	3.81493954042468	1.9316601932536	0.0436067948023088	1.07051423288777	up
meta_1328	Citicoline	89678.6828266667	23173.0344176667	0.258400700001985	-1.95232	0.00540084954742278	1.12235127128393	down
meta_1329	3-(3,4,5-Trimethoxyphenyl)propan-1-ol	516862	537054.530633333	1.0390679049408	0.0552899400170517	0.870665558062421	0.103210931825297	unchanged
meta_1330	5-Aminovaleric acid	49279.7	50340.7	1.02153	0.0307329708188623	0.952575032061734	0.0379225223823255	unchanged
meta_1331	Luteolin-7-O-(6''-sinapoyl)glucoside	1.18476e+07	18445705.3053333	1.55690900657878	0.638684628685626	0.300841339415661	0.620853509413627	unchanged
meta_1332	Digallic acid	57928.5	62193.8408966667	1.07363196890515	0.102499535568634	0.901547508591362	0.0785511328161854	unchanged
meta_1333	Met-Asn	58731.7710766667	87036.9823266667	1.48194036602525	0.567487394087315	0.154590753297148	0.839008821977847	unchanged
meta_1334	3-Hydroxy-11-oxours-12-en-28-oic acid (11-Keto-ursolic acid)	420268.146466667	526234	1.2521397555923	0.324395595375576	0.303571277684988	0.668671182809586	unchanged
meta_1335	Tricin-7-O-[(2''-Feruloyl)glucuronyl](2→1)glucuronide	43762.1063466667	23106	0.527991646470645	-0.921413	0.359211461735376	0.570421766054175	unchanged
meta_1336	4-Hydroxy-2-oxoglutaric acid	225765	481960.863733333	2.13478873775596	1.09409330540903	0.00715572912938859	1.11277170300589	up
meta_1337	Ergometrinine	87232.4	112401.448313333	1.28852898491188	0.365724990374333	0.0869089719747819	0.935692862024718	unchanged
meta_1338	2,5-Dihydroxyacetophenone	54710.3556466667	61893.8	1.1312990057993	0.177980288454224	0.79250100687961	0.176600411794687	unchanged
meta_1339	1-O-Galloyl-rhamnose	37192.8334366667	205490.977233333	5.52501539263608	2.46597848384322	0.00676960348013255	1.15527727419447	up
meta_1340	(2-Oxo-3H-1,3-benzoxazol-6-yl)acetate	81816.0521466667	106290.744816667	1.29914291911966	0.377560150849936	0.173073046792509	0.819935547238591	unchanged
meta_1341	5-O-Feruloylquinic acid	224293.410766667	53967.2265033333	0.240609950684087	-2.05523	0.0210651994879182	1.12567454762061	down
meta_1342	Coumestrol	33735.9726933333	54921.9	1.62799226923886	0.703093848770476	0.120218617349187	0.855278938986175	unchanged
meta_1343	5,7,8,4'-Tetramethoxyflavone	12525.4914056667	29199.9	2.33123534113717	1.22109465369594	0.0730529898728707	0.975116221512526	unchanged
meta_1344	9-Aminoacridine	21478.4	10036.0455926667	0.467262269711344	-1.0977	0.208787693828953	0.766078227186772	unchanged
meta_1345	Adenosine 5'-diphosphate	296463	275696.003266667	0.929949996000994	-0.104775	0.598347649229429	0.352949620642188	unchanged
meta_1346	2,5-Dihydroxybenzaldehyde	65200.7405166667	107597	1.65023900414898	0.72267498515585	0.00104990779481968	1.18430676949469	up
meta_1347	γ-Glutamyltyrosine	245214	370046.093833333	1.50907434140985	0.593663878986863	0.0737277689602846	0.999605003718264	unchanged
meta_1348	2,3-Dimethylmaleic anhydride	14193.4965533333	23156.7	1.63150208075836	0.706200827391688	0.222325110317001	0.722426772398236	unchanged
meta_1349	p-Coumaryl alcohol	42439.7	70951.1059166667	1.67181139971104	0.74141210337055	0.0325642052593619	1.01622633933036	up
meta_1350	Kaempferol-3-O-rutinoside-7-O-rhamnoside	3835.84324766667	6523.60348333333	1.70069605615444	0.7661253294434	0.690227584149703	0.253654562974286	unchanged
meta_1351	3-hydroxyphenylacetic acid*	15839.6238166667	24991.1258466667	1.57776006147133	0.657877823573694	0.197748537433051	0.730812873094446	unchanged
meta_1352	4-Hydroxyphenylacetic acid*	15839.6238166667	24991.1258466667	1.57776006147133	0.657877823573694	0.197748537433051	0.730812873094446	unchanged
meta_1353	5,6-Dihydroxy-1H-indole-2-carboxylic acid	18259.5152666667	52807.1017666667	2.89203196226505	1.53208349680718	0.0261908893046788	1.0499479027379	up
meta_1354	Dioxindole	11626.3102033333	8307.64468866667	0.714555567791819	-0.484882	0.0901445299566701	0.975073121471681	unchanged
meta_1355	Quercetin-3-O-rhamnoside(Quercitrin)	47911	808159.250766667	16.8679183165962	4.07621003533967	0.00106469359058219	1.18728577648429	up
meta_1356	N-Acetyl-D-mannosamine	124889.687173333	46876.6403333333	0.375344365049723	-1.41371	0.0192354211900272	1.08149093366097	down
meta_1357	2-Hydroxybenzaldehyde (Salicylaldehyde)	35281.4954966667	29699.0606633333	0.841774427224584	-0.248494	0.335842253866904	0.595248630652264	unchanged
meta_1358	Strictinin*	11262.8768333333	9	0.000799085360976675	-10.2894	0.19590327777323	0.82580290294599	unchanged
meta_1359	Anthranilic Acid	308138.931966667	322417.901133333	1.04633938683286	0.0653508748014327	0.764595145198571	0.19677172005513	unchanged
meta_1360	4-Methylphenol	10289.5043153333	10799.2	1.04953813303786	0.0697545852533993	0.861950536106366	0.11663454911533	unchanged
meta_1361	3,7-dihydroxy-4'-methoxyflavone	32783.0171366667	160432.946833333	4.89378223378637	2.29094990500814	0.014523425423828	1.15084467054386	up
meta_1362	Kaempferol-3-O-arabinoside-7-O-rhamnoside	184574	284492.234866667	1.54134298174278	0.624187928044486	0.0743176820515224	0.962724575170149	unchanged
meta_1363	Apiferol	32126.7555466667	36736	1.14347086516838	0.193419607365177	0.525595973030084	0.412392564131919	unchanged
meta_1364	Triacetonamine	158378.893866667	40061.3	0.252946072749606	-1.9831	0.000126866703029202	1.18437248995855	down
meta_1365	Quercetin-3-O-(2''-O-galactosyl)glucoside	399378.350766667	378030.244366667	0.946546660931873	-0.0792545	0.24489295335055	0.68534531949942	unchanged
meta_1366	Hesperetin-7-O-neohesperidoside(Neohesperidin)*	217674.235876667	233829	1.07421311143357	0.103280235696345	0.824045997279946	0.149658055524798	unchanged
meta_1367	2-Nitrophenol	108013.784366667	58409.5	0.540760091246514	-0.886939	0.0107923830336814	1.10314656314951	down
meta_1368	3-Methoxy-L-Tyrosine	128771.906533333	94371.9820266667	0.73286157336063	-0.448387	0.115619745355819	0.910549744775506	unchanged
meta_1369	Phe-His	208305.036933333	135430.477506667	0.650154597797893	-0.621145	0.285731285337289	0.626855687404406	unchanged
meta_1370	Kaempferol-3-O-neohesperidoside-7-O-glucoside*	46867.1700933333	71120.4	1.51748942315842	0.601686460988323	0.012717197436983	1.12096459826027	up
meta_1371	Kaempferol-3-O-sophoroside-7-O-rhamnoside*	46867.1700933333	71120.4	1.51748942315842	0.601686460988323	0.012717197436983	1.12096459826027	up
meta_1372	Kaempferol-3-O-(6''-Malonyl)glucoside-7-O-Glucoside	15724.3222633333	70183.6	4.46337916347958	2.15813636855179	0.0127148711964901	1.13686222270452	up
meta_1373	1,4-Naphthoquinone	78740.1078933333	61988.5	0.787253914281826	-0.345099	0.135082395090683	0.862012749888974	unchanged
meta_1374	Cyclo(L-Leu-trans-4-hydroxy-L-Pro)	59421.8855766667	122756	2.06584051210591	1.04672887894862	0.0741992742067362	1.02074690600461	unchanged
meta_1375	Quercetin-3-O-(2'',3''-O-digalloyl)-glucoside	8865.38224966667	23954.1473566667	2.70198697383492	1.4340207195085	0.0832795142182886	1.01343769398349	unchanged
meta_1376	Isorhamnetin-3-O-arabinoside	80072.8493333333	91972.5	1.14860987970005	0.199888876146143	0.357017884887384	0.551148786002617	unchanged
meta_1377	2-Hydroxy-7-methoxy-1,4-benzoxazin-3(2H)-one glucoside (HMBOA glucoside)	32465.4	128906	3.97055239569165	1.98933973358639	0.136091791729608	0.918960905163103	unchanged
meta_1378	3-Hydroxyl-5-methylphenol-1-O-β-D-(6'-galloyl)glucoside*	41365.2642033333	14769.1652366667	0.35704269079651	-1.48583	0.00547170206631122	1.13647700279268	down
meta_1379	S-(2-Carboxypropyl)cysteine	54776.6092166667	103996.055143333	1.89854860734408	0.924896935842204	0.270317517326733	0.67119213537226	unchanged
meta_1380	Myricetin-3-O-(6''-malony)glucoside	107713.456576667	105217	0.976821764837807	-0.0338327	0.943844646441653	0.0460677171681031	unchanged
meta_1381	3-Amino-1-propionic sulfonic acid	6391.87666166667	5136.67352866667	0.803625257582378	-0.315405	0.592956226138372	0.340791192200812	unchanged
meta_1382	α-Ketoglutaric acid	1.1416e+06	805198.583266667	0.705322611321083	-0.503645	0.0382650895277321	0.999594719295142	unchanged
meta_1383	4,6-O-(S)-Hexahydroxydiphenoyl-β-D-glucuronide	5597.70327233333	1523866.06933333	272.23059086841	8.08868538304721	0.00169987803909639	1.19055567633185	up
meta_1384	Cytidine	6.01971e+06	5.26069e+06	0.873911628402226	-0.194441	0.466883356853827	0.447552887251599	unchanged
meta_1385	1-O-Cinnamoyl-4,6-(S)-HHDP-β-D-glucose	60925.9147166667	19903.8274866667	0.326689021892056	-1.61401	0.21232070955668	0.796326877633927	unchanged
meta_1386	Cis-L-3-hydroxyproline*	16993483.6333333	1.31757e+07	0.775337713872594	-0.367103	0.379291607575324	0.574128308974744	unchanged
meta_1387	Sucrose-6-phosphate	38534.3	122702	3.18421516972867	1.67093782765668	0.0936873867469612	0.883154948270557	unchanged
meta_1388	Kaempferol-3-O-(2-O-Xylosyl-6-O-Rhamnosyl)Glucoside	33471.2180666667	36341.7484166667	1.08576115587675	0.118706776135463	0.850991616277133	0.119053162453742	unchanged
meta_1389	Kaempferol-3-O-(6''-galloyl)galactoside	11272.0184036667	195007.197133333	17.3001134446249	4.11270959318064	0.0747538377295295	1.03232716043192	unchanged
meta_1390	1-O-Feruloyl-3-O-galloyl-4,6-(S)-HHDP-β-D-glucose	13083.4	6930.76368833333	0.529737925651537	-0.916649	0.205396718168324	0.77641710806088	unchanged
meta_1391	Quercetin-3-O-sophoroside-7-O-rhamnoside	3299.49456533333	52197.4	15.8198103668423	3.98366040111678	0.0133327487495224	1.14607348089099	up
meta_1392	4-hydroxyphenyl acrylaldehyde	371072.009666667	235425.579466667	0.634447151317474	-0.656428	0.094187716586481	0.979835463227638	unchanged
meta_1393	Kaempferol-3-O-rutinoside-7-O-glucoside	63893.2427766667	158177.859666667	2.47565865798303	1.30781241052025	0.0167152305034083	1.14569523221812	up
meta_1394	Dehydrodiconiferyl alcohol	125101.037966667	45292.0860033333	0.362044046472272	-1.46576	0.122346038378347	0.939388478526132	unchanged
meta_1395	Luteolin-6-C-(2''-glucuronyl)glucoside	748689.635733333	734170	0.980606758474609	-0.0282534	0.734749495034763	0.222728729017673	unchanged
meta_1396	Imidazole-4-Acetic Acid	317882	1342303.87543333	4.22265170971992	2.07814925652075	0.098918631527786	0.985935335509778	unchanged
meta_1397	Diferuloylcadaverine	43837.7640966667	72474.4	1.65324037535735	0.725296502684594	0.0716316640540129	0.987023361197693	unchanged
meta_1398	Vitexin-7-O-glucoside	2076759.42733333	1482861.61166667	0.714026666810772	-0.48595	0.31739507069799	0.655636314439287	unchanged
meta_1399	6-Methylmercaptopurine	70588.4021833333	78435.3	1.11116416711469	0.152071981070278	0.812483289500105	0.150222053267105	unchanged
meta_1400	Naringenin-7-O-(2''-O-apiosyl)glucoside	420421.367633333	467708.579466667	1.11247575759416	0.153773898074768	0.352426095447107	0.57288025418808	unchanged
meta_1401	BOA-6-O-glucoside	135310.526336667	425883.377933333	3.14745193491962	1.65418434655983	0.0219172316754872	1.09103310452685	up
meta_1402	Ethyl maltol	32678.8	21874.8936946667	0.669391600823433	-0.579078	0.47114559539004	0.44284732415209	unchanged
meta_1403	Myricetin-3-O-galactoside-3'-O-rhamnoside	26255.8250566667	20016.3	0.762354884975044	-0.391465	0.606983662204152	0.337273760751329	unchanged
meta_1404	N6-Isopentenyladenine	38273.4054866667	24719.1138333333	0.645856137414915	-0.630715	0.186363018453138	0.793032863844963	unchanged
meta_1405	N-(3-Indolylacetyl)-L-alanine	33469.1	35370.6820066667	1.05681555711437	0.0797236094022945	0.861445536816714	0.116956990410315	unchanged
meta_1406	Guaifenesin	17973.5518323333	11950.6693193333	0.664903043695281	-0.588784	0.598654828912348	0.334344231283923	unchanged
meta_1407	Eugenol	275813.238266667	173193.890533333	0.627939005472547	-0.671304	0.0892529406538552	0.945558650585264	unchanged
meta_1408	L-Cysteine	9409.94046066667	9261.47079866667	0.984222040232815	-0.0229443	0.934263108699315	0.0529460524004854	unchanged
meta_1409	Isorhamnetin-7-O-glucoside (Brassicin)*	1.57404e+06	2062055.08866667	1.31003622109905	0.389606701287581	0.472321907503044	0.480194469320851	unchanged
meta_1410	Quercetin-3-O-(2'',6''-O-digalloyl)-glucoside	3883.81083366667	13567.1781223333	3.49326440019343	1.80457584239263	0.267628584148122	0.669829378737467	unchanged
meta_1411	Syringetin-3-O-(6''-Acetyl)glucoside	68977.7919333333	69799.9494066667	1.01191916195473	0.0170940436831841	0.983638503009369	0.0130309985340052	unchanged
meta_1412	Val-Pro	557906.913733333	678150	1.21552555705402	0.281580227095542	0.436285767332794	0.50852037912587	unchanged
meta_1413	Feruloylcholine	149186	158674	1.06359852422301	0.0889536805240747	0.718666428770245	0.239069321056511	unchanged
meta_1414	3,4,2',4',6'-Pentahydroxychalcone-4'-O-glucoside	1724448.74843333	570929.594666667	0.331079479854277	-1.59475	0.412020549857114	0.54424712970629	unchanged
meta_1415	2-Aminobenzenesulfonamide	1237.01	5360.43566433333	4.33338101624065	2.11549309238504	0.0219089475465472	1.06099126222093	up
meta_1416	Myricetin-3-O-β-D-glucoside*	302690.468533333	486528.417966667	1.60734634401971	0.684680828180759	0.340769416618481	0.611515546662982	unchanged
meta_1417	Quercetin-3-O-sambubioside*	78333.2133533333	144778.769846667	1.84824244594207	0.886154016827638	0.253997491673063	0.682087879003284	unchanged
meta_1418	8-Hydro-4,7-dimethoxyfuranaquinoline	59534.6820233333	52470.5643133333	0.881344495848128	-0.182222	0.630047053536225	0.304816434787115	unchanged
meta_1419	Apigenin-4'-O-glucoside	6.89569e+06	21038800.2633333	3.0510086149999	1.60928625359736	0.00307932695715679	1.17671365442937	up
meta_1420	2-Hydroxy-1,4-benzoxazine-3(2H)-one glucoside (HBOA glucoside)	33987.2	26343.2322133333	0.775092939551294	-0.367559	0.449277858637818	0.48473784241983	unchanged
meta_1421	1-Ethoxycarbonyl-β-Carboline	235312.340966667	128092.579466667	0.54435130321028	-0.87739	0.267926452026531	0.646308070476807	unchanged
meta_1422	Cyclo(L-Ala-L-Pro)	94724.9474666667	134233.266133333	1.41708461945117	0.502925909573901	0.0685986872342781	1.04066	unchanged
meta_1423	2,2'-Cyclouridine	59393.2231933333	48106.2975166667	0.809962735311971	-0.304073	0.508056816052079	0.409278078685548	unchanged
meta_1424	Procyanidin B4	5392.54139433333	35042.4	6.49830364340341	2.70006315742509	0.0136637744424422	1.15389996655136	up
meta_1425	L-Lactic Acid	10846.7992986667	4568.91148566667	0.421222091407951	-1.24735	0.0114214049116625	1.11710425121113	down
