# Supplementary material for: Elucidating the Underlying Allelopathy Effects of Euphorbia jolkinii on Arundinella hookeri Using Metabolomics Profiling
Source: Plants (Basel). 2025 Jan 3;14(1):123. doi: 10.3390/plants14010123 (PMC11723091; doi:10.3390/plants14010123)
Supplement: Supplementary file 1 [file plants-14-00123-s001.zip › supplementary table S4.xlsx]

## Sheet: A_vs_D.all
Supplementary Table S4 All metabolites of Arundinella hookeri seedlings in volcano plots (control group vs. EJAE-120, supplementary materials of Figure 6c)
#ID	name	A_Mean	D_Mean	Fold_change	log2FC	Pvalue	VIP	regulated
meta_1	6-Benzylaminopurine	302224.611933333	2897298.04566667	9.58657214292584	3.26101504501945	0.0624995908121072	1.05554189366109	unchanged
meta_2	13-KODE; (9Z,11E)-13-Oxooctadeca-9,11-dienoic acid*	1190807.15566667	318379	0.267364179905148	-1.90312	0.000107331697543184	1.19278874417832	down
meta_3	Azelaic acid	5.5928e+06	8027776.62533333	1.43537809238142	0.521430806696144	0.000122734985654342	1.18739977972885	up
meta_4	Apigenin-6-C-(2''-glucosyl)arabinoside	14246491.7333333	12117775	0.85057958315782	-0.233482	0.020736163350798	1.1127643123866	down
meta_5	13(s)-hydroperoxy-(9z,11e,15z)-octadecatrienoic acid	1.71451e+07	30918509.8333333	1.80334410151184	0.850674708017446	0.00717247292950043	1.16605356306958	up
meta_6	Kaempferol-3-O-(6''-malonyl)glucoside*	2.99863e+06	5601685.30066667	1.86808418922335	0.901559474661106	0.010388965022999	1.1603125317513	up
meta_7	L-Fucitol	1.21481e+06	2.29273e+06	1.88732346490913	0.91634170498813	0.000160784556887467	1.18132053229797	up
meta_8	2,3-Dihydroxy-12-ursen-28-oic acid*	74498.4	879341	11.8034821180824	3.56114062340761	0.00358943676812315	1.18418272995907	up
meta_9	Sorbitol-6-phosphate	48582.5585733333	46686.3890733333	0.9609701597511	-0.0574365	0.357398419770982	0.565180547666117	unchanged
meta_10	N-Monocinnamoylputrescine	2.73259e+06	2.17407e+06	0.795606098138139	-0.329874	0.0195818814433153	1.12877229051747	down
meta_11	Methyl 3-(3-hydroxy-4-methoxyphenyl)propanoate*	420939.607933333	348692.987066667	0.828368204119892	-0.271656	0.0340385654902082	1.05690877858071	down
meta_12	L-Histidine	1.87407e+07	20899703.8933333	1.11520652432622	0.157310906585787	0.225833668507662	0.757844266837237	unchanged
meta_13	4-Phenylbutyric acid*	1302774.24766667	1.00693e+06	0.772914571118877	-0.371619	0.000338383904323223	1.18243962616445	down
meta_14	Quercetin-7-O-glucoside	1366524.65966667	1.89368e+07	13.857624599778	3.79260807445334	0.00030502387398298	1.19233188704326	up
meta_15	4-O-Glucosyl-4-hydroxybenzoic acid	10528613.2033333	47653924.2233333	4.52613495272542	2.17828	0.000656311809594194	1.19205785965067	up
meta_16	1-O-Feruloyl-3-O-p-Coumaroylglycerol	385034	899008.858933333	2.33488002573125	1.22334842114291	0.0270625873765427	1.12807319823622	up
meta_17	2-Methoxy-1-benzofuran-5-carbaldehyde	3.56743e+07	19609972.0866667	0.549695091089895	-0.863296	0.000909231877385799	1.16507791501838	down
meta_18	9S-Hydroperoxy-10E,12Z-octadecadienoic acid	4627080.69766667	6394053.97766667	1.38187647794668	0.466628663035767	0.000460317382849317	1.17307929460797	up
meta_19	2-Pentyl-3-phenyl-2-propenal	218962.657233333	218658	0.998608693202838	-0.00200863	0.980000239189967	0.0163233844490086	unchanged
meta_20	Kaempferol-3-O-glucorhamnoside*	34634670.3766667	34357834.8866667	0.992006983551762	-0.0115778	0.671599750720643	0.268423006955923	unchanged
meta_21	2-Aminoisobutyric acid*	17266551.9033333	1.76763e+07	1.02373349925109	0.0338401983957357	0.203446426884963	0.723651143264208	unchanged
meta_22	Hexadecanedioic acid	165034	226330.274066667	1.3714177053485	0.455668052993523	6.39715766432506e-05	1.1893472739316	up
meta_23	Apigenin-7,4'-dimethyl ether	43579.7	152980.834566667	3.51036521142864	1.81162113346653	0.00966230270590569	1.14054888938517	up
meta_24	Vanillin acetate	622859.649933333	447683	0.718753675483581	-0.476431	0.00370821679351915	1.15242557858326	down
meta_25	3,7-Dihydroxychromen-4-one	3002319.01433333	5200964.80266667	1.7323158457968	0.792701994511574	0.000113614816950978	1.18959319782425	up
meta_26	9,10,13-Trihydroxy-11-Octadecenoic Acid	6.44653e+06	4508694.96833333	0.699398644072509	-0.515813	0.000137831370078617	1.18221354096272	down
meta_27	Diosmetin-8-C-(2''-O-rhamnosyl)glucoside	6263068.89266667	8301934.35866667	1.32553776765689	0.406577776531129	0.0373282770616422	1.01351074191276	up
meta_28	L-Citrulline	427706	1249451.46166667	2.92128835086958	1.54660476892977	0.000285394681610323	1.19232199371935	up
meta_29	9-Oxo-10E,12Z-octadecadienoic acid	2508388.83866667	828751.934833333	0.330392131418451	-1.59775	6.87171185942558e-06	1.19255130136391	down
meta_30	2,3-Dihydroxyurs-12-en-28-oic acid (Corosolic acid)*	123595	960736	7.77327777895695	2.95852307203012	0.000401777895283815	1.1889172430221	up
meta_31	2-Oxoheptanedionic acid*	1.13031e+06	1208814.83433333	1.06945172579254	0.0968713618563571	0.695869145288647	0.253069431361607	unchanged
meta_32	Scopoletin (7-Hydroxy-6-methoxycoumarin)	2089934.58733333	4686640.14166667	2.24248173606554	1.16509623513563	0.0376291408745645	1.10430470281227	up
meta_33	2-Isopropylmalic Acid	785123	723644.649766667	0.921696323377406	-0.117637	0.10584951553364	0.869472733625027	unchanged
meta_34	Undecanedioic acid	364336	338999	0.930458856545587	-0.103986	0.18355111584097	0.791518547055721	unchanged
meta_35	alpha-Hydroxylinoleic acid*	9175604.34433333	6888033.49533333	0.750689898653623	-0.413711	0.00175890754821385	1.17075421472175	down
meta_36	2,4-Dichlorophenoxyacetic Acid	178083	1130043.13333333	6.34558132889677	2.66575233773051	0.000213801703399707	1.19301003681831	up
meta_37	Stachyose	6183.55218166667	39766.8507633333	6.43106900290035	2.6850585691234	3.46726008130162e-05	1.18921844780119	up
meta_38	1-Eicosanol	209862	235096	1.12024135071169	0.163809587607559	0.0494921911896607	0.969835134627308	unchanged
meta_39	7,8-Dihydroxy-5,6,4'-trimethoxyflavone	231442	3.76966e+06	16.2877289006828	4.02571354883407	0.000348350501924989	1.19254867513189	up
meta_40	9-Hydroxy-13-oxo-10-octadecenoic Acid	9015552.65766667	10991434.1466667	1.21916365685244	0.285891801988953	0.489485640142724	0.461957468153676	unchanged
meta_41	1,3-O-Di-p-Coumaroylglycerol	820338.678533333	10329124.5853333	12.5912929081932	3.65435452540019	0.0152933092302318	1.15777587705291	up
meta_42	Vanillic Acid-4-O-Glucuronide*	16037708.6966667	48893668.7833333	3.04866921504164	1.6081796243694	0.00231148199761428	1.18779427803766	up
meta_43	LysoPE 18:3(2n isomer)	1102545.18633333	734278.439633333	0.665984894528702	-0.586439	0.000491268605387491	1.18173657017558	down
meta_44	LysoPE 18:1	1437306.04766667	2895994.44733333	2.01487668686479	1.01069154659816	2.45675914125734e-05	1.18887040579326	up
meta_45	α-Linolenic Acid	146920850.966667	61717930.8066667	0.420076050476111	-1.25128	5.92008361569751e-05	1.19079606759995	down
meta_46	p-Coumaroylputrescine	5345018.04233333	10984682.6866667	2.05512546443555	1.03922647244402	0.000310849877373033	1.18899785179278	up
meta_47	Phe-Ser	788167.514033333	1.98182e+06	2.51446767306903	1.33025300571227	0.0326176665285978	1.11317361507626	up
meta_48	Naringenin-4'-O-glucoside	1192480.48133333	1092579.36566667	0.916224108293189	-0.126228	0.138525926779756	0.81109075244703	unchanged
meta_49	4-caffeoylshikimic acid	6.0455e+07	4.80731e+07	0.795188141248738	-0.330632	0.00245207196757739	1.1834199747608	down
meta_50	L-Leucyl-L-phenylalanine	4357108.42266667	9930127.89833333	2.2790637585869	1.18844128568722	0.000574883496092286	1.18980157353095	up
meta_51	3,5,7,4'-Tetrahydroxy-Coumaronochromone	9	3.95429e+06	439365.322888889	18.7450614833185	5.40203107685823e-06	1.19365822308366	up
meta_52	Luteolin-6-C-arabinoside-7-O-glucoside	1.99263e+07	18859299.7466667	0.946450986840948	-0.0794003	0.0870659806488355	0.9255258203699	unchanged
meta_53	Apigenin-7-O-(2''-glucosyl)arabinoside	575257.171066667	721020	1.25338680118156	0.325831705985603	0.0391786761475863	1.03514016755126	up
meta_54	3-Hydroxy-4-isopropylbenzylalcohol-3-O-glucoside	260440	796111	3.05679450680972	1.61201957022579	0.000199331580557731	1.17988770952888	up
meta_55	Nicotinic Acid Methyl Ester(Methyl Nicotinate)	231522	676616.456033333	2.92246838366976	1.54718741723954	0.000460453500651418	1.18057148961551	up
meta_56	Quercetin-4'-O-glucoside (Spiraeoside)	1136548.61033333	18029612.1633333	15.8634764931396	3.98763706831227	0.000832705686825139	1.19165468348222	up
meta_57	2-Methylsuccinic acid	643826	1330097.55366667	2.06592729903886	1.04678948597375	0.000321996558473587	1.18187337311165	up
meta_58	6-Methylnicotinamide	690312.224566667	527756	0.764518290591321	-0.387377	0.0258722022002818	1.04125032211737	down
meta_59	Myricetin-3-O-arabinoside	12583.9	206563	16.4148287494136	4.03692779370715	0.00326509296762869	1.1816794582906	up
meta_60	Quercetin-3-O-galactoside (Hyperin)	3115394.95166667	36985483.4633333	11.8718441921937	3.56947215794384	0.000762635822920962	1.19120590754063	up
meta_61	L-threo-3-Methylaspartate	1.57499e+06	1686122.27366667	1.0705608759779	0.0983668349334572	0.153565893843705	0.806076360208517	unchanged
meta_62	Sinapyl alcohol*	1310548.33066667	1.6451e+06	1.25527575786782	0.328004328962674	0.0627316987412244	0.991925807377586	unchanged
meta_63	L-Aspartic acid	1.78578e+07	10595541.6466667	0.593327099944874	-0.7531	0.00410435875130948	1.17607492937672	down
meta_64	3,6'-Disinapoylsucrose	139875	261654.704066667	1.87063528279955	0.903528304176107	0.000319972927817979	1.1792998977564	up
meta_65	Ferulic acid methyl ester	269932.037166667	242728.387566667	0.899220374559677	-0.153253	0.0138590016533779	1.10466035060985	down
meta_66	N-Feruloylmethylagmatine	5291024.94133333	37699786.5333333	7.12523319231094	2.83293723099075	0.00063345288971447	1.19209711138164	up
meta_67	6-Methylflavone	894474.967166667	966574.951866667	1.08060592788682	0.111840501301061	0.0595307550924726	0.948105855468424	unchanged
meta_68	Vitexin-2''-O-rhamnoside	6105214.85133333	9049311.99733333	1.4822266239094	0.567766044266311	0.00368349473987313	1.14454388920661	up
meta_69	Jasmonic acid	5119283.23333333	1.6051e+06	0.313540128342316	-1.67328	0.000208313597647797	1.19146470318547	down
meta_70	Isochlorogenic acid A	6.44709e+07	2.71448e+07	0.421039108581903	-1.24797	4.38533808330252e-05	1.19228926460456	down
meta_71	Eicosenoic acid	52224607.0133333	7.41096e+07	1.41905559214796	0.504931108739664	0.00256755357161579	1.17405136693849	up
meta_72	Tricin-7-O-(2''-O-glucosyl)glucoside	364869	813635.694433333	2.22993862671623	1.15700400424846	0.00128868433936966	1.18092530261692	up
meta_73	N-Acetylisatin	318797.131866667	255921.345533333	0.802771794196598	-0.316938	0.0487172354147243	0.990809714413215	unchanged
meta_74	Ethyl phenylacetate*	298621.043666667	268112.872266667	0.897836498642559	-0.155475	0.0437932465858238	0.985565300105273	unchanged
meta_75	L-Arginine	1.25332e+07	96242247.9733333	7.6789885969502	2.94091630544481	0.000328302507696695	1.19282911474335	up
meta_76	4-Nitrophenol	18177375.9533333	1.37663e+07	0.757333209443553	-0.401	0.000156034036148052	1.18897012690217	down
meta_77	4-MethoxycinnaMaldehyde	4.08676e+06	4.04413e+06	0.989567122668445	-0.0151305	0.605923006179457	0.326343135584751	unchanged
meta_78	12-Oxo-10E-Dodecenoic Acid	1945765.52766667	558203	0.28688079733296	-1.80148	0.000204315833883502	1.19240048156982	down
meta_79	Tartronate semialdehyde	183454.662966667	217002	1.18286497868647	0.242285402759108	0.108786104815547	0.878673278371129	unchanged
meta_80	LysoPC 18:3(2n isomer)	3.49474e+06	1215098.00466667	0.34769367890465	-1.52411	0.00119167777718142	1.19010210955448	down
meta_81	Cycloleucine	1.36287e+06	3171812.70033333	2.3273112782112	1.21866418431355	0.000327935783727442	1.19139757007953	up
meta_82	2-Linoleoylglycerol-1-O-glucoside*	140188	58067.6831033333	0.414213251490051	-1.27155	0.0357587908907648	1.0407256072037	down
meta_83	1-O-Feruloylquinic acid	11573488.3193333	5.83842e+06	0.504464600033079	-0.987175	0.0331183111079175	1.11313017530235	down
meta_84	DL-Glyceric Acid	587259	516616	0.879706879774097	-0.184905	0.185247655968781	0.772019352799965	unchanged
meta_85	Choline Alfoscerate	9076328.32266667	33735137.8333333	3.71682652213949	1.89407135392751	0.000317908055557562	1.1923515840256	up
meta_86	Luteolin-6,8-di-C-arabinoside	6.95254e+06	5836429.28966667	0.839467451693688	-0.252454	0.00763364264198362	1.10749123466945	down
meta_87	Scopoletin-7-O-glucoside (Scopolin)	622082	1.38752e+06	2.23043822231787	1.1573271895417	0.00515636160395971	1.16600016572878	up
meta_88	2'-Deoxyguanosine	3638395.15233333	3168140.23533333	0.87075210434512	-0.199666	0.0825267002879137	1.00896796043872	unchanged
meta_89	2-Hydroxyhexadecanoic acid	1115679.50733333	973155.485333333	0.872253616685443	-0.19718	0.0034357112266782	1.16497644206261	down
meta_90	L-γ-Glutamyl-L-leucine	316274.385966667	474044.854766667	1.49884048724903	0.583846853932908	0.00221783878179878	1.16591392442464	up
meta_91	Tridecanedioic acid	1646152.53266667	1557262.57566667	0.94600138490447	-0.0800858	0.399361297037817	0.557529439856499	unchanged
meta_92	1-O-p-Coumaroylquinic acid	7.26765e+07	43410987.8133333	0.597318334070926	-0.743428	0.00117072524708354	1.18091139860573	down
meta_93	L-Tryptophan	3.48034e+06	4215476.03833333	1.21122660881014	0.276468804604684	0.000552595684267408	1.1719471213425	up
meta_94	Chrysoeriol-5-O-glucoside	2076175.02633333	4879414.01633333	2.3501939645959	1.23277982922128	0.000205539196279343	1.19095983322636	up
meta_95	2'-Acetylacteoside	284188.316766667	476624.795033333	1.67714422765897	0.746006760208892	0.000888691044370165	1.16449886845877	up
meta_96	Palmitic acid	211049	236881.715533333	1.12240330772159	0.166591165697768	0.0200447497643475	1.07970301803901	up
meta_97	1-O-p-Hydroxycinnamoyl-3-O-caffeoylglycerol	219773.600266667	339313	1.54392155194385	0.626599449823075	0.094233583631366	0.912795564765311	unchanged
meta_98	Kaempferol-3-O-(6''-malonyl)galactoside*	3036641.87933333	5.64289e+06	1.85826800927834	0.893958589865168	0.0103330224977635	1.16566667196564	up
meta_99	1,14-Tetradecanedioic Acid	138281.020033333	183936	1.33015741390728	0.411596987700217	0.00415003399697291	1.17341959067998	up
meta_100	9,10-Dihydroxy-12,13-epoxyoctadecanoic acid	117992.077593333	119570.429633333	1.01337676284877	0.0191706527542271	0.966131230839811	0.0285101341838119	unchanged
meta_101	Trimethyllysine	3541667.15833333	5631934.56666667	1.59019306865555	0.669201936756308	0.047321767674337	1.08720867068314	up
meta_102	3-Hydroxyurs-12-en-28-oic acid (3-Epiursolic acid)	32198.8876366667	1.00017e+06	31.0623471837284	4.95709494400673	0.000628274838903075	1.1919339298576	up
meta_103	S-(Methyl)glutathione	1229329.73033333	1.39915e+06	1.13813999814405	0.186678028826907	0.00921902188782695	1.1063507440796	up
meta_104	Protocatechuic acid-4-O-glucoside*	2984905.88126667	4867278.49433333	1.6306304747766	0.705429882841757	0.205422791593876	0.803471367344175	unchanged
meta_105	13S-Hydroxy-9Z,11E,15Z-octadecatrienoic acid	1.66412e+07	6090499.74233333	0.365988282023592	-1.45013	0.000650596855777693	1.19172950060892	down
meta_106	α-Ionone	1078682.88433333	520475	0.482509499927472	-1.05137	0.000603364071259723	1.18744819253106	down
meta_107	1-O-p-Coumaroyl-β-D-glucose*	1031114.91636667	1422828.77566667	1.37989350467383	0.464556929171927	0.0022315449816312	1.15000009443489	up
meta_108	4-O-Glucosyl-sinapate	4.52141e+06	2.02302e+07	4.47430695464114	2.16166423421283	0.00300295012559342	1.18433918677332	up
meta_109	9,16-Dihydroxypalmitic acid	101020.453526667	293888	2.90919	1.54061748405875	2.56933555598019e-05	1.18972618353419	up
meta_110	Chlorogenic acid (3-O-Caffeoylquinic acid)*	3082640.99766667	4.5234e+06	1.46737823814835	0.553240794641893	0.000771996354137969	1.16789313961348	up
meta_111	9(10)-EpOME;(9R,10S)-(12Z)-9,10-Epoxyoctadecenoic acid	1021329.11866667	588757.067333333	0.576461648427246	-0.794703	0.00038853183944707	1.19228432296951	down
meta_112	Elaidic Acid	3.78203e+07	50107959.1666667	1.32489443372968	0.405877411749742	0.00275655822456329	1.18484160870097	up
meta_113	Kaempferol-3-O-neohesperidoside*	35497797.4166667	31729094.7566667	0.893832774587007	-0.161923	0.0328390519847176	1.06502031151737	down
meta_114	Isopentenyladenine-7-N-glucoside	5.43675e+06	24742351.9866667	4.5509442970909	2.18616592803264	0.0522859127923303	1.07095678989307	unchanged
meta_115	Benzylacetone	1511075.86966667	755430.682666667	0.499929022646169	-1.0002	0.00786879960948942	1.10838039665582	down
meta_116	Gallic acid-4-O-glucoside	25237208.9266667	2.38375e+07	0.944537093989516	-0.0823206	0.0343634685498832	1.02477678275052	down
meta_117	Tryptamine	1499487.78966667	2807912.66833333	1.87258121585473	0.905028291271445	0.000342561684896322	1.17658879096702	up
meta_118	Ribitol*	284398.325033333	129607.427166667	0.455725001725927	-1.13376	0.053175259719121	1.06634699727235	unchanged
meta_119	2-O-P-Coumaroylhydroxycitric Acid	2.45735e+06	4385960.38333333	1.78483161585838	0.835787974296502	0.000930562064209408	1.17495130710958	up
meta_120	9-Hydroxy-12-oxo-15(Z)-octadecenoic acid	1.0884e+06	571773	0.525333594036739	-0.928694	6.64693243083385e-06	1.19319377584243	down
meta_121	1-O-Vanilloyl-D-Glucose*	3.15662e+07	2.81462e+06	0.0891657335709231	-3.48737	0.010967059396454	1.16788343449479	down
meta_122	13S-Hydroperoxy-9Z,11E-octadecadienoic acid	1026542.03333333	898360.016066667	0.875132227318115	-0.192427	0.0186620144871811	1.06074333267642	down
meta_123	Chrysoeriol-7-O-(6''-acetyl)glucoside	338622	473175	1.39735436942217	0.482697934975249	0.0131097692219624	1.12100136086784	up
meta_124	3-Oxolanosta-8,24-dien-21-oic acid (Beta-Elemonic acid)	59101.3438033333	63299.0935166667	1.07102629895019	0.0989939057643484	0.107616480035446	0.881397133682125	unchanged
meta_125	Cryptochlorogenic acid (4-O-Caffeoylquinic acid)	3450194.44133333	4718506.55366667	1.36761	0.451652637313775	0.0025319832883879	1.17112837066669	up
meta_126	5,6,7,4'-Tetramethoxyflavanone	63985.3596466667	874227.390933333	13.6629284536479	3.77219483274326	0.000445263530206847	1.18513794352011	up
meta_127	Diosmetin (5,7,3'-Trihydroxy-4'-methoxyflavone)	2.94278e+06	1.18734e+06	0.403476831037964	-1.30944	5.02921188069077e-05	1.18774712002728	down
meta_128	4-O-p-Coumaroylquinic acid	2661684.66266667	1971935.38533333	0.740859882085997	-0.432727	5.63000262692859e-05	1.18901110478759	down
meta_129	Chrysoeriol-7-O-rutinoside	4153701.75833333	2.81463e+06	0.677618703931542	-0.561454	0.000493918693335066	1.17398804666845	down
meta_130	Dodecanoic acid (Lauric acid)	787331.556866667	2719760.33533333	3.45440280097133	1.78843631826978	1.91914866200632e-06	1.19318120590504	up
meta_131	Gln-Gly	29833568.5866667	31961941.6366667	1.07134155083784	0.0994184942291931	0.0217460252295355	1.0662817848356	up
meta_132	4-Hydroxymandelonitrile	3353299.82633333	8263838.74633333	2.46439005586012	1.30123061931164	5.41061954233989e-05	1.18774646234015	up
meta_133	Uracil	1.13196e+06	1362386.46733333	1.20356381341086	0.267312636079734	0.0115890964516248	1.13293516324692	up
meta_134	3-Methylbenzaldehyde	65903.3236033333	77746.2560533333	1.17970159625456	0.238421978191347	0.0345158643374756	1.11422353667183	up
meta_135	16-Methylheptadecanoic acid	3820870.67066667	5438014.52366667	1.42323962059617	0.50917857847908	0.0563382623922337	0.983670891819323	unchanged
meta_136	Sinapic acid	490030	1524026.44366667	3.11007024194745	1.63694716446034	8.94792484260653e-06	1.19183	up
meta_137	Syringin	1.98145e+06	3.55335e+06	1.79330652401889	0.842622104428343	0.00771080206057774	1.11627060568557	up
meta_138	γ-Linolenic Acid*	4.83943e+06	1.77296e+06	0.366357813199109	-1.44867	2.06296672416867e-05	1.19322170138407	down
meta_139	Glutaric acid	621753	1307707.23833333	2.10325792244665	1.0726257785615	0.00537757791484773	1.16154736592398	up
meta_140	L-Prolyl-L-Phenylalanine	704080.707466667	673592	0.956697458198554	-0.0638653	0.426064718157215	0.48360496549768	unchanged
meta_141	Undecylic Acid	1741766.64033333	1912099.37233333	1.0977930843637	0.134606156079675	0.306696278431374	0.668694254866716	unchanged
meta_142	3-Hydroxy-3-acetonyloxindole*	279192.108566667	425391	1.52364838921808	0.607530011979751	0.00253224630354295	1.1473450035333	up
meta_143	Cis-4,7,10,13,16,19-Docosahexaenoic Acid	108279	199845.290133333	1.84565013503369	0.884129098872424	2.56806221794748e-05	1.18879936565591	up
meta_144	12-Oxo-phytodienoic acid	260550.489533333	69617.0813366667	0.267192287611343	-1.90405	0.00168005589997924	1.18870755306578	down
meta_145	Crepenynic acid*	4853887.64733333	1743152.53666667	0.359125027878289	-1.47744	2.82818491707283e-05	1.19335005503184	down
meta_146	9-Hydroxy-12-oxo-10(E),15(Z)-octadecadienoic acid	348787.613866667	280891	0.805335109197364	-0.312339	0.00636637462797111	1.15188959824374	down
meta_147	6-O-Acetylarbutin	64944.9851966667	158776.881866667	2.44479048514459	1.28971083368696	2.90559315176657e-05	1.18841226064809	up
meta_148	Naringenin (5,7,4'-Trihydroxyflavanone)	230198.696566667	2767655.25933333	12.0228971780116	3.58771268151129	3.58393945650766e-05	1.19193964139793	up
meta_149	7-Hydroxy-4-chromone	2431267.74166667	7.54444e+06	3.10308883086162	1.63370499690182	0.0569939522296655	1.04028229873153	unchanged
meta_150	Phenylpyruvic acid	304144	286146.303666667	0.94082557886178	-0.0880008	0.52289204643245	0.41433630167638	unchanged
meta_151	2'-Deoxyadenosine-5'-monophosphate	1.13349e+06	2.14342e+06	1.89098965740156	0.91914147261804	0.112886708691938	0.9527660168587	unchanged
meta_152	Tricin-5-O-guaiacylglycerol	26289725.2236667	20473581.7066667	0.778767428433822	-0.360736	0.645175485057212	0.308063668626578	unchanged
meta_153	17-Hydroxylinolenic acid	3394044.53566667	3285224.52866667	0.967937955481593	-0.0470135	0.00782793457625722	1.11571243947505	down
meta_154	2-Picoline; 2-Methylpyridine	19173513.0133333	1.98537e+07	1.03547640154382	0.050294674984164	0.415804389588985	0.516220812247662	unchanged
meta_155	7-Methylguanine	44015.4602333333	5126904.01966667	116.479618581473	6.86393372625228	0.000770119516498055	1.19180554874375	up
meta_156	Dhurrin-6'-O-Glucoside	428365	292889	0.683735693760827	-0.548489	0.151108743398644	0.867902781421282	unchanged
meta_157	1-O-Galloyl-6-O-p-Coumaroyl-β-D-glucose	23489.2	78477.1183633333	3.34098079037172	1.74027168763693	0.0144612600634137	1.14382879612459	up
meta_158	O-Acetylserine	575916.427933333	395387.133333333	0.686535605091478	-0.542594	0.038909942034602	1.04205058522468	down
meta_159	5-Galloylshikimic acid	71578.5909833333	8.4972e+06	118.711430069621	6.89131504060007	0.000447654966394411	1.19258846956243	up
meta_160	Ser-Lys	337026	398778	1.1832251760774	0.242724654824459	0.196525289122756	0.731233299325066	unchanged
meta_161	Neochlorogenic acid (5-O-Caffeoylquinic acid)*	4198619.00266667	4988037.33233333	1.18801856733495	0.248557383944002	0.000981276892353413	1.17711510386618	up
meta_162	Azetidine-2-carboxylic acid*	5176315.15133333	8.37929e+06	1.61877565759141	0.694903059694348	0.0512963820261383	1.06435391903244	unchanged
meta_163	L-Asparagine	5995345.60533333	24359833.6866667	4.06312417836207	2.02258945730084	1.86260344067064e-05	1.19283210469516	up
meta_164	4-p-Cumaroyl-rhamnosyl-(1→6)-D-glucose	1.73559e+06	4393893.23633333	2.53163787408098	1.34007	0.0477708142244482	1.08621241711564	up
meta_165	9,12,13-Trihydroxy-10,15-octadecadienoic acid	2.66332e+06	1.76416e+06	0.662390655444681	-0.594246	0.000858371658913483	1.18765189323104	down
meta_166	Daphnetin	124546.501566667	190919.210233333	1.53291507855914	0.616277775838746	0.0286292154291441	1.07817120301427	up
meta_167	Meso-Erythritol*	226760	49525.5391966667	0.218405206758486	-2.19492	0.0166520524303039	1.15482473543058	down
meta_168	Phenyl acetate	842353.500866667	672612.596866667	0.798492077464675	-0.32465	0.000306687832377286	1.17742301875118	down
meta_169	L-Cyclopentylglycine	1611572.95833333	1977266.66366667	1.2269172509022	0.295037950110215	0.0466408541610388	1.04274408775118	up
meta_170	Luteolin-7-O-rutinoside*	13329482.0393333	3902726.32833333	0.292789045877174	-1.77207	0.432660362161106	0.522742706403422	unchanged
meta_171	3,4-dihydroxyphenylethanol-β-D-glucopyranoside	2964187.24033333	3.13784e+06	1.05858308621797	0.0821345082405456	0.0514798188426347	0.994703487262418	unchanged
meta_172	Luteolin-8-C-glucoside (Orientin)	14776492.1333333	1.29894e+07	0.87906127061767	-0.185964	0.0495014974864768	1.00835427381288	down
meta_173	4-(Aminomethyl)-5-(hydroxymethyl)-2-methylpyridin-3-ol	398907	1513083.07966667	3.79306982922072	1.92336593143788	1.06965649386079e-05	1.19242048748827	up
meta_174	4-Hydroxysphinganine	5944033.40966667	1.4857e+07	2.49947405339923	1.32162455073556	1.78721545726271e-06	1.19327423437713	up
meta_175	α-Hydroxycinnamic Acid*	1851610.04566667	1212423.45966667	0.654794168191142	-0.610887	0.000389875700082131	1.18934036968135	down
meta_176	Lys-Gly	32335023.4366667	3.21272e+07	0.993572922961577	-0.00930224	0.894282641384158	0.0854349871119476	unchanged
meta_177	2,4-Dihydroxy-1,4-benzoxazin-3-one(DIBOA)	63011.4	67776.6365733333	1.07562427838873	0.105174224395307	0.706062432196482	0.237891440040755	unchanged
meta_178	Pinoresinol-4-O-(6''-acetyl)glucoside	430159	305056.519933333	0.709171582099981	-0.495793	0.00486210235280373	1.17854849754872	down
meta_179	4-O-β-D-glucopyranosylferulic acid*	25827403.4266667	29365173.4033333	1.13697737702172	0.185203548528072	0.00734979629784317	1.1600505303364	up
meta_180	Ricinoleic acid	233665.495966667	254538	1.08932508219489	0.123434555049842	0.160294984235094	0.871502203268791	unchanged
meta_181	Quercetin-5-O-glucuronide	32075.1699933333	9978643.16966667	311.101801541213	8.28124293908948	0.00132270108133349	1.19043307567882	up
meta_182	3',5,5',7-Tetrahydroxyflavanone-7-O-glucoside	1204228.85333333	2438191.22533333	2.02469092032163	1.01770168984785	0.260725635393804	0.729755771552992	unchanged
meta_183	Isochlorogenic acid C	1309057.08466667	1070854.28516667	0.818034826525036	-0.289766	0.0823837272227035	1.0071689418991	unchanged
meta_184	1-Octadecanol	3.80771e+06	3741945.46333333	0.982729795438173	-0.0251333	0.468204648326503	0.479381505380433	unchanged
meta_185	Olivil-4'-O-glucoside	303390.273366667	658650.155033333	2.17096661578637	1.11833754096468	0.000319512809965635	1.18582608768157	up
meta_186	N-α-Acetyl-L-ornithine	1394652.56433333	5.99815e+06	4.3008201780113	2.10461181188829	0.00127990504241416	1.19038313001067	up
meta_187	Orientin-6-C-arabinoside	65730634.7233333	63122543.0866667	0.960321520587099	-0.0584106	0.121024652222244	0.881404409703187	unchanged
meta_188	1-Decanol*	6606918.02333333	6.14505e+06	0.930092705751432	-0.104554	0.024565082693992	1.0374574181719	down
meta_189	1-O-Feruloyl-β-D-glucose*	25713861.7433333	2.56391e+07	0.997090849516109	-0.00420313	0.911653663335641	0.0705376404068073	unchanged
meta_190	Caffeoylspermine	703966	1585048.75533333	2.25159690768115	1.17094857193795	0.00450381079901911	1.18002593339872	up
meta_191	L-Homomethionine	1.85053e+07	3.3823e+07	1.82774806431729	0.870067223892207	0.0533388651622906	1.07463860663969	unchanged
meta_192	9-Hydroxy-10,12,15-octadecatrienoic acid*	1187673.87033333	308060	0.259380728241112	-1.94686	1.37566553267986e-06	1.19323675360126	down
meta_193	Ser-Trp	1154152.79333333	1592381.73866667	1.37969751307162	0.464352003071485	0.00639379817383644	1.15499046460305	up
meta_194	Hispidulin-7-O-glucoside(Homoplantaginin)*	18625246.4166667	2.06138e+07	1.10676819832858	0.146353095525269	0.0282290685902146	1.03685474098728	up
meta_195	Demethyl coniferin	489243.262566667	18242896.0933333	37.2879863437005	5.22063898450636	8.04225468340371e-05	1.19344838824333	up
meta_196	15(R)-Hydroxylinoleic Acid*	430538.260333333	372761.301366667	0.86580296273336	-0.207889	0.0529367290190512	0.97472323817609	unchanged
meta_197	9-Oxo-12Z-Octadecenoic acid*	430538.260333333	372761.301366667	0.86580296273336	-0.207889	0.0529367290190512	0.97472323817609	unchanged
meta_198	4-Pyridoxic acid	1.42849e+06	992388.514133333	0.694710109690594	-0.525517	0.359792611077621	0.604037006248585	unchanged
meta_199	13(S)-HODE;13(S)-Hydroxyoctadeca-9Z,11E-dienoic acid*	8887036.96933333	6624178.92166667	0.745375420910799	-0.423961	6.76923080429534e-05	1.18783310156447	down
meta_200	Luteolin-7-O-neohesperidoside (Lonicerin)*	33571398.5366667	32663454.2433333	0.972954826640848	-0.0395553	0.67414169723002	0.275865929111783	unchanged
meta_201	Coixenolide	41430.0215866667	34171.1378833333	0.824791698740764	-0.277898	0.681996659043341	0.273767658731058	unchanged
meta_202	Putrescine	2613617.68866667	2375880.63633333	0.909039086564105	-0.137586	0.362648109434366	0.586204004962009	unchanged
meta_203	5S,8R-DiHODE; (5S,8R,9Z,12Z)-5,8-Dihydroxyoctadeca-9,12-dienoate	1.05589e+06	507022.361433333	0.480182850710792	-1.05834	1.9070288830298e-05	1.19338154971189	down
meta_204	3,5,7-Trihydroxyflavanone (Pinobanksin)	161921	3177198.80566667	19.6218597655866	4.2943898819814	4.83165745179961e-05	1.19355144610885	up
meta_205	Phloroglucinol; 1,3,5-Benzenetriol	594933	2667458.13966667	4.48362630166474	2.16466603835697	0.000367187068274662	1.19077857755825	up
meta_206	D-Fructose 6-Phosphate*	1998106.66873333	2656372.51733333	1.3294447983687	0.410823874395198	0.402201462098242	0.555083840217124	unchanged
meta_207	9S-Hydroxy-10E,12Z-octadecadienoic acid*	8071336.56233333	6332783.91733333	0.784601641676877	-0.349968	0.0237100606491933	1.11440928374853	down
meta_208	1-Monomyristin	366189.080833333	435362.283766667	1.18890023366048	0.249627656679756	0.113858957497392	0.906956210023921	unchanged
meta_209	4-Ketopinoresinol	6018102.50733333	1467406.32633333	0.243832059115848	-2.03604	9.36084191635164e-05	1.19245921016042	down
meta_210	cis-Moschamine*	124594	4021863.06466667	32.2797885226778	5.01255922188337	0.00405927541227152	1.18389490988014	up
meta_211	2-Aminophenol	72909.3	112904	1.54855605165265	0.630923603857126	0.0493066953419461	1.04048970471955	up
meta_212	Apigenin-8-C-Glucoside (Vitexin)	5.42695e+06	3450541.31533333	0.635816227579427	-0.653318	0.000226440939151819	1.17998817156933	down
meta_213	3,3'-O-Dimethylellagic Acid	1.51551e+06	6.0533e+06	3.99422611585625	1.99791600704093	5.19363530840897e-05	1.19094372861159	up
meta_214	Chrysoeriol-7-O-glucoside	1822248.46566667	1.41743e+06	0.777849371645065	-0.362437	0.00174983107596595	1.16253193933512	down
meta_215	3,4,5-Tricaffeoylquinic acid	2.89341e+06	4697636.63333333	1.62356242108339	0.699162852967866	0.000119374604122335	1.1835566684566	up
meta_216	Mevalonic acid	245616.369566667	270271.225833333	1.10037953215482	0.138001209858209	0.458843386294179	0.487013001422656	unchanged
meta_217	Isovitexin-2''-O-rhamnoside	2974731.07233333	3.6929e+06	1.24142290015593	0.311994664239925	0.0003930780630626	1.17932335141989	up
meta_218	2-O-Galloyl-D-glucose	104761.869193333	1.30377e+06	12.4450464853196	3.63749971403835	0.000445634417922604	1.1845922435097	up
meta_219	Dehydrololiolide	40114.3839266667	40292.3	1.00443591514851	0.00638552042085343	0.953418325206301	0.0371022713219809	unchanged
meta_220	Benzamide	49740.4371566667	178334	3.58528350159661	1.84208720265836	0.000446800559155202	1.17935728760743	up
meta_221	3',4'-Dihydroxy-7,5'-dimethoxyflavone	336235.669133333	827778.327166667	2.46189920688758	1.29977169736253	0.00183989933883732	1.17671742209046	up
meta_222	2,4-Dihydroxybenzoic acid	2110318.69766667	7232905.03433333	3.42739939817175	1.77711432030392	3.97279961031395e-07	1.19306658820452	up
meta_223	2-Hydroxy-3-phenylpropanoic acid	35929.6354666667	37302.3	1.03820358752615	0.054089378102674	0.791619402614121	0.167037158898448	unchanged
meta_224	2-Methylglutaric acid*	336915.688166667	434070.303133333	1.28836477011604	0.365541116381495	0.372202301461814	0.59097184435596	unchanged
meta_225	D-Pantothenic Acid	5295476.82366667	3715492.70633333	0.701635155823545	-0.511207	0.00387650931288674	1.15592845080961	down
meta_226	Indole-3-carboxylic acid*	127039.446133333	116547	0.917410528362022	-0.124361	0.225222415776306	0.695138854221875	unchanged
meta_227	Tricin-7-O-(6''-O-malonyl)glucoside	13037712.1266667	25607048.6966667	1.96407532609125	0.97385026086155	0.0031711414242177	1.18500613611911	up
meta_228	S-Adenosylmethionine	9895873.62766667	14504526.7133333	1.46571462602169	0.551604238737514	0.00367586371651882	1.15567624263742	up
meta_229	2-Methoxy-1,4-naphthoquinone	218435.192433333	228242.631766667	1.04489862290082	0.0633629773942223	0.711114086677353	0.236248329744456	unchanged
meta_230	6-Hydroxy-2'-methoxyflavone	27651.4670266667	26926.7	0.973789338338985	-0.0383184	0.64037108638549	0.298594015448623	unchanged
meta_231	Fraxetin-8-O-glucoside (Fraxin)	3.75306e+07	5.82957e+07	1.5532833038224	0.63532098731955	5.0510611087757e-05	1.18793831420713	up
meta_232	E,E,Z-1,3,12-Nonadecatriene-5,14-diol	3.59166e+07	8.20841e+07	2.28540551169448	1.19245017307551	1.06256978646875e-06	1.19323090268696	up
meta_233	Caffeine	207844.520133333	510704	2.45714376819933	1.29698227267776	0.0221144119342881	1.1358366742855	up
meta_234	N,N'-Diferuloylputrescine	106721.322516667	1.17444e+06	11.0047639338108	3.4600562928044	0.00675291185358075	1.17713752084646	up
meta_235	Phenylpropionic acid-O-β-D-glucopyranoside	115219	340331.402066667	2.95378639878876	1.56256550228748	3.10155101085848e-05	1.19219976266022	up
meta_236	Iminodiacetic acid	1109176.07933333	814904	0.734693001574462	-0.444787	0.000563599904894326	1.17739372673313	down
meta_237	4'-Hydroxy-3'-methoxyacetophenone (Acetovanillone)	4210846.90366667	3384785.99533333	0.803825470925094	-0.315046	0.00892997447176789	1.10034196352762	down
meta_238	Met-Tyr	199679.368766667	330276.642133333	1.65403488689548	0.725989664146611	0.00575875004285973	1.15528360073775	up
meta_239	10-Formyltetrahydrofolic Acid	18867730.2666667	24301114.6633333	1.28797233794813	0.365101608721468	0.0212497530767296	1.14105648056712	up
meta_240	Apigenin-8-C-Arabinoside	30390607.1866667	17331047.3633333	0.570276442878608	-0.810267	0.00756723090387672	1.1691094416836	down
meta_241	L-Phenylalaninol	9875476.30666667	2668848.53333333	0.270250107484098	-1.88763	1.47853893149378e-06	1.19271332046676	down
meta_242	L-Glutamic acid	22253309.9933333	19096024.5333333	0.858120636393154	-0.220748	0.00363777409527643	1.13481620341764	down
meta_243	Chrysoeriol-7-O-(6''-sinapoyl)glucoside	1621786.27833333	1540453.11166667	0.94984963940486	-0.0742289	0.372328206491804	0.580967603749592	unchanged
meta_244	Caffeoylcholine	613076.968433333	440747	0.718909470741156	-0.476118	0.0321489122770538	1.11412901578815	down
meta_245	Vitexin-2''-O-galactoside	11277294.3736667	14982589.6366667	1.32856243175244	0.409866024488803	0.0531129920921538	0.96646514162073	unchanged
meta_246	Isolariciresinol-9'-O-glucoside*	1.01322e+06	1230263.04666667	1.21421413335416	0.280022871252451	0.395373863316617	0.533328969597566	unchanged
meta_247	5-Methoxytryptamine	130131.076433333	157601	1.21109088558673	0.276307135276025	0.451000867559352	0.474879480667905	unchanged
meta_248	12,13-Epoxy-9-Octadecenoic Acid	869340.542733333	333568.741466667	0.38370319232769	-1.38194	0.000306927660555709	1.17679750792092	down
meta_249	Indole-3-carboxaldehyde	358596.776533333	280457	0.782095197595649	-0.354584	0.105569113955589	0.880754855838985	unchanged
meta_250	Palmitoleic Acid	171479.652233333	177351	1.03423944584794	0.0485702353100284	0.335954575102102	0.631929810111554	unchanged
meta_251	Quercetin-3-O-glucoside-7-O-rhamnoside*	385718.767866667	1124223.48233333	2.9146196036848	1.54330760497345	0.0282261764666439	1.10967965237114	up
meta_252	Adipic Acid*	77529.9345633333	229952	2.96597895761352	1.56850836250788	0.0121096187451791	1.15949468615331	up
meta_253	DL-2-Aminoadipic acid*	5.03469e+06	9356439.98866667	1.85839624795276	0.894058146503538	0.000971109814593378	1.18933061028269	up
meta_254	Quercetin-3-O-rutinoside (Rutin)	1184266.94166667	3912360.05466667	3.30361332991415	1.72404483698117	0.00135704345456059	1.18775098491035	up
meta_255	Hispidulin-8-C-glucoside	1.62119e+06	1140974.95433333	0.703786517826503	-0.50679	0.00420710523165545	1.17920960705106	down
meta_256	Sinapoylagmatine	1587684.26766667	27124210.5966667	17.0841338854668	4.09458520418131	0.000885350215421124	1.19143309007653	up
meta_257	Salicylic acid-2-O-glucoside	2969912.38766667	1031686.11263333	0.347379308870416	-1.52542	0.00115745609794102	1.1672545613456	down
meta_258	2-(3-β-D-glucopyranosyloxy-4-hydroxyphenyl)ethanol-1-O-β-D-glucopyranoside	1536703.92543333	7.86926e+06	5.12087235007287	2.35638959692861	0.00696988944878497	1.16917668804565	up
meta_259	L-Tyramine	136547.317533333	144168	1.05580729892263	0.0783465446797042	0.866493847509899	0.110000938383594	unchanged
meta_260	3-O-Methylellagic acid	66563.1771733333	935138.665066667	14.0488886615422	3.81238410534099	1.01226978235538e-06	1.19278190471603	up
meta_261	Orientin-2''-O-xyloside	6.85973e+06	7.44886e+06	1.08588173652243	0.118866987651218	0.136377453675475	0.879683833476696	unchanged
meta_262	Chrysoeriol; 5,7,4'-Trihydroxy-3'-Methoxyflavone	235563	206825	0.878002813825235	-0.187703	0.600346871736187	0.348381482558453	unchanged
meta_263	LysoPE 15:0	265010.288866667	736281.943933333	2.77831455934066	1.47420994975473	7.5787286952155e-06	1.19101848687912	up
meta_264	Pro-Asp	945177	890111	0.941739988238382	-0.0865993	0.463387101377034	0.487661549196443	unchanged
meta_265	13-methylmyristic acid*	759925.412566667	948431	1.24805749882301	0.3196844016328	0.0226784491002947	1.12650391757416	up
meta_266	Apigenin-7-O-(6''-p-Coumaryl)glucoside	11373794.5066667	10220137.7033333	0.898568872274145	-0.154299	0.185167100040781	0.821972906412256	unchanged
meta_267	Glu-Phe-Ala	478427.377366667	748623	1.56475762741783	0.645939208722155	0.0492153643548623	1.04280178379544	up
meta_268	6-Demethoxy-7-methylcapillarisin	4461439.59366667	946326	0.212112245505549	-2.2371	0.00182950557930114	1.17922538801466	down
meta_269	Diosmetin-7-O-galactoside*	18232461.8933333	21282339.7433333	1.16727734673699	0.223147388142905	0.000584567851470342	1.1767663302301	up
meta_270	Diosmetin-7-O-glucoside*	18232461.8933333	21282339.7433333	1.16727734673699	0.223147388142905	0.000584567851470342	1.1767663302301	up
meta_271	NG,NG-Dimethyl-L-arginine	1.44877e+06	4355265.13566667	3.00617563181005	1.58792929925409	0.000225027253898211	1.18646581773844	up
meta_272	Lys-Asp	905801.743966667	3090456.93966667	3.41184697451896	1.77055294148228	0.000539728280024118	1.18986670702161	up
meta_273	3-Ureidopropionic Acid	2285948.85166667	7.91192e+06	3.46110884643437	1.79123431270875	0.00546808315617269	1.17903176690108	up
meta_274	Vitexin-2''-O-xyloside	1.64566e+07	1.53151e+07	0.930639086954749	-0.103706	0.256058279444799	0.728616884445115	unchanged
meta_275	Eicosadienoic acid	3.8309e+06	1754216.86233333	0.457912663465075	-1.12686	0.000659764778659326	1.18091802203632	down
meta_276	N-Feruloylhomoagmatine	8.02832e+06	41012442.7866667	5.10847314774152	2.3528921539145	2.3439345902225e-05	1.19318025396872	up
meta_277	5(Z),8(Z),11(Z)-Eicosatrienoic acid	905003.821833333	724010.020433333	0.800007693853328	-0.321914	0.495080562797767	0.434789074205302	unchanged
meta_278	Chrysoeriol-6-C-glucoside-4'-O-glucoside	2369937.61266667	3.00784e+06	1.26916397289276	0.343878473904699	0.00791909129754465	1.10734803079026	up
meta_279	Tricin-5-O-Glucoside	33696309.7233333	48911396.4133333	1.45153569678475	0.537580051772413	0.00741499461118437	1.16785890903967	up
meta_280	Homoproline	1.91515e+06	3.27125e+06	1.70808966264891	0.772383708250988	0.000103727053721039	1.18458136969558	up
meta_281	5-(2-Hydroxyethyl)-2-O-glucosylphenol	2.53132e+06	3220181.54133333	1.27213356205537	0.347250147980209	0.000301215595565246	1.17858011345473	up
meta_282	2'-O-Methyladenosine	449888	1937799.23466667	4.30729259607971	2.10678132975001	0.00132772363597649	1.19	up
meta_283	2(3H)-Benzothiazolone	174753.521433333	132218	0.756598386776657	-0.4024	0.0488538294520541	1.05393824827829	down
meta_284	2R-Hydroxyoctadecanoic Acid*	89885.2528633333	71243.7689333333	0.792607982553672	-0.335321	0.0765059501774176	1.02169081952958	unchanged
meta_285	Kaempferol-3,7-O-diglucoside	2585192.78066667	5317098.18133333	2.05675113326062	1.04036723842692	8.49143776768867e-05	1.18712126607514	up
meta_286	Isorhamnetin-3,7-O-diglucoside	1.32247e+06	968440.385633333	0.732297917869793	-0.449497	0.0161653362937522	1.13684825804317	down
meta_287	4,5,6-Trihydroxy-2-oxohexanoic acid	575895.384533333	410431.122666667	0.712683472883278	-0.488667	0.00568459688177778	1.11941877160594	down
meta_288	1-O-Salicyloyl-β-D-glucose*	10825624.0533333	46750333.8633333	4.31848858162947	2.11052647504607	0.000561586617211972	1.18997651090752	up
meta_289	Glucosyloxybenzoic acid*	10825624.0533333	46750333.8633333	4.31848858162947	2.11052647504607	0.000561586617211972	1.18997651090752	up
meta_290	Hesperetin	30881.2054366667	46924.8212866667	1.51952686506695	0.603622181774485	0.046505141199464	1.00193019619152	up
meta_291	N-Feruloylputrescine	2.96827e+06	21074524.0233333	7.09992584482434	2.82780395646762	0.00105791836733645	1.18723896293683	up
meta_292	3,4'-Dihydroxy-3',5'-dimethoxypropiophenone	16968151.7566667	15080145.6833333	0.888732367531334	-0.170179	0.00978482906987472	1.09847915785556	down
meta_293	N-(beta-D-Glucosyl)nicotinate	244367	1230244.61633333	5.03441683109939	2.33182467125934	0.000640135645920138	1.19135390853045	up
meta_294	Ergolide	230591	153999	0.667843936586937	-0.582417	0.000167134457805585	1.19127990319764	down
meta_295	4-Hydroxybenzoic acid	7163344.18566667	6608953.46266667	0.922607275508373	-0.116211	0.0677528687148391	0.986081539722848	unchanged
meta_296	Pyridoxine-5'-O-glucoside	642343	1.4108e+06	2.19633948253183	1.13510106523198	6.60695813251314e-05	1.19088001983834	up
meta_297	Diosmetin-7-O-Neohesperidoside (Neodiosmin)	2338231.62933333	2263154.00933333	0.967891282002115	-0.0470831	0.694282601805124	0.261045425001357	unchanged
meta_298	4-Hydroxyacetophenone	859844.073266667	688191.977466667	0.800368344521036	-0.321264	0.0461797450176614	1.01335346805067	down
meta_299	4-Hydroxychalcone	1481826.87033333	1047543.24616667	0.706926880014684	-0.500367	0.00323667471461102	1.18097696030732	down
meta_300	Ethylparaben	18504.9	24937.1742066667	1.34759878861149	0.430391036700102	0.0267971888546005	1.04436376114223	up
meta_301	Palmitaldehyde	6038629.78366667	6.77519e+06	1.12197540811752	0.166041054756226	0.034906806858712	1.02196734437281	up
meta_302	Punicic acid (9Z,11E,13Z-octadecatrienoic acid)	16738943.5533333	15015133.9766667	0.897018018420679	-0.156791	0.0244074159233854	1.07813986467341	down
meta_303	Phe-Ile	3681277.13633333	8339401.61966667	2.26535555754788	1.17973750539434	0.000193873697153931	1.18939050766994	up
meta_304	N-Palmitoylglycine	84068.6	46059.1616566667	0.547876003754233	-0.868079	0.00187285996248498	1.1889634497145	down
meta_305	Luteolin-7-O-(2''-O-rhamnosyl)rutinoside	19782375.4166667	1.97698e+07	0.999362860303619	-0.000919491	0.985057693282042	0.0118910262688952	unchanged
meta_306	N-Glycyl-L-leucine*	1667656.89733333	1.52369e+06	0.913672009174344	-0.130252	0.291940349739833	0.641479788142572	unchanged
meta_307	3-Hydroxycinnamic Acid*	471516.711033333	340678	0.722514495092659	-0.468902	0.472018842556411	0.444138498972342	unchanged
meta_308	Trans-4-Hydroxycinnamic Acid Methyl Ester	165543	105388.179333333	0.636619949591535	-0.651496	0.000170753820846575	1.18484946627834	down
meta_309	2-Amino-3-methoxybenzoic acid	3182657.69366667	2982102.64166667	0.936985038510709	-0.0939021	0.415166164480905	0.494307385550933	unchanged
meta_310	2-Methoxy-4-ethenylphenol	1.76949e+06	1356821.89566667	0.766788114118077	-0.3831	0.118115897906782	0.932123443896987	unchanged
meta_311	Caffeoylagmatine	1.32205e+06	15598416.0933333	11.7986823381655	3.56055384512363	0.000262363979179266	1.1930412594035	up
meta_312	Methyl 4-hydroxybenzoate*	479249	265392	0.553766388219092	-0.852651	7.78545591018122e-05	1.18783344010157	down
meta_313	L-Lysine	22850812.9733333	7.72393e+07	3.38015713839755	1.75709031677884	8.495759315194e-06	1.19318830600399	up
meta_314	Luteolin-6-C-(5''-glucuronyl)xyloside	6280124.54566667	3.77715e+06	0.601444965706335	-0.733495	0.000567918062203494	1.17278743560375	down
meta_315	Methoxyindoleacetic acid	4628379.16333333	5.49016e+06	1.18619602527249	0.24634244269987	0.00349042560621764	1.15966956774385	up
meta_316	L-Prolyl-L-Leucine	1.91317e+06	2.33114e+06	1.21846833367277	0.285068757875452	0.110665148851208	0.927743599258072	unchanged
meta_317	Naringenin-7-O-Rutinoside(Narirutin)*	2.85562e+06	2.99907e+06	1.05023273623286	0.0707090709413602	0.275652153703659	0.672478404017135	unchanged
meta_318	Trans-Citridic acid	1.27074e+06	944168.921666667	0.743004638333288	-0.428557	0.0195099658284575	1.13566785379638	down
meta_319	Choline	3.20648e+07	32382145.7333333	1.00989599446732	0.0142067226875493	0.500955460292608	0.414998442295395	unchanged
meta_320	Kaurenoic Acid	1119875.15786667	446413.004533333	0.398627473247767	-1.32689	0.00498486216137953	1.16911867625876	down
meta_321	N-Feruloyltryptamine	177492	1259874.78566667	7.09821751321239	2.82745678409522	0.00652941744769104	1.17655848265533	up
meta_322	LysoPC 18:2(2n isomer)	3.06187e+06	883852	0.288663832367759	-1.79254	0.000272212616589509	1.19215292878542	down
meta_323	Asn-Leu	2326617.88166667	1.82028e+06	0.782373615944207	-0.35407	0.0161847635257026	1.07596437146965	down
meta_324	9,10,11-Trihydroxy-12-octadecenoic acid	397976	287641.178066667	0.722760505966502	-0.46841	0.00182766561016795	1.16967262726966	down
meta_325	3-Indolepropionic acid	463843.191866667	574475.676166667	1.23851268325137	0.308608642883965	0.0220491791387526	1.09070619717919	up
meta_326	Adenosine	878117.159566667	1.3551e+06	1.54319382355393	0.625919274299324	0.00288524988231218	1.16643361291372	up
meta_327	2,3,4-Trihydroxybenzoic acid	96580.8731133333	210256.151666667	2.17699576416068	1.12233860043823	0.000977489691427481	1.18283119336232	up
meta_328	p-Coumaroyltyramine	322991	127735	0.395474403423865	-1.33834	0.014822006482622	1.13628602170433	down
meta_329	5'-Deoxyadenosine	685215.339366667	664619	0.969941282275286	-0.0440307	0.192102681636128	0.796816594843408	unchanged
meta_330	Quercetin	97901.8909533333	433304.586133333	4.42590619970635	2.14597287575427	0.00366814353711207	1.17903896232168	up
meta_331	Tricin (5,7,4'-Trihydroxy-3',5'-dimethoxyflavone)	8.13626e+07	14272063.9133333	0.17541310338703	-2.51117	9.21051104696742e-05	1.19344607153822	down
meta_332	D-Fucose*	26900.7067466667	19483	0.724255264870102	-0.46543	0.17407380038236	0.837192192217138	unchanged
meta_333	Isoguanine	1.5187e+06	2342207.14266667	1.54224834588693	0.625035098930454	0.258240556854471	0.686480925916858	unchanged
meta_334	8-Hydroxy-α-conidendrin	818213.951333333	228863.504066667	0.279711075194597	-1.83799	4.45702931029944e-05	1.18717559479747	down
meta_335	N(6),N(6)-Dimethyl-L-lysine	1.62771e+06	13348945.7766667	8.20107280965463	3.03581264581997	9.9813181424156e-05	1.19288125927629	up
meta_336	Quercetin-3-O-apiosyl(1→2)galactoside*	66909.9501633333	123881.887333333	1.85147182191776	0.888672592885802	0.081907021418971	0.909718391891559	unchanged
meta_337	1-O-Caffeoyl-4-O-galloyl-β-D-glucose	12474.6299593333	672977.781266667	53.9477149591243	5.75348994826228	0.000993649664820016	1.19116615925991	up
meta_338	2,3-Dihydroxybenzoic Acid*	3.67891e+06	5.51192e+06	1.49824629389326	0.583274805219254	0.0265920231873874	1.12798506115881	up
meta_339	Guanosine 3',5'-cyclic monophosphate	368080.384633333	1346178.65333333	3.65729527987301	1.8707771105762	0.0292354887546255	1.1141288191381	up
meta_340	N-Acetyl-L-Glutamine	127310	788379	6.19261318216857	2.63054833179802	0.000321371733393325	1.18897813885728	up
meta_341	13S-Hydroperoxy-6Z,9Z,11E-octadecatrienoic acid	696392.073833333	367682.309166667	0.527981754793297	-0.92144	0.00472362189529774	1.17574776563822	down
meta_342	Oxaceprol	287836.244433333	291364	1.01225731343741	0.0175760663502754	0.837788557957842	0.130540276723516	unchanged
meta_343	D-Fructose*	2.65088e+06	3.93626e+06	1.4848909479337	0.570356981765226	0.0125586921367231	1.08394775890812	up
meta_344	Leu-Arg	874426.739266667	2055032.09766667	2.35015	1.23275150436981	0.0118807352945487	1.16271045654844	up
meta_345	Ethyl caffeate	240691.745833333	95487.1343466667	0.396719605053622	-1.33381	0.000275695297049042	1.18959303732991	down
meta_346	2-Hydroxycinnamic acid*	2110015.15833333	1.43077e+06	0.678083742360477	-0.560465	0.000757942385981592	1.18348992055071	down
meta_347	Nicotinamide	7816282.69966667	10261755.2046667	1.31286899399177	0.39272296257661	0.0138112832922941	1.1396347341221	up
meta_348	L-Valyl-L-Phenylalanine	2162065.94333333	3012292.88966667	1.39324746266643	0.478451526032639	0.0183862564188827	1.14033792011464	up
meta_349	1-Caffeoylquinic acid	4260763.63866667	5360075.26766667	1.25800812300961	0.331141237787832	0.0331235875675602	1.07337814695287	up
meta_350	D-Galactaric acid	688142.961366667	600849	0.873145762919235	-0.195706	0.210235824602175	0.775324149048689	unchanged
meta_351	1-Methylhistamine	315036	313885	0.996344477898605	-0.00528347	0.971954898188049	0.0224221534149562	unchanged
meta_352	L-Norleucine*	1.62292e+07	1.36635e+07	0.841903886751672	-0.248273	0.585643908051456	0.365635669965179	unchanged
meta_353	Citric Acid	2.60758e+07	27282194.0766667	1.04626339961452	0.0652460996536319	0.5244981024339	0.418350780596677	unchanged
meta_354	2'-Deoxyinosine	2177765.07033333	2627897.98233333	1.20669489015686	0.271060940299889	0.00144297177758663	1.16885631713043	up
meta_355	5-O-Caffeoylshikimic acid	1.20865e+06	1530036.04566667	1.26590068972755	0.340164229365478	0.503114957458569	0.438514378980586	unchanged
meta_356	L-Azetidine-2-carboxylic acid*	4300842.56033333	8.44145e+06	1.96274438219514	0.972872295803415	0.0354468151032792	1.11124917507759	up
meta_357	Succinyladenosine	15535849.2466667	22089751.3533333	1.42185670075763	0.507776072887148	0.00379364197189706	1.18462087277652	up
meta_358	N-(4-O-(Glucosyl)-E-feruloyl)-tyramine	266934	120032	0.449670954521762	-1.15306	0.00850510412066085	1.13852023499677	down
meta_359	Avicularin(Quercetin-3-O-α-L-arabinofuranoside)*	52323.5	1.38047e+07	263.833164585287	8.04348211666663	0.00225303987713198	1.18830731361124	up
meta_360	Methyl gallate*	70839.4	757477.486766667	10.6928787990439	3.4185784109931	0.0187498772350835	1.14928729780732	up
meta_361	9-hydroxysesamin	5.13661e+06	7.39658e+06	1.43997242201841	0.526041181807676	0.000176267941210521	1.1811	up
meta_362	Quercetin-3,7-Di-O-glucoside	4.23712e+06	4.75416e+06	1.12202667384893	0.166106973426342	0.0285287427889173	1.03303591114176	up
meta_363	Dimethylmalonic acid	67869.7414633333	136943.730333333	2.01774350956261	1.0127427943649	0.00918705250178051	1.16263038391461	up
meta_364	O-Phosphocholine	6165905.09833333	7.19922e+06	1.16758571161693	0.223528461014891	0.0374099172401864	1.03610959466018	up
meta_365	Vomifoliol	54292.5	2621821.35933333	48.2906457528574	5.59367185055399	0.000770727962816227	1.19058591708738	up
meta_366	Luteolin-7-O-gentiobioside	471032	699345.067133333	1.48470711740773	0.57017836406499	0.00244488331222079	1.14516986964642	up
meta_367	1-O-Galloyl-2-O-Feruloyl-β-D-glucose	34825.6	363901.342333333	10.4492621442514	3.38532916748898	4.49747668188537e-06	1.19169533294002	up
meta_368	L-Malic acid	2861282.44433333	1448461.57233333	0.506228098942822	-0.982141	0.00845493376987566	1.16503247744288	down
meta_369	Dihydroferuloylputrescine	189414	561857.082033333	2.96628689541327	1.56865814013013	0.00240531794854493	1.16467706993795	up
meta_370	Cis-Coutaric acid	648312.859033333	1.61854e+07	24.9654101634406	4.64185870417506	5.34402142928597e-11	1.19366714601647	up
meta_371	5'-Methoxyisolariciresinol-9'-O-glucoside	2180140.65666667	745888	0.342128503919755	-1.54739	0.000181212491093385	1.18899600579376	down
meta_372	Dihydrokaempferide	9	4645363.82966667	516151.53662963	18.9774351622724	0.000873773613052682	1.1915873551232	up
meta_373	Aromadendrin-7-O-glucoside	55787138.5966667	8078954.42633333	0.144817508650929	-2.78769	0.000415949896112348	1.19264739210455	down
meta_374	Kaempferide (3,5,7-Trihydroxy-4'-methoxyflavone)	296827	73621.7719566667	0.248028847465678	-2.01142	0.000500319609579119	1.18981300217808	down
meta_375	O-p-Coumaroyl-O-salicyloyl quinic acid	38513.6750566667	235874.310743333	6.12443009908253	2.61457560224087	0.117924659891808	0.95178326801728	unchanged
meta_376	Sedoheptulose	482584	465308.958633333	0.964203353351714	-0.0525906	0.706259198665968	0.250412207384106	unchanged
meta_377	4-O-Glucosyl-3,4-dihydroxybenzyl alcohol	757965.160133333	539125.950233333	0.711280647963418	-0.491509	0.0335308906332793	1.10797496596452	down
meta_378	Fumaric acid	6156544.64133333	2977201.36966667	0.483583169311981	-1.04816	0.00298742974708854	1.16603955976551	down
meta_379	Apigenin-6,8-di-C-arabinoside*	6967341.84266667	5.30921e+06	0.762013274630424	-0.392112	0.0266001368067265	1.08633747370234	down
meta_380	Apigenin-6-C-arabinoside-8-C-xyloside*	6967341.84266667	5.30921e+06	0.762013274630424	-0.392112	0.0266001368067265	1.08633747370234	down
meta_381	Diosmetin-8-C-(2''-O-arabinosyl)glucoside	3499897.11066667	2.47386e+06	0.706839220918918	-0.500546	0.00907260321883281	1.12879571094894	down
meta_382	cis-Citral	2018868.18733333	1944203.57733333	0.963016599861023	-0.0543674	0.220185087428794	0.747331147510164	unchanged
meta_383	Apigenin-6-C-(2''-rhamnosyl)glucoside	1106292.95566667	672811	0.608166998129854	-0.717461	0.000268070205360714	1.18749815414989	down
meta_384	6,7,8-Tetrahydroxy-5-methoxyflavone	2726716.81566667	1158825.90833333	0.424989460465849	-1.2345	0.00310617801223996	1.18311816849346	down
meta_385	2'-Deoxyadenosine	26985928.9966667	3.4661e+07	1.28441070879129	0.361106598715466	0.0167262963706849	1.14354952567593	up
meta_386	Salicylic acid	750910.429633333	421610.251133333	0.561465435150773	-0.832731	0.188890879985658	0.835701855641855	unchanged
meta_387	N',N'',N'''-p-Coumaroyl-cinnamoyl-caffeoyl spermidine	1115647.95066667	2229221.24966667	1.99814040650957	0.998657962839024	0.00113588701627187	1.17545696812433	up
meta_388	Phe-Thr	988217.294066667	2759238.66833333	2.79213760465438	1.48137004350334	0.00106353042195989	1.18684345532246	up
meta_389	1-O-Eudesmoylquinic acid	998101.767833333	2083996.91133333	2.0879603448226	1.06209431206534	0.00277995652570589	1.18565982382801	up
meta_390	Luteolin-3'-O-glucoside	5977561.06633333	15740755.8666667	2.63330741283788	1.39687595172518	0.000101300890108477	1.19275238413781	up
meta_391	Apigenin-6-C-xyloside-8-C-arabinoside	1.45515e+07	10413759.2133333	0.71564961205117	-0.482675	0.00382878918929199	1.17771353725743	down
meta_392	LysoPC 16:0(2n isomer)	8.18787e+06	1.1613e+07	1.4183238737839	0.504187009128573	0.000356357513883195	1.1914380262771	up
meta_393	L-Pipecolic Acid	1.43056e+06	2768393.67566667	1.93518790891348	0.952473660475814	0.00883691105990509	1.16536916856531	up
meta_394	Quercetin-3-(2''-galloyl)rhamnoside	5857.88778733333	367505.389766667	62.7368435703622	5.97124104070996	0.00169819139898758	1.18934239434346	up
meta_395	Glu-Arg	201302.513133333	259463.881833333	1.28892519916767	0.366168541495422	0.125413629305392	0.903731265093897	unchanged
meta_396	Cyclohexane-1,3-dione	233579	280817.629633333	1.20223744413292	0.265721859146234	0.00569312639474823	1.17220074840738	up
meta_397	Apigenin-7-O-(2''-glucurosyl)glucuronide	17012.4064133333	98066.4939566667	5.76441048808991	2.52717307459061	0.0415337008708812	1.09651365172001	up
meta_398	Tachioside*	7206081.18133333	2833416.88466667	0.393198024469439	-1.34667	0.00360727705994279	1.18354777966107	down
meta_399	Met-Phe	857665.323966667	1447560.88333333	1.68779224585929	0.755137330398925	0.000226696058609025	1.19052400166189	up
meta_400	Chlorogenic acid methyl ester	18543720.9633333	14697717.2866667	0.792598061399252	-0.335339	0.0161555616847847	1.14855743584945	down
meta_401	2-(D-Glucosyloxy)-4-hydroxybenzeneacetonitrile	36562	48431.3835366667	1.32463670524431	0.405596740499319	0.00941639886919145	1.12615046852564	up
meta_402	Chrysoeriol-6,8-di-C-glucoside	5759423.26566667	8353346.56266667	1.45037900104738	0.536429942643608	0.00338848657225692	1.1474960564897	up
meta_403	N-Monomethyl-L-arginine	1.44168e+06	11142027.7166667	7.72849858707046	2.95018816947016	5.26337522119161e-05	1.19289563971355	up
meta_404	2-Dehydro-3-deoxy-L-arabinonate*	603273.251966667	612149.285566667	1.0147131230683	0.0210719102418485	0.435138396264891	0.486955450942664	unchanged
meta_405	N-p-Coumaroyl-N'-feruloylputrescine	32453.7206866667	338983.360033333	10.4451308774775	3.38475866437279	0.00819759802700647	1.15084726653032	up
meta_406	6-Hydroxyhexanoic acid	1.60983e+06	278521.374933333	0.17301335781035	-2.53104	4.99462053358081e-06	1.19314973686904	down
meta_407	3-Methyl-2-cyclopenten-1-one	228225	302180.985333333	1.32405075041906	0.404958421219667	0.110748280010446	0.853339031639299	unchanged
meta_408	L-Tyrosine methyl ester	495005.101066667	669609.485633333	1.35273249546402	0.435876572778033	0.025567350318171	1.07634061397997	up
meta_409	Quercetin-4'-O-glucuronide	91022.3866066667	3.0546e+07	335.587995423565	8.39054729872096	0.000879653502016303	1.19157162832152	up
meta_410	N-Methyl-L-Glutamate	38409.7565366667	72591.9787566667	1.8899359251957	0.918337323351425	0.0199722893167389	1.12984068610838	up
meta_411	LysoPC 19:2(2n isomer)	6656128.36433333	6222362.67533333	0.934832132847028	-0.0972208	0.0277198404257528	1.02776015894166	down
meta_412	1-O-Caffeoyl-3-O-galloyl-β-D-glucose	65727.5662533333	1410710.26533333	21.4629925577351	4.42377933813971	0.00250341743101627	1.18750780471337	up
meta_413	11-Octadecanoic acid(Vaccenic acid)	23709958.8466667	32011507.9133333	1.35012920605865	0.433097478402326	0.0157151649435965	1.11304044589001	up
meta_414	Methyl salicylate-2-O-glucoside	269103.988533333	285678	1.06158857494828	0.086224749300254	0.696505129372079	0.254270455247285	unchanged
meta_415	3-Hydroxy-3-methylpentane-1,5-dioic acid	2049908.92833333	3.44083e+06	1.67852721866895	0.747195931685645	0.00597641639748384	1.14854540923162	up
meta_416	Oxalacetic acid	49420.7545266667	77479.0920966667	1.56774401440715	0.648690011433596	0.0301766190683685	1.06817157355722	up
meta_417	LysoPC 17:2	1.0705e+06	413363.947266667	0.386142046253326	-1.3728	2.01922713513023e-05	1.1895996374336	down
meta_418	5,7-Dihydroxy-4-methylcoumarin	609715.852766667	1043409.08176667	1.71130384265402	0.775095933628055	0.00197814773623616	1.15182404907718	up
meta_419	LysoPC 15:0	893346.082933333	1.68531e+06	1.88651035494132	0.91572001903564	0.00511110882315381	1.15848938238743	up
meta_420	Syringetin-3-O-glucoside	1.83541e+06	2070932.64133333	1.12832299831129	0.174180118585755	0.0802494025622863	0.925889366865886	unchanged
meta_421	5,7-Dihydroxy-3',4',5'-trimethoxyflavone	365607	6.92472e+06	18.9403274783464	4.24338937011299	0.00402621196498229	1.18383491540427	up
meta_422	Ferulic acid-4-O-glucoside	60504356.1366667	70008295.9566667	1.15707860436582	0.210486875056267	0.000212088287959892	1.18609583529479	up
meta_423	6-Methoxy-2-(4-methoxyphenethyl)chromone	422801.885966667	327138.497933333	0.77373944817059	-0.37008	0.366495708191834	0.59709979271794	unchanged
meta_424	3,4-Dihydroxybenzoic acid (Protocatechuic acid)*	3757929.31433333	5321243.22366667	1.41600407526842	0.50182541751207	7.8396527355456e-05	1.18887690541751	up
meta_425	Esculin (6,7-Dihydroxycoumarin-6-O-glucoside)	7.76901e+06	16394721.0033333	2.11027029409594	1.07742779844773	0.000231802547344108	1.18946515872885	up
meta_426	Piperidine	7247419.38066667	7.24888e+06	1.00020115219732	0.00029017209414116	0.995947371577302	0.00325405479989995	unchanged
meta_427	Tyr-Gly	1848235.90033333	1766624.93633333	0.955843859549919	-0.0651531	0.639672181783855	0.313916391962481	unchanged
meta_428	Esculetin (6,7-Dihydroxycoumarin)	1588109.02333333	1867473.84366667	1.1759103539044	0.233778079810945	0.172217033569412	0.850050542978429	unchanged
meta_429	12,13-DHOME; (9Z)-12,13-Dihydroxyoctadec-9-enoic acid	75281.1443533333	129523.320566667	1.72052805093858	0.782851413504762	0.00879755350868512	1.17221599965176	up
meta_430	(Z)-3-Ethylidene-7-hydroxy-6-methoxyphthalide	428241.607866667	2.24149e+06	5.2341811207142	2.38796384747253	0.0536865066839828	1.07281251474898	unchanged
meta_431	6-O-Caffeoyl-D-glucose	2380395.80633333	7424513.37533333	3.11902472503922	1.64109498924624	6.81644256334667e-05	1.18891015011896	up
meta_432	Kaempferide-3-O-(6''-malonyl)glucoside	13807956.0566667	1.10391e+07	0.799472778208197	-0.322879	0.00557440260775187	1.15352514035979	down
meta_433	Protocatechuic Acid Methyl Ester	264084.286666667	239482.755933333	0.9068421258839	-0.141077	0.161472960722593	0.783399141559655	unchanged
meta_434	6-Aminocaproic acid	29121358.0333333	32302601.6433333	1.10924090855786	0.149572728743223	0.00230501745403552	1.15625647654012	up
meta_435	Diphenylamine	219907	141699.001166667	0.644358699821616	-0.634064	0.0145985271053861	1.07394541021673	down
meta_436	Luteolin-6-C-glucoside (Isoorientin)	13403706.8266667	11775503.5433333	0.878525895531076	-0.186843	0.0220617577290415	1.09172362524784	down
meta_437	6-O-methylguanine	107197.572706667	9235541.65733333	86.1543915980755	6.42885243254809	0.000507126367852436	1.19238616226994	up
meta_438	Chrysoeriol-7-O-(6''-malonyl)glucoside	2.79337e+07	44056544.5666667	1.57718528920882	0.657352159253232	0.0018073440864734	1.16138025918924	up
meta_439	LysoPC 20:3	213226.538033333	443054	2.07785497568196	1.05509496455697	0.00148993483681391	1.15731006040262	up
meta_440	N-Methylbenzylamine	739317	164001.253566667	0.221828173229165	-2.17249	4.80137388507749e-07	1.19313061161035	down
meta_441	Apigenin-8-C-(2''-glucosyl)arabinoside	1947775.64966667	1570214.82366667	0.806157949420605	-0.310866	0.0252047479859258	1.03591113945654	down
meta_442	Apigenin-7-O-(6''-malonyl)glucoside	190596	735174.776966667	3.85723278940018	1.94756621726008	2.69348901720156e-05	1.18989249348857	up
meta_443	O-Acetyl-L-homoserine*	1485327.80766667	1280438.02733333	0.862057534184862	-0.214144	0.0244540597584645	1.08018005483869	down
meta_444	3-Dehydro-L-Threonic Acid	7.48708e+07	36027474.5366667	0.4811949771784	-1.05531	0.00012932474870034	1.1910159071443	down
meta_445	Indole-5-carboxylic acid*	75161.0816833333	68875.7	0.916374180193217	-0.125991	0.458481049288335	0.472124353918881	unchanged
meta_446	L-Alanyl-L-Phenylalanine	2209854.24766667	3028968.23966667	1.37066426116785	0.454875231900913	0.00117825575410065	1.18134171469738	up
meta_447	Succinic acid	27885686.7366667	16369669.4433333	0.587027660387828	-0.7685	0.0785765480837463	1.02135032382044	unchanged
meta_448	Methylmalonic acid	27885686.7366667	16369669.4433333	0.587027660387828	-0.7685	0.0785765480837463	1.02135032382044	unchanged
meta_449	Sieboldin	103409	289051	2.79523205338255	1.48296805708186	0.000176952067710712	1.18278560155709	up
meta_450	L-Glycyl-L-phenylalanine	4205375.30766667	5.73746e+06	1.36431678417387	0.448178666278444	0.00688380648765681	1.1578831736316	up
meta_451	Isohydroxymatairesinol	1100895.82533333	1142709.56333333	1.03798155741697	0.0537808104978636	0.526518661047081	0.423165986574718	unchanged
meta_452	3-(Allylsulphinyl)-L-alanine	145431	92594.9	0.636693634629449	-0.651329	0.100167433267839	0.970257775293007	unchanged
meta_453	Benzyl-(2''-O-glucosyl)glucoside	1188430.02133333	2.13426e+06	1.79586419872288	0.844678259190149	0.00142409619204513	1.18801157063459	up
meta_454	3-Hydroxy-palmitic acid methyl ester	69641.1804666667	56039.3	0.804686941038039	-0.3135	0.0151621363709691	1.13807186173459	down
meta_455	Dioxindole-3-acetyl-3-O-glucoside	354109.093866667	196650.282366667	0.555338131024423	-0.848562	2.95949191900553e-05	1.18847606932843	down
meta_456	N-(2-Methylbenzoyl)glycine	85528.9	106750	1.24811986559829	0.319756492854133	0.405069516412983	0.503678535949122	unchanged
meta_457	1-O-Galloyl-β-D-glucose	177999.211033333	1305227.13033333	7.3327691890101	2.87435812889003	0.000428905640128161	1.18838827467729	up
meta_458	Luteolin-7-O-glucoside (Cynaroside)	10373229.5743333	18773205.5133333	1.80977441777479	0.855809881485457	0.000367643942675118	1.18209033616061	up
meta_459	Kaempferol (3,5,7,4'-Tetrahydroxyflavone)	61496.1879966667	48415.7	0.787295592738599	-0.345023	0.215461173921406	0.77894794026753	unchanged
meta_460	Riboflavin 5'-Adenosine Diphosphate	2.22139e+06	2.22174e+06	1.00015884656145	0.000229148947184149	0.997673395154684	0.00184498944399078	unchanged
meta_461	Diosmetin-7-O-(6''-malonyl)glucoside	1.13426e+06	1615188.23133333	1.4240020280551	0.509951200983346	0.000152188000449016	1.18164301095368	up
meta_462	N-Propionylglycine	25542638.6566667	29362605.1466667	1.14955254002323	0.201072405593927	0.471806820163279	0.444338757520972	unchanged
meta_463	Isoschaftoside	7276991.94866667	5350296.08033333	0.735234574680771	-0.443723	0.00408770328360323	1.17249928852213	down
meta_464	3-Carbamyl-1-methylpyridinium;(1-Methylnicotinamide)	4701250.14466667	6059264.46866667	1.28886238387902	0.366098230577614	0.0365997224364003	1.07172613629677	up
meta_465	Arg-Gly	176753.847566667	227999	1.28992317643329	0.367285146052347	0.00171624068101811	1.15788997062948	up
meta_466	Cyclic 3',5'-Adenylic acid	740327.184166667	1.83179e+06	2.47429722449259	1.30701881419684	0.0012613210069664	1.18929995003342	up
meta_467	(9Z,11E)-Octadecadienoic acid*	532912.432133333	342183.212033333	0.642100261507354	-0.63913	0.000675814851783689	1.1805436268177	down
meta_468	Methyl palmitate	17539.0555133333	24107.5897666667	1.3745090063909	0.458916360057793	0.0286706440624666	1.02565387358645	up
meta_469	(2E)-3-(4-Hydroxyphenyl)-N-[2-(4-hydroxyphenyl)ethyl]-2-propenamide	331988.669033333	167324.080333333	0.504005395185741	-0.988489	0.0103022354322838	1.12380981377725	down
meta_470	1-Hydroxypinoresinol-1-O-Glucoside	14388413.6666667	8152292.61366667	0.566587311327649	-0.81963	0.00824671705282383	1.16707614271899	down
meta_471	Secoisolariciresinol 4-O-glucoside	13766308.1833333	11512147.4966667	0.836255250380364	-0.257985	0.194923686085507	0.818654697551457	unchanged
meta_472	Agmatine	524822	508410.677566667	0.968730244638847	-0.0458331	0.708393869670472	0.250544637844951	unchanged
meta_473	L-Methionine Sulfoxide	2774910.49933333	4.36973e+06	1.57472773556114	0.655102413685478	0.000560041644535627	1.17615303476096	up
meta_474	3-Hydroxypyridine	86132.1845733333	62504.5	0.725680904526268	-0.462593	0.243622380298755	0.754176254391462	unchanged
meta_475	3-Isopropylmalic Acid	708701	672849.248433333	0.949412550061554	-0.074893	0.211633678670192	0.752884759652924	unchanged
meta_476	2-Propylmalic Acid	708701	672849.248433333	0.949412550061554	-0.074893	0.211633678670192	0.752884759652924	unchanged
meta_477	9-Hydroperoxy-10E,12,15Z-octadecatrienoic acid	2.11769e+06	1030770.92356667	0.48674210990253	-1.03877	0.0036339845533658	1.1683871835946	down
meta_478	1-O-Caffeoyl-β-D-glucose*	1.60075e+07	48512828.9633333	3.03063126430996	1.59961833067302	0.00244653763744444	1.1832999580097	up
meta_479	Eriodictyol-3'-O-glucoside	3.48538e+06	8042015.04166667	2.30735588608861	1.2062405421644	1.52070608816327e-05	1.19282988321583	up
meta_480	Uridine 5'-diphosphate	240264.748166667	244568.226233333	1.01791140023455	0.0256119936287786	0.789300089556871	0.175734714446111	unchanged
meta_481	Quercetin-3-O-arabinoside	48160.3383333333	10484792.2423333	217.706	7.76623703189576	0.00062462161573729	1.19217454412169	up
meta_482	2,3-Di-O-Galloyl-β-D-Glucose	6058.4	768733.418766667	126.887254172658	6.98740334748469	0.0343351170838309	1.11564856545014	up
meta_483	3,4-Dihydrocoumarin	22393.5	40547.7	1.8106921599183	0.856541291119663	0.058084605054534	1.03567775138573	unchanged
meta_484	Kaempferol-3-O-(6''-O-acetyl)glucoside	1276933.85066667	1658167.11233333	1.29855364979762	0.37690562025279	0.0177085309343956	1.12273848219108	up
meta_485	3,4-dihydroxy phenylethanol	834968.802433333	760208.932466667	0.910463876316342	-0.135326	0.217137187658855	0.717754320662503	unchanged
meta_486	3-Chloroaniline	2.42411e+07	2.58084e+07	1.06465344364364	0.0903838938299178	0.0596186857792463	0.9652590668558	unchanged
meta_487	Stearic Acid	52953117.5166667	49085346.5066667	0.926958577863095	-0.109423	0.695570087794745	0.26269899814925	unchanged
meta_488	1-Aminocyclopropane-1-carboxylic acid*	1.76981e+06	2.14823e+06	1.21382077701624	0.27955542060703	0.32541907800444	0.58358293251942	unchanged
meta_489	D-Panthenol	2.72335e+06	6.31822e+06	2.32001412652069	1.21413358992151	0.000727340842280763	1.18976407077796	up
meta_490	Pinoresinol*	107660	62162.3330866667	0.577395789372812	-0.792368	0.0092328894804976	1.12662927556816	down
meta_491	L-Valyl-L-Leucine	5539624.10233333	5918665.95166667	1.06842374903627	0.0954839498202679	0.287654275558116	0.665376745269869	unchanged
meta_492	Orientin-7-O-arabinoside	38650804.6033333	39248511.2166667	1.01546427349877	0.0221394830089145	0.630987237022457	0.301606657557186	unchanged
meta_493	Gallocatechin-(4α→8)-catechin	18529029.5766667	12027711.4733333	0.649127976377114	-0.623425	0.000384124743982224	1.17558344863837	down
meta_494	N-Acetyl-5-hydroxytryptamine	745522.157033333	1296704.62466667	1.73932405956472	0.79852675125963	0.000801213648425187	1.18069436870352	up
meta_495	S-(5'-Adenosyl)-L-methionine	3994459.07533333	6.2337e+06	1.56058790074844	0.642089619930864	0.015442007384454	1.11848248887787	up
meta_496	2,5-dihydroxy-1-methoxy-anthraquinone	57358.7407233333	74935.9278433333	1.30644304422202	0.3856442301998	0.017209617557888	1.14462077226056	up
meta_497	3-Dehydroshikimic acid	63232.9605533333	128484.273666667	2.03191931142142	1.02284311307293	0.00481669633447343	1.15030742531994	up
meta_498	3,6'-Diferuloylsucrose	21356.5485466667	99616.2072133333	4.6644338150268	2.22170197243266	0.00332015069929976	1.16519912934457	up
meta_499	Ellagic acid	37733.5654566667	10225997.9283333	271.005345097242	8.08217749622191	0.000156515172933082	1.19327429035813	up
meta_500	Eriodictyol (5,7,3',4'-Tetrahydroxyflavanone)	128462	466466.605333333	3.63116096380761	1.86043088401857	0.000542192388653607	1.18760622503611	up
meta_501	Melibiose	9641988.84266667	43110070.0066667	4.47107652893154	2.16062223990093	0.00128308616365711	1.18446665974034	up
meta_502	Quercetin-3-O-rutinoside-7-O-glucoside	6357.30572366667	12471.3525266667	1.96173553211999	0.972130560305077	0.125102073665149	0.852102821853744	unchanged
meta_503	5-O-Galloylshikimic acid	83122.0301233333	13288490.8233333	159.867255451008	7.32073066120032	0.000258504525763389	1.19304944927942	up
meta_504	Gluconic acid	3.26866e+06	6.59407e+06	2.01736287691275	1.01247061475653	0.000293082093876521	1.1887358175511	up
meta_505	Bis(2-ethylhexyl)phthalate*	2036896.91666667	2432779.05966667	1.19435551193619	0.256232333223757	0.36856618068927	0.553090895330349	unchanged
meta_506	Diisooctyl Phthalate*	2036896.91666667	2432779.05966667	1.19435551193619	0.256232333223757	0.36856618068927	0.553090895330349	unchanged
meta_507	Quercetin-3-O-glucoside (Isoquercitrin)	1.13196e+06	2.75406e+07	24.3299667360852	4.60466244271333	4.71967059281798e-05	1.1934564714481	up
meta_508	Tricin-4'-O-(syringyl alcohol)ether-7-O-glucoside	18593191.7866667	26462188.8833333	1.4232192722451	0.509157951822392	0.00805971877260371	1.16381986971086	up
meta_509	Thr-Tyr	166157.106366667	240302.306933333	1.44623550679227	0.532302501677666	0.00040704496944781	1.18212723129289	up
meta_510	2-Ethylpyrazine	98360.2930066667	244262	2.48333489799023	1.31227883384238	0.0047840513510952	1.12965137172103	up
meta_511	Myricetin-3-O-glucuronide	158027	230904	1.46116430943424	0.547118419809641	0.0171455372891227	1.0689332118599	up
meta_512	Cis-10-Pentadecenoic Acid(C15:1)	355527.692033333	415120.394833333	1.16761761217299	0.22356787751756	0.0565557340093302	0.955969778414395	unchanged
meta_513	Naringenin-7-O-Rutinoside-4'-O-glucoside	25871.6440366667	113665.114066667	4.39342447297027	2.13534589288965	0.00228338260279736	1.18441083225475	up
meta_514	Maltotriose	3.47331e+06	3665364.87233333	1.05529521949129	0.0776466502272259	0.337610015215497	0.606461577232451	unchanged
meta_515	Kaempferol-3-O-sophorotrioside	300554.957666667	789823.745133333	2.6278846014222	1.39390192382946	0.00112847947011773	1.16488167018262	up
meta_516	3-O-Galloyl-D-glucose*	792734.564833333	4.79855e+07	60.5315505197993	5.91961540114075	0.000249859460555212	1.19205176959099	up
meta_517	Pentadecanoic Acid*	1.39265e+06	2102371.37566667	1.50961821070253	0.594183731556402	0.0257006008655404	1.13232574202867	up
meta_518	9,12-Octadecadien-6-Ynoic Acid	1.2407e+07	2460934.32366667	0.19835064607509	-2.33387	2.60763000846857e-05	1.1931410899314	down
meta_519	LysoPC 16:0	8.28571e+06	11775915.9333333	1.42123148405817	0.507141553668824	6.77731293929206e-05	1.18661064289509	up
meta_520	Arachidic acid	2.98613e+07	27137113.3966667	0.908771842368777	-0.13801	0.0139418275846322	1.14789372837885	down
meta_521	Homovanilloylquinic acid	86986.5069333333	291882.503933333	3.35549172191766	1.74652419795768	0.0027337649082948	1.18480423372643	up
meta_522	Methyl 3-aminopropanoate	16959140.9733333	16678261.4333333	0.983437867493309	-0.0240942	0.460859051188335	0.456013262466551	unchanged
meta_523	D-Cellobiose	327734	1655422.85733333	5.05112371870402	2.33660437856873	0.00352148377045643	1.17671269218763	up
meta_524	p-Coumaroylagmatine	7796110.36766667	29475913.4966667	3.78084866767845	1.9187101051413	0.001096575788394	1.19065813977771	up
meta_525	2,4-Di-Tert-Butylphenol	254114.159733333	314296.136766667	1.23683047452565	0.306647771679242	0.4297779635254	0.480429063554976	unchanged
meta_526	1-O-Caffeoyl-3-O-p-coumaroylglycerol	64525.7	281998.108666667	4.37032288478901	2.12773987173403	0.00375034952349065	1.17638117124227	up
meta_527	Kaempferol-4'-O-glucoside	8964190.37333333	2.03481e+07	2.26993382587362	1.18265024003798	0.0195301881157112	1.11826563093988	up
meta_528	4-Guanidinobutyric acid	3844446.62133333	4.54262e+06	1.18160651465217	0.240749685371123	0.0756196699546146	1.02323243410765	unchanged
meta_529	Sinapinaldehyde	882233	475554.640133333	0.539035298232558	-0.891548	4.09425135068151e-05	1.1874402249227	down
meta_530	Epigallocatechin	420147	390014.906033333	0.928281436249031	-0.107366	0.520968826706897	0.395702488632586	unchanged
meta_531	Gallic acid-4-O-(6'''-feruloyl)sophoroside	6.93312e+06	5.41375e+06	0.780852891723363	-0.356877	0.0130560164866658	1.14128992603192	down
meta_532	γ-Aminobutyric acid	3.20611e+06	1.85668e+06	0.579105806536486	-0.788101	0.00111722790279206	1.1865290668496	down
meta_533	LysoPE 20:3	54698.0853366667	113609.198433333	2.0770233132306	1.05451740958334	8.77947714799115e-05	1.18458600789602	up
meta_534	Isotachioside*	6.61333e+06	2.08463e+06	0.315216586162316	-1.66558	0.00645428802206032	1.1499	down
meta_535	Hesperetin-7-O-glucoside	1479184.29566667	2.99614e+06	2.02553203463375	1.01830090202844	0.0227076210325355	1.13126254981824	up
meta_536	6-Hydroxy-5,7,4'-trimethoxyflavone	3485061.39266667	1.0216e+07	2.93136597062442	1.55157309462081	0.00112354054590307	1.1875297468326	up
meta_537	Riboflavin (Vitamin B2)	1.2353e+07	10405123.6433333	0.842315368584453	-0.247568	0.0406502446810352	1.05862664871216	down
meta_538	2-Ethyl-2,6,6-trimethylpiperidin-4-one	1932283.35266667	2520110.90133333	1.30421394867136	0.383180554667642	0.0186996480461608	1.11622105060834	up
meta_539	Catechin gallate*	57739.4266466667	40718.0893333333	0.705204254668227	-0.503887	0.65032404834438	0.301009011454157	unchanged
meta_540	Isovanillin	2217809.12966667	1073858.81113333	0.484198029834395	-1.04633	0.00049514493827267	1.17388282746731	down
meta_541	L-2-Aminoadipate	2.12742e+06	4.05896e+06	1.90792545639504	0.932004805625361	0.00065798438164269	1.18815559937967	up
meta_542	7-Methylxanthine	82410.1999733333	81054.2480966667	0.983546310079269	-0.0239351	0.961015515033266	0.031480599069614	unchanged
meta_543	Spermidine	1227651.67333333	1910721.58233333	1.55640368016224	0.638216296722261	0.00649451632365261	1.11437093650606	up
meta_544	N-Benzylmethylene isomethylamine	16439109.1866667	27667742.5166667	1.68304390478209	0.75107281207203	0.000357068359156126	1.18784959458063	up
meta_545	Methyl 2-furoate	45003.5	208845	4.64063367845196	2.21432181878819	0.000255651876875259	1.1898735149339	up
meta_546	LysoPE 18:1(2n isomer)	2165093.52333333	3921235.17866667	1.81111584160559	0.856878826114172	0.000130571895264852	1.18934964612379	up
meta_547	L-Glutamine	22496021.7566667	75570395.7066667	3.35927821034719	1.74815128234443	1.12870699652248e-05	1.19233500133792	up
meta_548	Dihydromyricetin (Ampelopsin)	42834.4925766667	129815.310533333	3.03062561791727	1.59961564277416	0.00123730835606298	1.18038076431975	up
meta_549	Kaempferol-3-O-galactoside (Trifolin)	9791112.62266667	13620458.8866667	1.39110430158213	0.47623059366449	0.00829997622944055	1.15492974324378	up
meta_550	Vanillin; 4-Hydroxy-3-Methoxybenzaldehyde*	2.77254e+06	1444510.58133333	0.521006225558716	-0.940627	0.000722454851393174	1.18433281309452	down
meta_551	Vanillic acid	196565.486333333	125577.284966667	0.6388572445201	-0.646435	0.00580077556922861	1.1234253303593	down
meta_552	4,5-O-Dicaffeoylquinic Acid Methyl Ester	132892.004466667	553932.892766667	4.16829360795449	2.05945690233359	0.000683033841073208	1.18547061593263	up
meta_553	Massoniresinol; Vladinol A	382664.213033333	243518.151066667	0.636375555310823	-0.65205	0.010881375408933	1.09690263447097	down
meta_554	4-Aminosalicylic acid	316860.710966667	339773	1.0723103658495	0.100722534961871	0.00560925412812965	1.14408867013248	up
meta_555	6-Hydroxynicotinic acid	161255.558433333	362507	2.24803078927582	1.16866179500339	0.0283592963862872	1.11205078357318	up
meta_556	L-Citramalic acid	965130.672266667	986847	1.0225011554988	0.0321024735156267	0.568611890811915	0.355932324033161	unchanged
meta_557	L-Alanyl-L-Alanine	46492.9	33541.7	0.721437636121127	-0.471053	0.204381605125205	0.736569068172561	unchanged
meta_558	Caffeic acid	13550931.7533333	16929626.4466667	1.2493330167132	0.321158086651864	0.0014274625774153	1.16544436100035	up
meta_559	1,3-O-Dicaffeoylquinic Acid (Cynarin)	3.76837e+06	17563955.1066667	4.66089	2.2206065434688	0.000266745228502256	1.18908121985236	up
meta_560	Quercetin-3-O-(6''-O-acetyl)glucoside	9	66063.9693833333	7340.44104259259	12.8416510331319	0.017823626896165	1.15221087467695	up
meta_561	2-Propylsuccinic acid*	35087.8481033333	43429.7	1.23774174700312	0.307710329750598	0.137307364628096	0.811679181259008	unchanged
meta_562	4-Hydroxybenzoylmalic acid	283953.629766667	247077.252833333	0.870132398153756	-0.200693	0.0100519593054004	1.12586546760568	down
meta_563	1-(4-Methoxyphenyl)-1-propanol	703394.919166667	824012.277866667	1.17147885976046	0.228330919891244	0.0240321142613106	1.05327709701206	up
meta_564	Inosine 5'-monophosphate	255212.223866667	289440.580466667	1.1341172302855	0.18156977503334	0.177006438214717	0.771271208198244	unchanged
meta_565	Hispidulin (5,7,4'-Trihydroxy-6-methoxyflavone)	2762199.39333333	1235804.05933333	0.447398570253831	-1.16037	0.00267759462784197	1.18407126000402	down
meta_566	4-Oxoretinol	498112.928166667	387937.230366667	0.778813815964368	-0.36065	0.192756804236287	0.801569811081941	unchanged
meta_567	2,6-Diaminooimelic acid	568345.664633333	392362.770433333	0.690359397192666	-0.53458	0.00196699374818812	1.17436948334542	down
meta_568	2-α-Linolenoyl-glycerol-1,3-di-O-glucoside	1490402.79066667	835262.082166667	0.560427078771805	-0.835401	0.00660066150096627	1.17688336245935	down
meta_569	Adenine	1.66982e+07	30093921.1666667	1.80222414809041	0.849778454674156	0.00965602606376054	1.16812746291836	up
meta_570	2-(4-Hydroxybenzyl)-4-(methoxymethyl)phenol	275116.932066667	310855.024233333	1.12990146370928	0.176196963776367	0.268914007336603	0.704246296902989	unchanged
meta_571	Lys-Asn	102802.208286667	98535.5	0.958495963678437	-0.0611557	0.728760695542479	0.218266283069615	unchanged
meta_572	2,6-Dimethylaniline	106052.152036667	164717.495566667	1.5531744750424	0.635219903221548	0.279166940105093	0.641715138184303	unchanged
meta_573	LysoPE 15:0(2n isomer)	253945	696381.307533333	2.74225067606025	1.45536045754269	5.51239650704197e-05	1.18642516199692	up
meta_574	D-Threo-guaiacylglycerol-7-O-β-D-glucoside	5409021.47466667	6.03194e+06	1.11516375341655	0.157255574625977	0.541800767727021	0.402851076516442	unchanged
meta_575	3,5-Dicaffeoylquinic acid	360742	1.3016e+06	3.60811344157935	1.85124469863518	0.00272837532345763	1.18621153907163	up
meta_576	3-Hydroxylup-20(29)-en-28-oic acid (Betulinic acid)*	112778	6771541.34466667	60.0430094798194	5.90792438451752	0.00183891412582801	1.1892387256743	up
meta_577	Nicotinic acid adenine dinucleotide	11573306.7573333	15295624.6766667	1.32162959103929	0.402317893903675	0.102289483777463	0.878490055579948	unchanged
meta_578	Dimethyl phthalate	2.42415e+07	2.43182e+07	1.00316543769433	0.00455954858157926	0.925726004155786	0.0591323988777589	unchanged
meta_579	Syringetin-7-O-glucoside	5.30441e+06	2498887.75033333	0.471095990037317	-1.08591	0.0277912403333972	1.11435800678914	down
meta_580	L-Aspartyl-L-Phenylalanine	1.45442e+06	2.56793e+06	1.76561145549741	0.820167895137779	0.000399229109948793	1.18858194417779	up
meta_581	LysoPE 17:1(2n isomer)	93965.1424166667	1112696.34133333	11.8415862809992	3.56579045004686	0.000387119227636086	1.19238884651999	up
meta_582	2-O-Glucosyl-7-hydroxy-1,4(2H)-benzoxazin-3-one (DHBOA glucoside)	152056.348133333	376624.612333333	2.47687529627558	1.30852123476365	5.86366751448953e-05	1.18881722128385	up
meta_583	N6-(2-Hydroxyethyl)adenosine*	391138	823885.756066667	2.10638265707763	1.07476754810167	0.000157607772244178	1.1816608580337	up
meta_584	Nicotianamine	578411.961266667	353242.905533333	0.610711619378972	-0.711437	0.000205068834133301	1.18756736818364	down
meta_585	LysoPC 18:4	413838	187135	0.452193022299536	-1.14499	0.00805818146876723	1.16997077550791	down
meta_586	Leu-Asp	5734220.68733333	5776750.20633333	1.00741679145589	0.0106606829106544	0.835060548100067	0.132917939393143	unchanged
meta_587	1,2,3,6-Tetra-O-galloyl-β-D-glucose	5784.18	24565.3	4.24698221287182	2.0864380664307	0.0634381368366774	1.02632427436004	unchanged
meta_588	3,4-Dimethoxycinnamic acid	666553.983233333	2.05435e+06	3.08204867223913	1.62388964531914	4.61561842742564e-05	1.19254488041516	up
meta_589	2,4,6,6-Tetramethyl-3(6H)-pyridinone	8863307.24066667	2.32803e+06	0.262659285725595	-1.92874	5.63771290524437e-07	1.1932488854685	down
meta_590	LysoPE 16:0	1.51818e+07	3.64844e+07	2.40316228136783	1.26493407444343	2.77383461991998e-05	1.19318867620982	up
meta_591	Trihydroxycinnamoylquinic acid	2475002.00533333	4530486.38766667	1.83049806743753	0.872236250506829	0.00439989554382617	1.1759811905863	up
meta_592	4-O-Methylgallic Acid	64490.6017366667	744096.960433333	11.5380681897138	3.52832978971819	0.0245310031614745	1.13573152041043	up
meta_593	Tricin-5,7-O-diglucoside	2.60196e+06	7.15283e+06	2.7490099748785	1.4589121417296	0.000707690600745112	1.18775700934244	up
meta_594	Xanthosine	1.11983e+06	342158.873166667	0.305544713672828	-1.71054	0.016009630957358	1.14830276928454	down
meta_595	5'-Deoxy-5'-(methylthio)adenosine	27510763.9333333	15052823.4966667	0.547161232350511	-0.869962	0.000468166868216754	1.18696910349916	down
meta_596	2-Naphthol*	81935.6649733333	77420.7276633333	0.9448965562009	-0.0817717	0.495277350948728	0.433804386827647	unchanged
meta_597	Syringaldehyde; 4-Hydroxy-3,5-Dimethoxybenzaldehyde	247253.450733333	211820	0.856690604607378	-0.223154	0.273321927417954	0.683479762642019	unchanged
meta_598	Methyl linolenate	832654	635910.916166667	0.763715283822786	-0.388893	0.285322257665221	0.692502640855395	unchanged
meta_599	Nicotinic acid (Vitamin B3)*	4309531.84766667	7880666.81266667	1.82865960647989	0.870786551441638	0.0813009705515531	1.01602019773154	unchanged
meta_600	3-Indoleacetonitrile	1142729.49566667	1.23289e+06	1.0789007710707	0.10956218302125	0.160240060356174	0.798188982118437	unchanged
meta_601	Indole	1.24154e+07	1.32617e+07	1.06816757355996	0.0951379940100655	0.0376765818562221	1.01650130168254	up
meta_602	4-Galloylquinic acid	20035.3	849831	42.4167736643981	5.40656298460566	0.00130409136317316	1.18934883452044	up
meta_603	3-Dehydrosphinganine	105544	263263	2.4943472503623	1.3186623238293	2.25753479997248e-05	1.19127043470966	up
meta_604	Chrysoeriol-6-C-glucoside-4'-O-(6''-sinapoyl)glucoside	157879	247293.944033333	1.56634696664068	0.647403824127455	0.150238975891148	0.857269871410051	unchanged
meta_605	Phytic acid	57394.4479033333	46232.0202933333	0.805513808081222	-0.312019	0.0395893017309096	1.05276893997524	down
meta_606	1-O-Gentisoyl-β-D-glucoside*	3052110.15533333	4778424.42333333	1.5656133560525	0.646727968581517	0.228624275508356	0.772823518794478	unchanged
meta_607	Ferulic acid*	1.15482e+06	2867179.42533333	2.48279045097993	1.3119625023164	0.000320491861022421	1.18239982218137	up
meta_608	LysoPE 18:0	151260	371673.986366667	2.45718947518202	1.29700910896826	0.00112681547730938	1.18468346942288	up
meta_609	Uridine	563637.606133333	486862	0.863785343635905	-0.211255	0.359948374818721	0.604675899323363	unchanged
meta_610	Naringenin-7-O-glucoside (Prunin)	661503.262566667	4836952.19333333	7.31206097845339	2.87027810170691	0.00123869434120575	1.19047649185035	up
meta_611	γ-Glutamyl-L-valine	266485.100933333	418186.777166667	1.56926888483452	0.650092570649956	0.0244704249414415	1.04807746437651	up
meta_612	N-Acetyl-L-Tryptophan	289299.164033333	756638	2.61541804459836	1.38704156317056	0.000322490250830704	1.18920540607905	up
meta_613	Kaempferol-3-O-glucuronide*	2259540.54333333	3773224.80666667	1.66990798983421	0.739768613916802	0.0201282894242591	1.1408563364269	up
meta_614	Taxifolin(Dihydroquercetin)	58871.1375433333	161237.513833333	2.73882	1.45355503350255	0.00012204244842599	1.18433752631048	up
meta_615	Guanosine	5.01274e+06	2415820.45633333	0.481935716740476	-1.05309	1.21669490546762e-05	1.19044904910384	down
meta_616	Epipinoresinol*	108585.349876667	65897.5247033333	0.606873070613863	-0.720533	0.00607367213328194	1.12442996904481	down
meta_617	N-[7'-(4'-Methoxyphenyl)ethyl]-2-methoxybenzamide	18504.5	163856	8.85494392278094	3.14648317060429	0.000207246724693102	1.18591580704405	up
meta_618	LysoPC 15:0(2n isomer)	1017429.02933333	1866919.79966667	1.83493860096557	0.875731789736357	0.000993922995024338	1.19007652780153	up
meta_619	5-Glucosyloxy-2-Hydroxybenzoic acid methyl ester*	32410595.0133333	3367947.04766667	0.103915002062786	-3.26652	0.00617061023901602	1.17743719501232	down
meta_620	Gallic acid	9	7593988.79733333	843776.533037037	19.686501438574	0.0210543592053242	1.14493863219757	up
meta_621	D-Saccharic acid	733943.159766667	683935.179633333	0.931863960488123	-0.101809	0.539008061218579	0.393933675004122	unchanged
meta_622	1-Methylhistidine*	159109	163330.551376667	1.02653082606367	0.0377769513056802	0.950951446086108	0.0391117183282535	unchanged
meta_623	Glu-Phe	714652	1259404.23733333	1.76226177936532	0.817428248741863	0.000198626414888152	1.18318290382918	up
meta_624	Hyp-Ser	898717.371266667	1114359.24466667	1.23994403612792	0.310275007206724	0.0402296251836989	1.02351321371535	up
meta_625	Gallocatechin	374331	338067.884866667	0.903125174669318	-0.147002	0.217785727695779	0.784338674048024	unchanged
meta_626	L-Threonine*	5728227.70633333	8423806.81533333	1.47057820449764	0.556383507952201	0.000153929142547687	1.18201346660712	up
meta_627	Luteolin-6,8-di-C-glucoside*	2336870.73533333	4067157.89666667	1.74042912822327	0.799443067470054	0.00160570657483866	1.16016877329374	up
meta_628	Kaempferol-6,8-di-C-glucoside*	2336870.73533333	4067157.89666667	1.74042912822327	0.799443067470054	0.00160570657483866	1.16016877329374	up
meta_629	Pyridoxine	8333484.67133333	1.02806e+07	1.23364467080194	0.302926911916816	0.0285242152309993	1.08439756014374	up
meta_630	Isochlorogenic acid B	6.57705e+07	27205563.6633333	0.413644137410878	-1.27354	5.94929498254856e-06	1.19206523594544	down
meta_631	5-O-Feruloyl quinic acid glucoside	412216	884245	2.14509994607524	1.10104486839984	2.56088781755229e-07	1.19323641971993	up
meta_632	3-Indoleacrylic acid	7.20311e+06	9.38448e+06	1.30283607925258	0.381655577746395	0.0107450997228338	1.11536777242386	up
meta_633	Isorhamnetin-3-O-Glucoside*	3446276.62133333	9	2.61151410315925e-06	-18.5467	0.00169463987043178	1.18963755753225	down
meta_634	Luteolin-7-O-(6''-malonyl)glucoside*	313637	562244.314666667	1.79265825985052	0.842100488870212	0.00180731668578198	1.18023695675845	up
meta_635	5-Acetylsalicylic acid	228657.740433333	893394.074166667	3.90712368832815	1.96610692783105	0.0133300664084147	1.15209897543648	up
meta_636	6'-O-Feruloyl-D-sucrose	494268	1775669.33066667	3.59252499165901	1.84499819292954	1.08931776100031e-05	1.19086768517359	up
meta_637	4-Pyridoxic acid-O-glucoside	14674404.1966667	25279582.1333333	1.72269904757535	0.784670687347051	0.000383267332610307	1.18969447252453	up
meta_638	3-amino-2-naphthoic acid	7.3055e+06	9.18955e+06	1.25789407285389	0.331010438113304	0.00743384461286407	1.1186022147692	up
meta_639	3-nitro-L-tyrosine	123500	66919.1665333333	0.541853689590464	-0.884025	0.00156331416796998	1.15660320271072	down
meta_640	Allopurinol	4.39179e+06	912869.693733333	0.207858013538265	-2.26633	0.000448086754005948	1.19215149502878	down
meta_641	N-(4-Aminobutyl)benzamide	593022	1.40253e+06	2.36505483003319	1.24187363054143	0.0029197204910052	1.18484314161445	up
meta_642	Protocatechualdehyde	1561322.24833333	1.18037e+06	0.756008958086657	-0.403525	0.39844711483075	0.547983838382217	unchanged
meta_643	N-Methyl-Trans-4-Hydroxy-L-Proline	331290	439367.753566667	1.32623489809764	0.407336323193812	0.037108895824723	1.06164231679091	up
meta_644	Tricin-4'-O-[β-guaiacyl-(9''-O-acetyl)glycerol]ether	8363194.13733333	7915322.77733333	0.946447331887143	-0.0794059	0.723376368842762	0.233956195961847	unchanged
meta_645	N-Feruloylserotonin*	132532.664466667	3694147.76133333	27.8734889711845	4.80082169318073	0.000650640868422039	1.19211520839403	up
meta_646	Kaempferol-3-O-(6''-Acetyl)glucosyl-(1→3)-Galactoside	122788.296033333	409458.086233333	3.33466706079363	1.73754272731101	0.00335552236350993	1.17899243915519	up
meta_647	4-hydroxy-3(3-methylbut-3-en-2-yl)benzaldehyde	939262.226566667	690982	0.735664178177143	-0.442881	0.0312936126513512	1.09825597072079	down
meta_648	4',5,7-Trihydroxy-3',6-dimethoxyflavone (Jaceosidin)	1.07158e+06	385977.285833333	0.360194380792957	-1.47315	0.000668883390989349	1.18072252723943	down
meta_649	LysoPE 14:0	79974.7	141793.526666667	1.77297945809115	0.826175821131298	0.0110409621774613	1.11794022839817	up
meta_650	Ribosyladenosine	2.87449e+06	8.87005e+06	3.08577913644505	1.62563480521442	0.00136210461519931	1.18517029114952	up
meta_651	Sinapaldehyde-4-O-Glucoside	1742427.56366667	1.88413e+06	1.08132569197605	0.112801123839692	0.105147689100337	0.862182438136485	unchanged
meta_652	L-Homoserine*	5.77105e+06	8.60864e+06	1.49169376684405	0.576951391892413	0.00166451229955255	1.17577723897646	up
meta_653	N-Formyl-L-Methionine	273810.633966667	739388	2.70036292487461	1.43315331643551	0.0003771808740631	1.17920406543417	up
meta_654	5-Hydroxy-L-tryptophan	903269.099633333	1764518.45233333	1.95348036709062	0.966046756190467	0.04989280165783	1.07360416507584	up
meta_655	LysoPE 16:0(2n isomer)	15764222.3533333	3.7297e+07	2.36592960401333	1.24240714829657	0.000252499225967576	1.19298150552199	up
meta_656	L-Malic acid-2-O-gallate	101609.984393333	50313.6	0.495164355455812	-1.01402	0.273435759824334	0.680064063562601	unchanged
meta_657	Galloyl Methyl gallate	15734.5600873333	86773.5	5.51483236508497	2.46331703273664	0.221837819153881	0.781169250519233	unchanged
meta_658	L-Leucyl-L-Leucine	4.18157e+06	8266659.31533333	1.97692841970504	0.983260635151032	0.00023576638098703	1.18994764499013	up
meta_659	3-Hydroxy-4',5,7-Trimethoxyflavanone	507108.939333333	150699	0.297172492754939	-1.75063	0.000503943123761241	1.17461064064161	down
meta_660	4-Methyl-5-thiazoleethanol	55946.1949266667	78751.8397666667	1.40763531585827	0.493273615118406	0.230689036892501	0.717072272778537	unchanged
meta_661	Syringetin-3-O-rutinoside	631461	350487.227233333	0.555041590764345	-0.849332	0.0726110693419414	0.978537867107378	unchanged
meta_662	1-Hydroxypineolin Diglucoside	457407.655466667	944541	2.06498679746918	1.04613255777711	0.000218226870903293	1.18468693561218	up
meta_663	Tricin-4'-O-[β-guaiacyl-(9''-O-p-coumaroyl)glycerol]ether	243825.290633333	142860.926333333	0.585915127845244	-0.771236	0.00988745956881854	1.1362119671037	down
meta_664	3,5,6,7,8,4'-Hexamethoxyflavone	36581.4	42845.4625966667	1.17123739327262	0.228033519379912	0.781803399502097	0.184676958276925	unchanged
meta_665	Met-Ser	99103.3627366667	93266.8559366667	0.941106874289336	-0.0875695	0.727327583173669	0.229599506520613	unchanged
meta_666	p-Coumaroylmalic acid	532859.241633333	210329.618666667	0.394718909297621	-1.3411	0.00437676885866294	1.15987264552789	down
meta_667	Malonic acid	643034	783501.812533333	1.21844608235189	0.285042411549892	0.103418087706293	0.909290689287643	unchanged
meta_668	3-Hydroxy-5,7,8-trimethoxyflavone	1457365.55233333	4276453.00833333	2.93437223178938	1.55305189176599	5.26595084428155e-06	1.19213913014821	up
meta_669	1,4-Di-O-galloyl-2-O-p-coumaroyl-β-D-glucose	5381.74	66912.6602933333	12.433277336947	3.63613472712199	0.00482799612184789	1.18036228129083	up
meta_670	3,5-Dimethoxy-4-hydroxybenzaldehyde	641377.334566667	599683.412233333	0.934993146645098	-0.0969723	0.450740463696193	0.460142761658317	unchanged
meta_671	1-Stearidonoyl-Glycerol	1272014.09133333	777195	0.610995611758781	-0.710766	0.0210693715450007	1.14393781164178	down
meta_672	Apigenin-7-O-glucoside-4'-O-rutinoside	1849122.29866667	3082078.56566667	1.66677918918021	0.737062992281762	9.37450215876912e-05	1.1874094768759	up
meta_673	Serotonin	6.02829e+06	16934204.9366667	2.80912190193409	1.49011923161983	0.00117323639597658	1.19002285945367	up
meta_674	β-Hydroxyacteoside	656735.636066667	553899.100166667	0.84341258452806	-0.24569	0.225684959814865	0.72877714699891	unchanged
meta_675	5,6,7-Tetrahydroxy-8-methoxyflavone*	462818.512666667	625090.208366667	1.35061625941673	0.433617830639104	0.333384826963583	0.634000495678142	unchanged
meta_676	Methyl dioxindole-3-acetate	642495.445333333	588173.598966667	0.9154517798356	-0.127444	0.224002543195572	0.702291188716388	unchanged
meta_677	5-Hydroxy-2-pyrrolidinone	289909	262102.491333333	0.904085965691312	-0.145468	0.254426141690577	0.661484157517726	unchanged
meta_678	Mucic acid Dimethyl Ester	3671010.03533333	4.17035e+06	1.13602211621885	0.183990921681211	0.0802188459516998	0.970618251481234	unchanged
meta_679	2-Hydroxyglutaric Acid*	603226	649669	1.07699081013523	0.10700593954888	0.336101568873052	0.57260116537838	unchanged
meta_680	3-Chloro-4-hydroxypiperidin-2-one	113244.203633333	78070.4539533333	0.689399116674554	-0.536589	0.0874683307907161	0.954242962973071	unchanged
meta_681	Luteolin-8-C-arabinoside	14504245.2066667	8795178.12366667	0.606386475017955	-0.721691	0.000586421962412868	1.17029797965797	down
meta_682	Apigenin-5-O-glucoside	37221588.5333333	22172803.0933333	0.59569738872044	-0.747348	0.00268774948360511	1.18095875313968	down
meta_683	Adenosine 5'-monophosphate	3.35523e+06	3864858.25533333	1.1518912156806	0.204004475453223	0.178745643740512	0.807815361648396	unchanged
meta_684	Suberic Acid	328046.070033333	360702.883866667	1.09954947434674	0.136912519871717	0.161242543297684	0.873973186371781	unchanged
meta_685	Feruloylmalic acid	250588	291899	1.16485507488416	0.220150473547481	0.0525544452288874	0.974013489350413	unchanged
meta_686	Homoarginine	414260.371566667	2884783.82566667	6.96369728718408	2.79985349021326	0.000134832574794711	1.19301538722947	up
meta_687	Phloretin-2'-O-glucoside (Phlorizin)	252865.134433333	249059.197533333	0.984948747843276	-0.0218794	0.911408797418081	0.0736628944435511	unchanged
meta_688	D-Galacturonic acid*	262105.892566667	1857933.57033333	7.08848455156638	2.82547722638846	4.94759265817133e-06	1.19335412979511	up
meta_689	3-Methylmalic acid*	611892.885433333	653455.687133333	1.06792496315849	0.0948102808435596	0.417418634960424	0.491647585853146	unchanged
meta_690	3-O-p-Coumaroylquinic acid	5555458.70266667	3.75445e+06	0.675813059720493	-0.565304	0.000607970994364239	1.1831403045104	down
meta_691	LysoPC 16:1	2377990.97266667	599363.497433333	0.252046161790602	-1.98824	2.29319381873973e-05	1.19356	down
meta_692	Glutathione reduced form	37551.8206133333	64777.2553166667	1.72500971347489	0.786604485683619	0.00147136635714863	1.15614192784079	up
meta_693	Apigenin-6-C-glucoside (Isovitexin)	7.11673e+06	3337186.11333333	0.468921087533345	-1.09258	0.000327880090728874	1.17626962279861	down
meta_694	Quercetin-3-O-(6''-O-galloyl)glucoside	9	225150	25016.6921888889	14.6106034225236	0.058048518129949	1.06589117062622	unchanged
meta_695	N-Acetyl-D-galactosamine	236851	192441.840566667	0.812501562840577	-0.299558	0.312297980342885	0.597389765701802	unchanged
meta_696	1-O-Sinapoyl-β-D-glucose	6216889.38833333	23916195.2733333	3.84697133557092	1.94372307991169	5.50561046017714e-07	1.19349634282854	up
meta_697	3,4-Dihydroxy-L-phenylalanine (L-Dopa)	4487199.55333333	5378215.95633333	1.19856848183587	0.261312341679961	0.291521349413863	0.643989233981915	unchanged
meta_698	Orientin-7-O-glucoside	640298.114966667	964126	1.50574577476336	0.590478210615074	0.0693748396587988	1.03085811059528	unchanged
meta_699	LysoPC 19:1	305192.413566667	292035.608833333	0.956890131771053	-0.0635748	0.834096740183795	0.140561611633454	unchanged
meta_700	Muconic acid	43092225.6933333	4.32077e+07	1.00268020100629	0.00386154015697154	0.948422126733765	0.043016860604975	unchanged
meta_701	alpha-hexylcinnamaldehyde	46688.8519866667	29506.2882566667	0.631977163736924	-0.662056	0.0229990868904117	1.11903995824971	down
meta_702	1-O-Galloyl-2-O-Cinnamoyl-β-D-glucose	5835.07948066667	54264.6801133333	9.29973281308818	3.21718926732067	0.00816594612087693	1.17159618111242	up
meta_703	Inositol*	2413018.22566667	3854804.29933333	1.59750318432358	0.675818806917658	0.00326368376351073	1.17408444741769	up
meta_704	Inosine	21233.7732443333	182777.175933333	8.60785192674652	3.10565326070287	0.000823660460345973	1.17653880637255	up
meta_705	Isoorientin-7-O-(2''-rhamnosyl)glucoside	970350.265766667	1183059.79666667	1.21920902008713	0.285945481489507	0.0916355006392086	0.961842582780873	unchanged
meta_706	2R-hydroxy-9Z,12Z,15Z-octadecatrienoic acid	456968	484320.204366667	1.05985511410894	0.0838670568232053	0.374133927074507	0.55068866874253	unchanged
meta_707	Secoisolariciresinol diglucoside	142776.381033333	287597.426866667	2.01432074958899	1.01029342862624	0.00273403188902441	1.17324440199313	up
meta_708	Trehalose 6-phosphate	122702	524258.146333333	4.2726052740935	2.09511603936578	0.00177140142042626	1.18737026027167	up
meta_709	D-Pinitol	1.16965e+06	3.25821e+06	2.78561818343703	1.47799752548707	0.000484901443748202	1.18992808805433	up
meta_710	Isostrictinin	1633.86934043333	1934723.69366667	1184.13611528664	10.2096192115429	0.000141193614626548	1.19333193813502	up
meta_711	Oxindole	893157.383166667	1121401.77243333	1.2555477831437	0.328316935174648	0.297816125374143	0.619509679535291	unchanged
meta_712	4,5,6-Trihydroxy-2-cyclohexen-1-ylideneacetonitrile	526115	819305	1.55727292656187	0.639021812298238	0.00274058729049324	1.16397173496236	up
meta_713	Naringenin-7-O-Neohesperidoside(Naringin)*	2.57838e+06	2.99917e+06	1.16319822724302	0.218096975651393	0.0491605548580628	1.03999556671825	up
meta_714	3,6-Di-O-caffeoyl glucose*	645568	1.19694e+06	1.8540833735261	0.890706119836258	0.0028604274126771	1.17679083268364	up
meta_715	5-Methoxy-DL-tryptophan	100506	398738	3.96730196522054	1.98815821022496	0.003045899598645	1.17278050592329	up
meta_716	1,4-Di-O-Galloyl-D-glucose	91814.8324566667	11678046.3133333	127.191282724879	6.99085598617885	0.000491768922600058	1.19247895035377	up
meta_717	Tricetin (5,7,3',4',5'-Pentahydroxyflavone)	141538	120312.675333333	0.850036935430212	-0.234403	0.101144056733796	0.870175805601947	unchanged
meta_718	2-Caffeoyl-L-tartaric acid (Caftaric acid)	19524.2738033333	208237.602066667	10.6655747693476	3.41488980970263	0.102094455221485	0.979149102125706	unchanged
meta_719	6-O-Galloyl-β-D-glucose*	482820.785033333	46203292.2066667	95.6944970864849	6.5803640597836	0.00106238572569299	1.19007316972157	up
meta_720	Ethylmalonic acid	69886.6228233333	152275.170666667	2.1788886701766	1.12359248416041	0.00247793924624896	1.18341644623951	up
meta_721	LysoPC 12:0	49699.1973366667	108372	2.18056657486591	1.12470303800616	0.00418860608356761	1.14120429027355	up
meta_722	5-Methylcytosine	401832.359166667	476061.385433333	1.18472635310059	0.244553865355431	0.190547334872279	0.774807345637831	unchanged
meta_723	Tricin-7-O-rutinoside*	39751479.4533333	36604091.3833333	0.92082337278302	-0.119004	0.124470278018595	0.930683248383541	unchanged
meta_724	Quercetin-3-O-xyloside (Reynoutrin)*	166749.590266667	16976172.6666667	101.806383089268	6.66968420858063	0.000437777716307437	1.19260123725897	up
meta_725	4,6-(S)-Hexahydroxydiphenoyl-β-D-glucose	2063.42821446667	380658.681933333	184.478761734739	7.5273109241978	0.0821867622821366	1.01825776153983	unchanged
meta_726	Asn-Ile	595768	835791.054566667	1.40287942463409	0.48839101682826	0.000354716170961084	1.17610877821051	up
meta_727	LysoPC 14:0	456664.516866667	628552.008066667	1.37639773805808	0.460897426296025	0.000181785525560877	1.18941964427892	up
meta_728	Tricin-7-O-Glucoside	2.3458e+06	2017588.73333333	0.86008569127008	-0.217448	0.35918555610911	0.586237775711212	unchanged
meta_729	Methyl 2,4-dihydroxyphenylacetate*	232445	300390	1.29230446338663	0.369946005071445	0.0852686020049926	0.896545810526463	unchanged
meta_730	His-Tyr	381894.052966667	373939.947833333	0.97917195863213	-0.0303659	0.809531641808165	0.156876955641319	unchanged
meta_731	Myricetin-3,7,3'-trimethyl ether	215201.448533333	1039863.36143333	4.83204629206882	2.27263427606577	0.00217961222431569	1.18683088087722	up
meta_732	1,6-Di-O-galloyl-2-O-p-coumaroyl-β-D-glucose	3835.73877266667	65005.0798166667	16.9472124326845	4.08297608563707	0.00362613929764582	1.18249837975313	up
meta_733	2-Methyl-3-oxoadipic acid*	999085.066133333	1007888.82793333	1.00881182403624	0.0126570903529914	0.947882971739127	0.0420761080265912	unchanged
meta_734	Hesperetin-5,7-di-O-glucoside	387480.667933333	295009.278866667	0.761352251301021	-0.393364	0.0231297320455589	1.06395568949036	down
meta_735	4-Guanidinobutanal	1.37514e+06	3.73456e+06	2.71577430581687	1.44136358952072	0.00198285385808058	1.18711538075799	up
meta_736	Apigenin-7-O-rutinoside (Isorhoifolin)	1.22897e+07	11068337.3533333	0.900622386557454	-0.151006	0.0303410926441886	1.03830126560444	down
meta_737	N-Acetylputrescine	596904.100133333	535835.442066667	0.897691005886833	-0.155709	0.204705346868933	0.779342510713257	unchanged
meta_738	Val-Trp	554372.597633333	878060	1.58388065995419	0.663463637325114	0.014071196057865	1.14447482366326	up
meta_739	1-α-Linolenoyl-glycerol-3-O-glucoside*	1.61575e+06	806528.573866667	0.499165271972079	-1.00241	0.00479755945492771	1.15958840513393	down
meta_740	L-Valine	6.12267e+06	5499447.35033333	0.898210247040843	-0.154875	0.130578449874821	0.872959704695253	unchanged
meta_741	Brevifolin carboxylic acid	252904.452533333	54366948.8366667	214.970311088141	7.74799361701516	0.00018855668866462	1.19320522477499	up
meta_742	2-(Dimethylamino)guanosine*	390551.468166667	806314	2.06455348967196	1.04582979719406	0.00445041671228431	1.18064799149031	up
meta_743	3-Hydroxyurs-12-en-28-oic acid (Ursolic acid)	74915.2812866667	6103527.88166667	81.472401582679	6.34823953039294	0.00192410817465038	1.1890551379274	up
meta_744	Asn-Hyp	235044.649666667	205343	0.873634494515027	-0.194898	0.265750567951875	0.681181891603293	unchanged
meta_745	Salicyl Alcohol	441159.841566667	607593.333533333	1.37726346844178	0.461804571277776	0.00141063015898288	1.15960303654278	up
meta_746	3-(3-Hydroxyphenyl)-3-hydroxypropanoic acid	83080.8676133333	57063.3702866667	0.686841290009696	-0.541951	0.0730150242596208	0.947860695355712	unchanged
meta_747	Myristoleic acid	1576499.87033333	628471.690333333	0.398650010799208	-1.32681	0.00448063090860387	1.18229703747129	down
meta_748	Schaftoside	4017716.77266667	4.32883e+06	1.07743521580463	0.107601125326222	0.429709526627663	0.494386689951147	unchanged
meta_749	Phe-Hyp	83717	119220	1.42408914722261	0.510039461072819	0.00164726204540556	1.15390552666707	up
meta_750	5-Aminocycloheptane-1,2,3-triol	172336	170590.666433333	0.989873463623456	-0.014684	0.850157827674177	0.119729221342506	unchanged
meta_751	Tricin-4'-O-syringyl alcohol	27494690.5866667	24503252.1966667	0.891199416099242	-0.16618	0.0749656111326314	1.03141918776997	unchanged
meta_752	Methyl sinapate	80303.2242666667	253945	3.16232809976238	1.66098705882333	0.00190077503108494	1.18509366633661	up
meta_753	3-Furoic acid	284970.521166667	270816.287766667	0.950330885657742	-0.0734982	0.39534617142798	0.513123715593141	unchanged
meta_754	N-Acetyl-L-tyrosine	138756.829466667	154279	1.11186695957954	0.152984172739958	0.199381144769322	0.777679808425957	unchanged
meta_755	Eriodictyol-7-O-Rutinoside (Eriocitrin)	986467	964356.800933333	0.977585997621138	-0.0327045	0.372739414067503	0.576569174825327	unchanged
meta_756	LysoPE 18:3	1103385.06166667	685312	0.621099477515886	-0.687104	0.00301749526774887	1.15315581460499	down
meta_757	Syringaldehyde-4-O-glucoside	1.32699e+06	904223.948033333	0.681410004719964	-0.553405	0.0178195863479442	1.08883451039691	down
meta_758	Kaempferol-3-O-rutinoside(Nicotiflorin)	10487558.9266667	7770298.16433333	0.740906269863794	-0.432637	0.001622346209365	1.16235516040331	down
meta_759	5,6-DiHETrE[(±)5,6-dihydroxy-8Z,11Z,14Z-eicosatrienoic acid]	350409.021333333	375856	1.07262091189844	0.10114028563999	0.839421769574308	0.1360073019182	unchanged
meta_760	Kaempferol-3-O-glucuronide-7-O-glucoside	1017064.89333333	1651446.97433333	1.62373805757947	0.699318914843755	0.00340957660367982	1.18234162183407	up
meta_761	LysoPC 17:0(2n isomer)	218109.454833333	393590.056633333	1.80455293391152	0.851641463197222	0.119472193011636	0.865447016723504	unchanged
meta_762	1-Hydroxyanthraquinone	149401.406566667	154909.395866667	1.03686705116489	0.0522309212279626	0.771548851029375	0.185255051236881	unchanged
meta_763	Guanine	2068806.76866667	12837132.7733333	6.20509028090951	2.63345220098785	0.0144342211307981	1.15892102136254	up
meta_764	Tricin-4'-O-glucoside-7-O-glucoside	582926.469133333	2539075.50133333	4.35573890667258	2.12291747808192	8.35618421139827e-05	1.19265597464849	up
meta_765	L-Glycyl-L-isoleucine*	1.51109e+06	1366943.74633333	0.904605062471915	-0.14464	0.039209759347236	1.03945658040205	down
meta_766	Tricin-7-O-neohesperidoside*	39162056.1733333	36471004.4966667	0.931284208756662	-0.102707	0.0300458378333522	1.02320743378206	down
meta_767	Propyl 4-hydroxybenzoate	62713	153961.895266667	2.45502300800817	1.29573654526655	0.000803290660255032	1.18140422420244	up
meta_768	L-Theanine	288563	525131.522733333	1.81981576224277	0.863792399680587	2.84884316900036e-05	1.18935743831961	up
meta_769	N-Ethylglycine*	1.7383e+07	1.88649e+07	1.0852490779879	0.118026196898235	0.020731357487042	1.12568044842834	up
meta_770	N5-(1-Iminoethyl)-L-ornithine	245098.766233333	177245.088333333	0.723157815346147	-0.467618	0.269632481937095	0.691057319184898	unchanged
meta_771	Coumarin	525688	272011	0.517437682085217	-0.950543	0.000876422758734182	1.1653808060146	down
meta_772	8-Hydroxyguanosine	33379.8019966667	50429.8677933333	1.51078990218005	0.595303046235536	0.0499080045379417	1.07631271751985	up
meta_773	Echinopsine	4557384.68433333	14192110.9866667	3.11409107847624	1.63881113983906	0.00270303616760297	1.18003692029752	up
meta_774	L-Phenylalanyl-L-phenylalanine	361829.760866667	498489.547566667	1.37769084105373	0.46225217823132	0.0775614079176526	1.00713191460526	unchanged
meta_775	Kaempferol-7-O-glucoside	2125357.00866667	5884549.92766667	2.76873480722108	1.46922687724077	3.63783353021216e-06	1.19201773678462	up
meta_776	Aniline	117668.624933333	100791.979206667	0.856574802873507	-0.223349	0.148199160384873	0.827161666681909	unchanged
meta_777	D-Glucoronic acid*	259959.417733333	1710943.64966667	6.58157978881825	2.71843391829747	0.00417474367021986	1.18372215708195	up
meta_778	Lupane-20(29)-en-3-on-28-oic acid	223207	238538.855333333	1.06869096481534	0.0958447267863584	0.571648037482918	0.363709087742732	unchanged
meta_779	4-Acetoxy-3-Ethoxybenzaldehyde	1.62614e+06	780461.029333333	0.479946357098301	-1.05905	1.49456554677481e-05	1.19002667810031	down
meta_780	Candicine	852667.987366667	673530.448233333	0.789909388193907	-0.340241	0.0016096676672339	1.16881345197889	down
meta_781	3-O-Methylgallic Acid*	39610.1	373462	9.4284655175652	3.23702299143734	0.0159429297231894	1.15510622873907	up
meta_782	LysoPE 18:2(2n isomer)	1.72384e+06	879408.575633333	0.510144068090924	-0.971023	0.00394415839279902	1.17217872396032	down
meta_783	Histidinol	22099631.8033333	27238410.5666667	1.23252779996806	0.30162018731211	0.357053540522919	0.583210827880231	unchanged
meta_784	LysoPC 20:2	426083.086266667	494225	1.15992584645964	0.214032577452427	0.175337639899058	0.82900652912222	unchanged
meta_785	Hispidulin-8-C-(2''-O-glucosyl)glucoside	4460287.68333333	5046304.63166667	1.13138545984894	0.17809053522583	0.0106701611740114	1.09241867796305	up
meta_786	1-Linoleoylglycerol-2,3-di-O-glucoside*	223640	154111	0.689101572437656	-0.537211	0.0300001557792717	1.10622539608475	down
meta_787	Mucic acid-1,4-lactone-2-O-gallate	204732	796659.479366667	3.89123284531735	1.96022731151967	0.0151851874844265	1.15668722943955	up
meta_788	LysoPE 17:1	92640.5737366667	1120687.38666667	12.0971550743225	3.59659589918505	0.000129717543172339	1.19291044181832	up
meta_789	Taxifolin-3'-O-glucoside	9	862967.071166667	95885.2301296296	16.5490209835333	0.00152157332909729	1.19004499405861	up
meta_790	Glucosyringic Acid	496903	935305.840566667	1.8822712594921	0.912474553955818	0.00387087417449665	1.18032267825443	up
meta_791	Hydroxy ricinoleic acid	106925	141292.058066667	1.3214187960629	0.402087771088513	0.00309567890556689	1.17746449760931	up
meta_792	Isorhamnetin-3-O-(6''-acetylglucoside)	197291.556733333	304346	1.54261977166801	0.625382507062398	0.0024341293552611	1.15873684740598	up
meta_793	Tricin-4'-O-(guaiacylglycerol)ether-7-O-glucoside	1855526.44666667	1.98779e+06	1.07128001520589	0.0993356264447104	0.371898770097852	0.54641568130715	unchanged
meta_794	2,7-Dihydroxy-1,4-benzoxazin-3(4H)-one (DHBOA)	312718.065066667	246456.445333333	0.78811067496466	-0.34353	0.0976785943922334	0.880461378177302	unchanged
meta_795	L-Phenylalanine	9377455.73033333	1.69697e+07	1.8096256551879	0.855691287772595	0.000176921317545583	1.18987345536116	up
meta_796	Luteolin (5,7,3',4'-Tetrahydroxyflavone)	58411.3	112629	1.92821316390465	0.947264550275739	0.00742421633700999	1.13895335496768	up
meta_797	4-Hydroxybenzaldehyde	1749539.26433333	735926	0.420640033180637	-1.24934	0.000263904248912862	1.19032647768911	down
meta_798	Hydroxyicosanoic Acid	53138.6583966667	54767.9868866667	1.03066182962011	0.0435710477788775	0.723831337768511	0.235325087099947	unchanged
meta_799	DL-Xylose*	243428.662966667	783863.403366667	3.22009492971665	1.68710322020719	4.34766068353465e-05	1.18911513575109	up
meta_800	D-Galactose*	2.71393e+06	3950745.19666667	1.45572608073622	0.541738913818766	0.0130744445238577	1.11015878399481	up
meta_801	N-Caffeoylputrescine	415450.898066667	3.03935e+06	7.31579680810385	2.87101500564816	0.00605650807010266	1.17552237607752	up
meta_802	1-Naphthol*	63964.9562233333	64696.1144866667	1.01143060679633	0.0163973414828878	0.904831125553495	0.0795766958257085	unchanged
meta_803	Tricin-7-O-Glucuronide	126945.857466667	103013	0.81147502089266	-0.301381	0.0969411355482843	0.937475086731617	unchanged
meta_804	Lariciresinol-4'-O-glucoside	3236361.24833333	5.05993e+06	1.56346233493117	0.644744463994298	0.000797709741039946	1.18374156489045	up
meta_805	3,4-Digalloylshikimic acid	83313.7925833333	48621.1	0.583589789666189	-0.776973	0.250365754124609	0.716267600982947	unchanged
meta_806	LysoPC 20:1	407149.385066667	307060.603933333	0.754171847473269	-0.407035	0.318436818443979	0.654551337091308	unchanged
meta_807	3-Hydroxyglutaric acid*	436419	437111.790033333	1.00158801066527	0.00228919795696212	0.982845891456817	0.0136330188319665	unchanged
meta_808	LysoPC 18:0	2.81631e+06	4922777.49033333	1.74795217191592	0.805665709847817	1.41207610875864e-05	1.19065953015285	up
meta_809	4,4'-Dihydroxy-3,5-dimethoxybibenzyl	397899.405733333	244033	0.61330430803294	-0.705325	0.00115930901322429	1.17940317516699	down
meta_810	D-Glucono-1,5-lactone*	390140.737433333	336088.424933333	0.861454323238325	-0.215154	0.572591728229531	0.369557855178138	unchanged
meta_811	Isocytosine	1.53271e+06	1514994.30766667	0.988443858909415	-0.0167691	0.865463586804988	0.113180982311394	unchanged
meta_812	1,6-Di-O-caffeoyl-β-D-glucose*	654509.348233333	1.28029e+06	1.95610489973258	0.967983739546799	0.00271933865478841	1.17044833069865	up
meta_813	2,2-Dimethylsuccinic acid	66242.7365633333	182497.096966667	2.75497520837149	1.46203933624818	0.00371137257224417	1.17743539228804	up
meta_814	Dihydrodehydrodiconiferyl alcohol-4-O-glucoside*	391337.953633333	1.58934e+06	4.06130793153057	2.02194441767099	0.0273798090847076	1.12985358264579	up
meta_815	Syringic acid-4-O-(6''-feruloyl)glucoside	71627.4	159203.667066667	2.22266360034557	1.15228961330505	0.0666154884487647	1.02988343953376	unchanged
meta_816	S-(5'-Adenosy)-L-homocysteine	1412764.04666667	1330067.31233333	0.941464581769014	-0.0870213	0.461209483494003	0.475697245240264	unchanged
meta_817	Catechin	112497.927866667	81648.5654266667	0.725778394100175	-0.462399	0.0147675633143459	1.10048343779236	down
meta_818	N-benzoyl-2-aminoethyl-β-D-glucopyranoside	76575.3	2728036.05433333	35.6255359421094	5.15483981277722	1.773959546732e-07	1.19342050862402	up
meta_819	Phloretin-4'-O-glucoside (Trilobatin)	483610.021633333	140692.883533333	0.290922183659802	-1.78129	0.000698259210790133	1.1848562185988	down
meta_820	N,N-Dimethylglycine*	16766494.7033333	16346561.5266667	0.97495402681974	-0.0365939	0.339798262903626	0.569330618595534	unchanged
meta_821	sorbose*	2.52727e+06	3957982.05833333	1.56610718716279	0.647182956623986	0.0167591373306388	1.09317442099282	up
meta_822	D-Glucose*	2.52727e+06	3957982.05833333	1.56610718716279	0.647182956623986	0.0167591373306388	1.09317442099282	up
meta_823	2-(3,4-dihydroxyphenyl)ethanediol 1-O-β-D-glucopyranoside	4119593.49833333	1638534.91433333	0.397741892494062	-1.3301	0.0100479668687101	1.16277625570618	down
meta_824	DIMBOA glucoside	8566862.60433333	14537868.3233333	1.69698861704397	0.762976887691836	0.000410098307511441	1.17616236102443	up
meta_825	Thymine	136180.961566667	138520.174566667	1.01717723955749	0.0245710856376002	0.789549238341138	0.168770953657987	unchanged
meta_826	6-O-Galloyl-1-O-vanilloyl-β-D-glucose	15943.3	52864.0782866667	3.31575292674971	1.72933650845215	0.0463598135012389	1.08213611797889	up
meta_827	4-Oxo-9Z,11Z,13E,15E-Octadecatetraenoic Acid	949697	370841.150066667	0.390483632002203	-1.35667	4.55991017115196e-05	1.19270557646934	down
meta_828	Gallocatechin-(4α→8)-gallocatechin	2.52843e+06	4.87104e+06	1.92650942420141	0.945989243467164	0.00231441848357997	1.18774553763475	up
meta_829	N7-Methylguanosine	477969.351133333	820660.474933333	1.71697300880785	0.779867360035947	0.00542430677881806	1.13936613886549	up
meta_830	LysoPE 14:0(2n isomer)	85806.2	163435	1.90469487686565	0.929559903288229	0.0122978861758985	1.16385410449235	up
meta_831	1,6-anhydro-β-D-glucose	95962.1953833333	178204.133666667	1.85702435167106	0.892992733854235	0.0019935303255148	1.14997206169155	up
meta_832	Quercetin-7-O-(6''-malonyl)glucoside	19672.9	453005.148633333	23.0268604681459	4.52524581927058	0.00293745872607666	1.18316069072809	up
meta_833	Luteolin-6-C-glucoside-7-O-rhamnoside	26534282.7733333	39616473.4933333	1.49302974690341	0.578242909800989	0.000256037207938791	1.18819787866654	up
meta_834	Chrysoeriol-7-O-gentiobioside	661758.035333333	1.40079e+06	2.11677127017341	1.08186538591875	5.971426697422e-05	1.19092352646726	up
meta_835	2-O-Caffeoylmalic acid	10227.5	445989.764733333	43.6067660071031	5.44648009520096	0.00407465917136637	1.18383549769524	up
meta_836	LysoPC 17:0	1419560	4145697.82466667	2.92041042623536	1.54617113564126	3.18583559580198e-07	1.19332165480677	up
meta_837	Cinnamic acid	7411.75462233333	8458.09515866667	1.14117312156834	0.190517672154305	0.149010863560761	0.817501936821583	unchanged
meta_838	Isolariciresinol-9-O-xyloside	123011	81150.3746866667	0.659697706093035	-0.600123	0.0106900185265832	1.14372750097173	down
meta_839	D-Threonic Acid	1.23347e+06	845442.705366667	0.685420027465703	-0.54494	0.110465147762273	0.898622169159758	unchanged
meta_840	N-Acetyl-L-Arginine	1994135.51033333	1819009.44966667	0.912179458337115	-0.13261	0.459297592391296	0.464087275393013	unchanged
meta_841	Gallacetophenone	530400	381590.401633333	0.719439019922343	-0.475056	0.0279081299326121	1.04409059685404	down
meta_842	Luteolin-6,8-di-C-glucoside-7-O-glucoside	403474	2161857.90833333	5.35811371114825	2.42172519871835	0.000237574128532847	1.18880540764795	up
meta_843	Lys-Phe	145494.816633333	127198	0.874243697908194	-0.193893	0.622361524958255	0.322383594470348	unchanged
meta_844	Isovitexin-7-O-glucoside(Saponarin)	8.87641e+06	1.25309e+07	1.41170589768157	0.497439561590188	0.0198414133693626	1.08484680437926	up
meta_845	Diosmetin-6-C-glucoside	8.67561e+06	5783255.08766667	0.666610630157893	-0.585084	0.00141016007753831	1.15694324932021	down
meta_846	Coniferin	5.68947e+06	16064009.4366667	2.82346240229004	1.49746542027233	0.000310071900626297	1.17759296910479	up
meta_847	LysoPE 16:1(2n isomer)	183341	302006	1.6472351259378	0.720046499699094	0.01415411694494	1.15576760008126	up
meta_848	D-Xylonic acid	10074964.8483333	15424052.2133333	1.53092863801752	0.614407035301639	0.125822558978979	0.918183048643547	unchanged
meta_849	Quercetin-3-O-sophoroside (Baimaside)	95401.8879933333	240489	2.5208035234775	1.33388367601044	0.00112392557091166	1.16295551739676	up
meta_850	3'-Adenylic Acid	11275.2337873333	15531.1	1.37745558477446	0.462005800713902	0.239628575497592	0.679179060756044	unchanged
meta_851	6,7-cis-Dihydroxy-2-(2-phenylethyl)-5,6,7,8-tetrahydrochromone	196240	194309.208833333	0.99015964692842	-0.0142669	0.930571926501222	0.0581415466893238	unchanged
meta_852	L-α-Glutamyl-L-Glutamic Acid	291023	220719.685766667	0.758426637627306	-0.398918	0.026917413762438	1.05224154639525	down
meta_853	LysoPC 18:1	28389567.4466667	20465920.0433333	0.72089580377655	-0.472137	0.00601991678473129	1.17177510071802	down
meta_854	Quinolinic Acid	330973.022533333	353695.818666667	1.06865452646082	0.0957955354566596	0.439109981110529	0.477945843001906	unchanged
meta_855	Flavin Single Nucleotide(FMN)	411102.884066667	591576.661166667	1.43899905375204	0.525065643400176	5.70956108480324e-05	1.18717988054634	up
meta_856	Shikimic acid	176307.196933333	747334.233566667	4.23881864476159	2.08366224289688	0.00173581629019787	1.18469348131153	up
meta_857	Corilagin	3546.17	210678	59.4100495068426	5.8926350856336	0.00518646800416167	1.18121139170952	up
meta_858	Guanosine 5'-monophosphate	95408.6086733333	175411	1.8385247320877	0.878548584003965	0.0329847600644256	1.04879317265057	up
meta_859	3-O-Acetylpinobanksin	555423.886166667	220598	0.397169837297572	-1.33217	0.00100372496272828	1.16621252166346	down
meta_860	Sinapine	375963.531666667	400253.815033333	1.06460808381863	0.0903224261391073	0.395550613336611	0.538351756157737	unchanged
meta_861	Lys-Tyr	241110.845433333	426801.667333333	1.77014711456164	0.823869265748233	1.06177789486364e-05	1.19105695344918	up
meta_862	Sinapoyl malate	269807.461333333	366050.405633333	1.35670972116333	0.440112077694124	0.0153136039523071	1.11999785801723	up
meta_863	Apigenin-7-O-neohesperidoside (Rhoifolin)	486072.652933333	239431.615966667	0.492584008834386	-1.02156	0.000138004558137877	1.18907524607006	down
meta_864	2,6-Dimethoxy-1,4-benzoquinone	1035259.56766667	441356	0.426324136655657	-1.22998	0.000656170631928642	1.19102180095092	down
meta_865	O-Anisic acid (2-Methoxybenzoic acid)*	7756.48	13647.7545866667	1.75953036231263	0.815190409330505	0.223308970859461	0.720972000004189	unchanged
meta_866	2-Aminoethanesulfonic acid	33816.5	56179.3	1.66129894782265	0.732311707095533	0.00395487705881269	1.14534321589989	up
meta_867	1-Amino-1-cyclobutane-carboxylic-acid*	241509.289933333	2343766.91033333	9.70466565066839	3.27867850944261	5.06784542607862e-07	1.19342200914959	up
meta_868	Luteolin-7-O-glucuronide-(2→1)-glucuronide	102181	1268747.51166667	12.4166810980917	3.63420769653025	0.00114506319257648	1.19090342331842	up
meta_869	Apigenin-7-O-glucoside(Cosmosiin)	3.83829e+07	2.59434e+07	0.675910363522861	-0.565096	0.0267890959117508	1.0847908672044	down
meta_870	2-α-Linolenoyl-glycerol	20445910.3333333	9995397.81066667	0.488870275165542	-1.03248	0.00178643497497583	1.18748394790336	down
meta_871	1-α-Linolenoyl-glycerol	15606327.3566667	6597962.03866667	0.422774807158468	-1.24204	0.000845766739302172	1.1846717515479	down
meta_872	Pro-Asn	3102341.56733333	3460979.14933333	1.11560222310023	0.157822714391455	0.322719693513533	0.591732950852677	unchanged
meta_873	Isoorientin-7-O-glucoside	878255.032733333	1.5983e+06	1.81985836394893	0.863826172632828	0.00190363170789612	1.16667696833492	up
meta_874	LysoPC 19:0	209433.048666667	89270.0054866667	0.426246029721645	-1.23024	0.00557438858199237	1.17937289600058	down
meta_875	12-Hydroxydodecanoic acid	47796.2	50825.1464766667	1.06337217801003	0.0886466254622547	0.625803167314957	0.322771595689962	unchanged
meta_876	L-Allo-isoleucine	7937782.17366667	8.67725e+06	1.0931582700501	0.128502292945897	0.703003579981051	0.243424604233914	unchanged
meta_877	Luteolin-7-O-glucuronide*	1.05772e+06	1.12057e+06	1.05941949896962	0.0832739672762512	0.244216627748887	0.687418579606879	unchanged
meta_878	DL-2-hydroxystearic acid*	82967.9903866667	64072.8614133333	0.772260013949068	-0.372841	0.0370761119810287	1.09636194454805	down
meta_879	Butylamine	102215.350203333	155225	1.51861110480193	0.602752462988762	0.0764467463994595	0.935171674469488	unchanged
meta_880	N-Glucosyl-p-coumaroylputrescine	21773.7	525235	24.1224409442567	4.59230399549171	8.27810566328973e-06	1.19197542683944	up
meta_881	N6-methyladenosine	292475.642833333	799980.188833333	2.73520277136103	1.45164778965157	0.000978019911301408	1.19042197743751	up
meta_882	Phenoxyacetic acid*	13268	47969.3793533333	3.61541764488991	1.85416231367943	0.00683900737017234	1.15187167187778	up
meta_883	S-methyl-L-thiocitrulline	144584.910733333	139782	0.966781669615638	-0.048738	0.409915057348683	0.50095671453856	unchanged
meta_884	N-Alpha-Acetyl-L-Asparagine	36408.7017433333	150546.587066667	4.1349067628931	2.04785479874884	0.00339301395264475	1.18107827899355	up
meta_885	Tricin-7-O-(2''-feruloyl)glucoside	3121674.14433333	2916265.10566667	0.93419907742788	-0.0981981	0.748511616546409	0.212431936566631	unchanged
meta_886	D-Mandelic acid	26725.7535466667	29495.4793533333	1.10363508747584	0.142263229620704	0.658688102821818	0.293955933747677	unchanged
meta_887	Tricin-7-O-(2''-Malonyl)rhamnoside	202035.647033333	49004.2456633333	0.242552472214214	-2.04363	0.000227584554986709	1.18878435364245	down
meta_888	methyl 6-O-galloyl-β-D-gluco-pyranosid	187205.482733333	132585.322633333	0.708234185759376	-0.497702	0.00262265996291587	1.18700871558308	down
meta_889	Rutinose	41630.2746833333	169182.991533333	4.06394127399466	2.02287955458822	0.00615574211518486	1.17686200386209	up
meta_890	9-(Arabinosyl)hypoxanthine	2409519.23733333	427360.276033333	0.17736329696471	-2.49522	0.0538730602481815	1.06848714237875	unchanged
meta_891	LysoPE 20:2(2n isomer)	67149.6527566667	71899.6337133333	1.07073723782131	0.0986044817663039	0.150044809179595	0.80826549010731	unchanged
meta_892	Methanesulfonic acid	135802	166993	1.22967890264655	0.298281643990358	0.485174062876532	0.462328943203359	unchanged
meta_893	Aromadendrin (Dihydrokaempferol)	5784.48	57919.2	10.0128707223687	3.3237837536933	0.0084737048495468	1.15860028845703	up
meta_894	D-Melezitose	99532.7	291923.849133333	2.93294413929626	1.55234959386074	0.00510251044931602	1.12452658750265	up
meta_895	3-O-p-Coumaroylshikimic acid	43682.0769733333	50451.3	1.1549658321146	0.207850172361717	0.268409889859755	0.646887143408879	unchanged
meta_896	5,6,3',4'-Tetrahydroxy-3,7-dimethoxyflavone	1064381.23536667	425174.029466667	0.39945652491722	-1.32389	0.023106740176172	1.04371579648351	down
meta_897	Hispidulin-7-O-(6''-O-p-Coumaroyl)Glucoside	11147052.7333333	10117200.4306667	0.90761214400762	-0.139852	0.155019350410638	0.790463731200491	unchanged
meta_898	LysoPC 15:1	397426.382833333	248773	0.625959716681232	-0.675858	0.00207962799852301	1.16127440027443	down
meta_899	5-O-p-Coumaroylquinic acid	5.68203e+06	3.77079e+06	0.663635352832007	-0.591537	0.000198028193047843	1.18455458699061	down
meta_900	3,3'-O-Dimethylellagic Acid-4'-O-arabinoside	684583	1.70219e+06	2.4864637518224	1.31409539939032	0.00602214504638208	1.17707578689964	up
meta_901	L-Proline*	227690	1956837.73933333	8.59432021472458	3.10338353131115	0.00590491753428195	1.1792948472011	up
meta_902	Methyl (6-O-4-hydroxybenzoyl)-α-D-glucoside	1277732.65533333	1592941.84733333	1.24669416617341	0.318107592625274	0.43004341329365	0.488958973583917	unchanged
meta_903	3-Galloylshikimic acid	8119.63632166667	679026.060333333	83.6276445684397	6.3859080239054	2.42032232216889e-06	1.19349173419197	up
meta_904	LysoPC 18:1(2n isomer)	60237269.1833333	37240777.7533333	0.618234828009721	-0.693773	0.000154649184170036	1.19287048746915	down
meta_905	5,6-Dihydrouracil	145822	91598.1184733333	0.628151445405468	-0.670816	0.0244014598150952	1.05069709032364	down
meta_906	D-Arabinono-1,4-lactone*	556570.849133333	531010	0.954073770710169	-0.0678273	0.632340732003198	0.303227804220092	unchanged
meta_907	Isocorilagin	2840.56	204498.408833333	71.9922160288542	6.16976902222495	0.000293605974311623	1.19232654651977	up
meta_908	cis-Abienol	28681.6702966667	25427.7939633333	0.886552062704957	-0.173723	0.492935032220036	0.430062062661499	unchanged
meta_909	Vitexin-2''-O-glucoside	45021603.3133333	39991305.5166667	0.888269243508329	-0.170931	0.0399477339779717	1.00423805658139	down
meta_910	LysoPC 16:2(2n isomer)	424114.912633333	78176.3585333333	0.184328247379786	-2.43965	4.75877905604191e-05	1.19267504617826	down
meta_911	Oleic acid	78171.9	28722	0.367420947191986	-1.44449	0.0046772529629745	1.15624227271727	down
meta_912	Quercetin-3,4'-Dimethyl Ether	687550	548984	0.798464100674517	-0.324701	0.0546433427770548	1.0114344260995	unchanged
meta_913	1-O-Galloyl-4,6-hexahydroxydiphenoyl-D-glucose*	2892.99915066667	240607.007766667	83.1687101294934	6.3779689522009	0.00238428969499273	1.18737402530628	up
meta_914	Quercetin-3',4'-dimethyl ether	751984.780766667	586879	0.78044014986801	-0.35764	0.0863029755318905	0.929800140682261	unchanged
meta_915	2-(Acetylamino)-3-phenyl-2-propenoic acid*	331264.410233333	424874.214066667	1.28258334110627	0.359052573898003	0.184737775050869	0.826121952725802	unchanged
meta_916	1,4-Dihydro-1-Methyl-4-oxo-3-pyridinecarboxamide	165712.909633333	118500	0.715091615747984	-0.4838	0.00803826233445075	1.10598147558532	down
meta_917	5,6,7,4'-Tetramethoxyflavone	116961.951206667	194098.226166667	1.65949887261802	0.730747649320431	0.138832036123576	0.875417121730525	unchanged
meta_918	1-Oleoyl-Sn-Glycerol	647417	524045.879566667	0.809441015826603	-0.305002	0.221093625510631	0.771696232239972	unchanged
meta_919	Pyridoxine-5'-O-diglucoside	59223.2309266667	73684.9	1.2441892805754	0.315205981750507	0.182283972897725	0.763422501056411	unchanged
meta_920	8-Azaguanine	1895053.55866667	4.14613e+06	2.18787107099873	1.12952772409427	0.0199816985924527	1.14524240672589	up
meta_921	Linoleic acid*	5625.72478533333	3604.45633333333	0.640709681129516	-0.642257	0.0120690496973772	1.08498789126737	down
meta_922	D-Trehalose*	152389.731733333	807477.652233333	5.29876680698105	2.40565663732373	0.0013362157039355	1.18380866213388	up
meta_923	4-Hydroxyphenyllactic Acid*	136837	177190.199266667	1.29489973656597	0.372840395086358	0.106328605069836	0.876568426959171	unchanged
meta_924	6-Demethoxycapillarisin	88988.7	52983.4	0.595394791150443	-0.748081	8.02385184522368e-06	1.1932196052114	down
meta_925	N6-(4-hydroxybenzyl)adnine riboside	74627.8278333333	91457.2591366667	1.22551147195278	0.293383989265474	0.430862812593174	0.478914576037977	unchanged
meta_926	DL-O-tyrosine	88084.4241566667	147578	1.67541889741503	0.744521851192291	0.0369157383842794	1.07530684311043	up
meta_927	N'-p-Coumaroylagmatine-glucoside	421621.441733333	686047.605366667	1.62716488645892	0.702360451885382	0.0894134761037625	0.949725956547767	unchanged
meta_928	Met-Arg	223664	205739.705166667	0.919862205064194	-0.12051	0.648602682901859	0.305943294294147	unchanged
meta_929	DL-Leucine*	40462305.7366667	4.52247e+07	1.1176990894767	0.160531833483114	0.343042962359786	0.601527279067429	unchanged
meta_930	L-Alanine	23221.3466866667	13782.6	0.593531330028923	-0.752604	0.0535777821166681	1.05063540748726	unchanged
meta_931	Chelidonic acid	986672.149033333	301223	0.30529195376105	-1.71174	0.00100088520391564	1.18947433214325	down
meta_932	(S)-3-Amino-2-methylpropanoic acid	76151.9	63477.8	0.833567624573049	-0.262629	0.536453235070062	0.382793247271958	unchanged
meta_933	3-O-Feruloylquinic acid	26706985.7866667	2.30436e+07	0.862831829996496	-0.212849	0.110586392092718	0.939927232980389	unchanged
meta_934	D-Threose	4.05822e+06	7247066.41733333	1.78577553607924	0.836550751603227	0.0103346890374416	1.15549011071797	up
meta_935	Isolariciresinol	21703.1743333333	27976.3567933333	1.28904446712042	0.366302032037498	0.1201983982779	0.837730550318572	unchanged
meta_936	LysoPC 18:0(2n isomer)	2979922.28933333	5362298.02933333	1.79947579456274	0.847576696150299	0.000211002370634287	1.19219583211646	up
meta_937	Gramine	592174.122166667	2112855.43933333	3.5679631382789	1.83510071041042	0.00343651984409816	1.18542087302321	up
meta_938	N6-Acetyl-L-lysine	580774.750066667	703790	1.21181286999687	0.27716693282806	0.0551176902456573	0.984060374796746	unchanged
meta_939	Ajugol	33448.9654966667	22343.2166166667	0.667979301748309	-0.582125	0.0832058651866059	0.902557823577288	unchanged
meta_940	β-Hydroxyisovaleric acid	485512.501433333	357514.047566667	0.736364247081612	-0.441509	0.00932732404775501	1.11072370430221	down
meta_941	Kaempferol-7-O-rhamnoside	17660.3321033333	252520.688533333	14.2987508420451	3.83781721163202	0.00146790257702929	1.1886862786237	up
meta_942	2-Furoic acid	782986	1.15563e+06	1.47592638967034	0.561620770242652	0.151745819772885	0.861863375845911	unchanged
meta_943	Myricetin-3-O-rutinoside	129935.903366667	378885	2.91593618763571	1.54395914806374	0.00150776772406227	1.16771061102907	up
meta_944	LysoPC 20:0	83766.6384133333	110327	1.3170747363122	0.397337212449244	0.0214399956244811	1.11092614203329	up
meta_945	D-Sorbitol	7319046.80933333	1.28729e+06	0.175882192659081	-2.50732	0.0119444882266551	1.16345678269489	down
meta_946	2-(2-Phenylethyl)chromone*	69656.5307266667	82435.0899233333	1.18345098533273	0.242999955602114	0.353848306660657	0.585716201870452	unchanged
meta_947	D-Sedoheptuiose 7-phosphate	436309.324133333	427190.102466667	0.979099182249243	-0.0304731	0.947663233415639	0.0435677854647068	unchanged
meta_948	1-O-p-Cumaroylglycerol	286773.649333333	118203.758933333	0.412184868477711	-1.27864	0.00203673837089649	1.18107123257766	down
meta_949	Riboprine	63946.9097066667	196117.700366667	3.06688315770513	1.61677320377142	0.0455139049117588	1.07329736422904	up
meta_950	Benzyl-(2''-O-xylosyl)glucoside	223852	104451	0.466606077188836	-1.09972	0.0417057342222547	1.0830664867763	down
meta_951	LysoPC 20:2(2n isomer)	446483	506393.216333333	1.13418343472074	0.181653990333288	0.0345251246466445	1.00882803531805	up
meta_952	Tricin-7-O-(2''-Sinapoyl)glucoside	1.4226e+07	2.09416e+07	1.47206204614333	0.557838481025904	0.00404852384156195	1.17682708523359	up
meta_953	Glucose-1-phosphate*	2225204.29266667	1.58318e+06	0.711476222303495	-0.491113	0.0589426826249083	0.958716426621393	unchanged
meta_954	DL-3-Phenyllactic acid*	47336.8	43851.9	0.926380242924212	-0.110324	0.657330199091821	0.28560981716223	unchanged
meta_955	D-Ribose	184103.509666667	218686	1.18784175323951	0.248342650092091	0.102652314168572	0.883542914724111	unchanged
meta_956	5-Methyl-2'-Deoxycytidine	345551.616166667	453860.656466667	1.31343809501316	0.393348204946488	0.0127625098900871	1.09280398571636	up
meta_957	Apigenin-6-C-(2''-glucuronyl)glucoside	336374.253166667	426670.839233333	1.26844083700403	0.343056230358564	0.126685018175306	0.844007396052141	unchanged
meta_958	D-Mannose*	2.45415e+06	3687577.92066667	1.50259100183143	0.587452367918311	0.00361829804047829	1.13547561082781	up
meta_959	Chrysoeriol-7-O-(2''-O-glucuronyl)glucuronide	92185.4	151410	1.64245475316507	0.715853627300423	0.219672111869477	0.708714344804324	unchanged
meta_960	Thymidine	253957.610766667	279550.064133333	1.10077450834967	0.138518965720097	0.0504150832197379	1.04150237434178	unchanged
meta_961	4-Hydroxy-L-glutamic acid	67074.3956933333	40970.4461433333	0.610820950674707	-0.711179	0.0849773356012175	0.901679487449951	unchanged
meta_962	Dopamine	182066.835833333	56063.5	0.307927889686188	-1.69934	1.59770009031185e-05	1.19091741443189	down
meta_963	1,3,6-Tri-O-galloyl-β-D-glucose*	5667.61796066667	69427.9040766667	12.2499266108791	3.61470120097741	0.0037169053040902	1.18264949387494	up
meta_964	Apigenin-6,8-di-C-glucoside-4'-O-glucoside	128733	314931.127466667	2.44638166638495	1.29064950004115	0.00303902978478319	1.1776141553679	up
meta_965	1-beta-D-Arabinofuranosyluracil	1.56824e+06	1.14805e+06	0.732060943300186	-0.449964	0.0101774815544708	1.13647903993859	down
meta_966	1,5-Anhydro-D-glucitol	222798.818633333	213245.417466667	0.957120952322512	-0.0632268	0.554305271538313	0.372993076510346	unchanged
meta_967	Phthalic acid	59131.2523166667	87384.4	1.4778047387197	0.563455659815237	0.127477665325611	0.930719471454269	unchanged
meta_968	Cadaverine	87235.4579266667	101960.411096667	1.16879550494683	0.22502253482542	0.565484779888953	0.380804886793338	unchanged
meta_969	Dicumarol	528834.909633333	309774.790033333	0.58576842109027	-0.771598	0.0335999425094106	1.08212977863292	down
meta_970	5'-Methoxymatairesinoside	211210.413433333	343068.490133333	1.62429723306053	0.699815658031127	0.258049895999069	0.733021121508181	unchanged
meta_971	Tyrosol; 4-Hydroxyphenylethanol	69683.0206033333	63812.7	0.91575637231988	-0.126964	0.332383334536935	0.590432169156916	unchanged
meta_972	L-Homocysteine	51045.3737133333	24330.0837733333	0.476636411949281	-1.06904	0.108776374813505	0.912464734967013	unchanged
meta_973	Syringetin	133014.639566667	61348.5366833333	0.461216426125679	-1.11648	0.0209189742179658	1.14212231742071	down
meta_974	L-Gulono-1,4-Lactone*	349439.933033333	269821.690366667	0.772154710609243	-0.373038	0.468945568894873	0.463902549952964	unchanged
meta_975	Apigenin-6-C-rhamnoside	1032518.63036667	652952.544733333	0.632388148290804	-0.661118	0.12712022859244	0.83988599590274	unchanged
meta_976	D-Arabinose*	249605.601866667	715322.466166667	2.86581	1.51894344024457	4.28038950113314e-05	1.19051592367358	up
meta_977	Isocitric Acid	12399989.0333333	1.36743e+07	1.10276514545627	0.141125574644238	0.508363936168087	0.421910042915938	unchanged
meta_978	LysoPE 20:4	138317	70432.2	0.509208357907646	-0.973672	0.0052934669874649	1.17345210697299	down
meta_979	LysoPE 20:4(2n isomer)	138317	70432.2	0.509208357907646	-0.973672	0.0052934669874649	1.17345210697299	down
meta_980	2-Hydroxy-7-methoxy-1,4-benzoxazin-3(2H)-one (HMBOA)	236229.287466667	149321.783433333	0.632105294964341	-0.661763	0.0681522692534011	0.931420039433871	unchanged
meta_981	γ-Glutamylphenylalanine	26615.9119733333	51138.1	1.92133536439539	0.942109359879086	0.00175108965492689	1.18025313837344	up
meta_982	Trans-5-O-(p-Coumaroyl)shikimate	175778.398733333	196647.819366667	1.11872574095406	0.161856398546966	0.186238870584404	0.76532292350117	unchanged
meta_983	D-Fructose-1,6-biphosphate	42454.1872033333	59392.2997766667	1.39897389843335	0.484369045453311	0.19497357836143	0.769094021545587	unchanged
meta_984	LysoPE 18:2	1652963.74833333	857849.145933333	0.518976382148909	-0.946259	0.00207896276207176	1.18692380656285	down
meta_985	3',4',5',5,7-Pentamethoxyflavone	31859.9	41005.8784266667	1.2870702678073	0.364090819875459	0.532892497389771	0.411341644973817	unchanged
meta_986	Ile-Asn	381056.536033333	406869.876033333	1.06774149649474	0.0945624083863117	0.592415747840632	0.354686120553165	unchanged
meta_987	3-Acetyl-2,5-dimethylchromone-7-O-sulfate	143812.153533333	32539.1904633333	0.22626175649189	-2.14394	0.000140047343680248	1.18223062914762	down
meta_988	N-Methyl-α-aminoisobutyric acid	5770323.58866667	2604355.39933333	0.451336109546521	-1.14773	0.0417591844840843	1.08962531420095	down
meta_989	Diisobutyl phthalate*	2.49181e+06	2.88703e+06	1.15860525952294	0.212389119294152	0.0383204835528106	1.10469301218171	up
meta_990	Pyridoxine-5'-O-(6''-feruloyl)glucoside	318171	609361.707366667	1.9151991052008	0.937494383353394	0.00384031097527611	1.13513351447691	up
meta_991	3,5-Digalloylshikimic acid	27137.6	117515	4.33033036257403	2.11447709291189	0.000963514832195451	1.17542768065002	up
meta_992	Monopalmitin	387180.509633333	468842.283733333	1.21091395891114	0.276096358457388	0.177398625387549	0.773908970075339	unchanged
meta_993	Hesperetin-7-O-rutinoside (Hesperidin)*	411417.607966667	364809.603033333	0.886713635899829	-0.17346	0.210010639248122	0.727482843420691	unchanged
meta_994	2,3,5,4'-Tetrahydroxystilbene-2-O-glucoside	1397103.57366667	250522.915066667	0.179315921731683	-2.47942	0.00038750055109425	1.19201983116885	down
meta_995	2,4,6-Trihydroxybenzoic acid	141399.981566667	1.97785e+06	13.9876138248822	3.80607796613729	0.00726015575615506	1.17218669345786	up
meta_996	p-Coumaric acid-4-O-glucoside*	510800	654745	1.2818030174749	0.358174571202156	0.00679266875239624	1.11705603817071	up
meta_997	6-Methoxy-2-(2-phenylethyl)chromone	173737.132166667	170672.097033333	0.982358203481838	-0.0256789	0.868971108981997	0.109816115579084	unchanged
meta_998	N-Acetyl-L-glutamic acid	62125.5	43041	0.692807325104133	-0.529474	0.10665148666782	0.859748202915206	unchanged
meta_999	Hydroxypyruvic acid	189173.496966667	206343	1.09076031636905	0.12533411873305	0.281682280962821	0.646979165001964	unchanged
meta_1000	Pantetheine	55982.3457366667	52213.2839333333	0.932674100133951	-0.100555	0.0667425735081288	1.00614470107013	unchanged
meta_1001	2,3-Dihydroxyurs-12-en-29-oic acid (Maslinic acid)*	82528.2334266667	1.07744e+06	13.0554027423524	3.70657505850766	0.000862782307269943	1.18840141388253	up
meta_1002	6,7-Dimethoxy-2-benzoxazolinone (DMBOA)	126976.940846667	427202.574966667	3.36441067266334	1.75035381714284	0.150155316717771	0.872708790084955	unchanged
meta_1003	Procyanidin B2	138413.786266667	9	6.50224247363676e-05	-13.9087	0.000588149806717965	1.19226682298639	down
meta_1004	Ergotamine	607378	422091.440133333	0.694940365415964	-0.525039	0.0107203949137064	1.11341256767442	down
meta_1005	3-Hydroxybutyric acid	265854	261209	0.982531143461361	-0.025425	0.932198131289535	0.0566494474639814	unchanged
meta_1006	D-Erythronolactone	250885	471184.768266667	1.87808737363825	0.909264182577626	0.00764065004430534	1.14399551133538	up
meta_1007	isofraxidin	35751	453364.018366667	12.681170126316	3.66461596793144	0.00167504415239094	1.18013800630942	up
meta_1008	Phthalic anhydride	5753761.47633333	6864844.83666667	1.1931055649254	0.254721697062116	0.0788365819039895	1.01854133804276	unchanged
meta_1009	Myricetin-3-O-xyloside	83987.3	55764.6418433333	0.663964988101472	-0.590821	0.00114781468183061	1.16501393768946	down
meta_1010	Quercetin-3-O-(4''-O-glucosyl)rhamnoside	356386	1119260.89536667	3.14058798624169	1.65103468823199	0.0207187013297434	1.13932310011223	up
meta_1011	β-Nicotinamide mononucleotide	579083.471433333	561019.522666667	0.968805967260721	-0.0457203	0.713579268499022	0.241337799985606	unchanged
meta_1012	Isoorientin-7-O-(6''-p-coumaroyl)glucoside	306370.305233333	273504.410266667	0.892724933176419	-0.163712	0.806281047145896	0.16317130956619	unchanged
meta_1013	Piceatannol-3'-O-glucoside	588292	958770.215533333	1.62975353401854	0.70465380363765	0.0151993905294689	1.11777391286449	up
meta_1014	Swertiajaponin	5599358.38933333	9.47267e+06	1.69174147613863	0.758509119528118	0.00156851491215717	1.16376193437108	up
meta_1015	Isoferulic Acid*	989054.960966667	2702034.61066667	2.7319357541322	1.44992355673023	0.000305114122851231	1.18643679592144	up
meta_1016	L-Tyrosine	2.7258e+06	3620951.41566667	1.32840191336975	0.40969170594713	0.0951910678725475	0.980825806227599	unchanged
meta_1017	L-Homocitrulline	600369.366566667	352843	0.587709474781837	-0.766825	0.00707418756946909	1.12528741179733	down
meta_1018	Syringaresinol-4'-O-(6''-acetyl)glucoside	658834.749433333	1.55665e+06	2.36273822432542	1.24045979715433	0.00223123722624514	1.16861653474175	up
meta_1019	L-Lysine-Butanoic Acid	6493043.10566667	2525110.19766667	0.388894722639825	-1.36255	0.000680363035532242	1.18639271098981	down
meta_1020	2-Hydroxy-4,7-dimethoxy-1,4-benzoxazin-3(4H)-one glucoside (HDMBOA glucoside)	36506.5	27785.0837066667	0.761099029238758	-0.393844	0.431232530865875	0.517072712970201	unchanged
meta_1021	Met-Met	522545.982433333	610091	1.16753501798827	0.223465821472737	0.0746047627533051	0.926440447890333	unchanged
meta_1022	Isoorientin-7-O-(6''-feruloyl)glucoside	77984.1983233333	142887.453933333	1.83226162486023	0.873625517594169	0.184018249012963	0.782726941559504	unchanged
meta_1023	L-Tryptophanamide	50168	43247.4	0.862052221269797	-0.214153	0.459863139476683	0.492532967573753	unchanged
meta_1024	4-Hydroxy-3,5-dimethoxybenzyl alcohol	72962.9	68210.0498266667	0.934859565222759	-0.0971784	0.72138830021691	0.230503496458686	unchanged
meta_1025	5-hydroxyisovanillic acid	3629.72	79566.4	21.9208314318632	4.45423061398314	0.152544519566612	0.89133046347611	unchanged
meta_1026	1-α-Linolenoyl-glycerol-2,3-di-O-glucoside	498783	225418	0.451935582183487	-1.14581	0.00949626005102042	1.1490831180885	down
meta_1027	D-Glucurono-6,3-lactone	1.43568e+06	1511909.78533333	1.05309954191883	0.0746418103857509	0.703252046830289	0.249544323612716	unchanged
meta_1028	LysoPC 17:1	798406	587852.612566667	0.736282799430451	-0.441668	0.000853193705926389	1.18851400426477	down
meta_1029	N-(2-Hydroxy-4-methoxyphenyl)acetamide	9803106.45266667	12947705.8133333	1.32077580467478	0.401385596839101	0.0644493024850259	1.03564625497082	unchanged
meta_1030	Oleamide (9-Octadecenamide)	71238.5726233333	148933.886333333	2.09063546403163	1.06394152673766	0.0165747041232813	1.14301548781532	up
meta_1031	2-(Formylamino)benzoic acid	365677	264215	0.722536910300998	-0.468857	0.00235816674142252	1.14752328321212	down
meta_1032	Orientin-2''-O-galactoside	1.16285e+06	2343209.41166667	2.0150613983411	1.01082379792581	3.57496705442498e-05	1.18789169090268	up
meta_1033	2-Mercaptobenzothiazole	116644	118957.420533333	1.01983219905018	0.028331793850515	0.734481318214828	0.227507638130405	unchanged
meta_1034	D-Mannitol	1589565.99166667	319972.034966667	0.201295219351777	-2.31262	0.00448369453395124	1.17885142636741	down
meta_1035	Methyl Brevifolincarboxylate	5607.81766433333	543258.534833333	96.8752137375203	6.59805568320904	0.00140205745024459	1.19030869845389	up
meta_1036	Kaempferol-3-O-rhamnoside (Afzelin)(Kaempferin)	30536.1165733333	263116	8.6165655206391	3.10711293965084	3.02883899454534e-05	1.18832331547791	up
meta_1037	Coniferyl alcohol	48304	115882.312633333	2.39902154470684	1.26244611398906	0.0321630677188689	1.09580939655611	up
meta_1038	Chrysoeriol-6-C-rhamnoside-7-O-rhamnoside	596407	403728.322666667	0.676934788679995	-0.562911	0.00496544361175277	1.12545927259883	down
meta_1039	Phylloquinone (Vitamin K1)	156288.166566667	895679.450733333	5.73094860864767	2.51877395917789	4.48030074251503e-05	1.19302304485443	up
meta_1040	2-Methoxy-5-nitrophenol	91722.1852766667	54360.6	0.592666283582636	-0.754708	0.000754925909734894	1.16718925101733	down
meta_1041	4'-Hydroxy-5,6,7-trimethoxyflavone	104055.175703333	268653.462933333	2.58183661809652	1.36839770795735	7.99268239182978e-05	1.18787090905963	up
meta_1042	1-Methyl-6-Oxo-1,6-Dihydropyridine-3-Carboxamide	214968.409466667	112599	0.5237945178985	-0.932927	9.78302032859168e-05	1.18424035405488	down
meta_1043	Lys-Thr	189821.427633333	172696.050333333	0.90978164312893	-0.136408	0.302668499999082	0.61833237035292	unchanged
meta_1044	Pimelic acid*	38088.7	34806.2008933333	0.913820702011241	-0.130017	0.313178711111131	0.64905110474524	unchanged
meta_1045	D-Arabitol*	320255.734633333	159371	0.497638234901453	-1.00683	0.00814104816577372	1.1061887536498	down
meta_1046	3-Hydroxy-5-Methylphenol-1-O-(6'-Galloyl)Glucoside*	46087.8	19994.4	0.433832336227588	-1.20479	0.00022790694091924	1.17895094693477	down
meta_1047	S-Sulfo-L-Cysteine	23497.9877733333	65678.3	2.79506065811026	1.48287959262313	0.00144109593305447	1.16531314772055	up
meta_1048	Pyrrolidin	2.55608e+06	2044682.85666667	0.799928540265511	-0.322057	0.0107391404013784	1.1012775445422	down
meta_1049	3,4,2',4',6'-Pentahydroxychalcone	32283.2	94755.8	2.93514142140377	1.55343001714881	0.00757718323926143	1.14850000557728	up
meta_1050	Pyridoxal	4579415.54266667	4250647.05266667	0.928207325380969	-0.107481	0.40565187366912	0.52194587026303	unchanged
meta_1051	2-Decanol*	6090602.47666667	8007593.62133333	1.3147457336135	0.394783815240643	0.00431617528258974	1.16310882572848	up
meta_1052	Thr-Thr	219025.806933333	186363.402866667	0.850874175404324	-0.232982	0.0982935879474576	0.95961081194922	unchanged
meta_1053	N-Methylglycine	51541.8	28700.9545433333	0.556848071285421	-0.844644	0.00240893090988949	1.14719633260043	down
meta_1054	4-hydroxy-3-methoxyphenyl 1-O-β-D-(6'-O-galloyol)-glucopyranoside	16699.9107266667	47488.8695933333	2.84366008720648	1.5077490247993	0.000277104935291119	1.18049788020653	up
meta_1055	Kaempferol-3-O-(6''-galloyl)glucoside	16453.0870383333	72977.7776366667	4.43550669042466	2.14909892031178	0.0235990828571726	1.08652471947018	up
meta_1056	Luteolin-4'-O-glucoside*	7408257.48833333	15890237.2666667	2.14493587617478	1.10093451835071	0.000442500339379143	1.17716369103295	up
meta_1057	5-L-Glutamyl-L-amino acid	1.20176e+06	16271503.1633333	13.5397010567337	3.75912398086609	0.00444491016810894	1.18255613457114	up
meta_1058	Vanillic acid-4-O-glucoside	429069.220433333	454075.971633333	1.05828139146114	0.0817232834908392	0.552147330980063	0.381194505735452	unchanged
meta_1059	Kaempferol-3-O-arabinoside	93452.4	1794933.38166667	19.206919332966	4.26355423338767	0.00276675784247636	1.18311922368692	up
meta_1060	Lactobiose	173319	1015780.88616667	5.86074720864123	2.55108461097509	0.00503598643167436	1.17464236226841	up
meta_1061	Uridine 5'-diphospho-D-glucose	4.69583e+06	3.04537e+06	0.648526741273719	-0.624762	0.00360294923617408	1.13816535523984	down
meta_1062	N-benzylformamide*	1102963.57766667	1398739.15166667	1.26816440722886	0.342741791311898	0.125209774105104	0.856623660452168	unchanged
meta_1063	LysoPE 20:3(2n isomer)	40287.8023866667	100662.509433333	2.49858526576391	1.32111145177233	0.000456703960261802	1.17381180131351	up
meta_1064	3-Phospho-D-glyceric acid	1186854.11743333	1675562.98733333	1.41176827271482	0.49750330444437	0.166324168713611	0.80704961564286	unchanged
meta_1065	Isovitexin-8-O-xyloside	10898593.6866667	6303797.04466667	0.578404629615537	-0.789849	0.00479376635585471	1.15565401515623	down
meta_1066	Quinic Acid	721992	840873.245933333	1.16465755525818	0.219905821012121	0.248917965484527	0.680518141801614	unchanged
meta_1067	3-Hydroxyolean-12-en-28-oic acid (Oleanolic acid)*	108447.206283333	6.13688e+06	56.5886341227321	5.82244041046422	0.00329462804149949	1.18581997887049	up
meta_1068	Sweroside	1849255.58966667	4.02625e+06	2.17722494580954	1.12249047111756	0.00146454524434136	1.18091972382785	up
meta_1069	1,7-Dimethylxanthine	34127.4610666667	143532.219266667	4.20576904289136	2.07236962757234	0.0352316689684589	1.09856692220769	up
meta_1070	1-Aminopropan-2-ol*	99148.0024466667	89673.6	0.904441403529404	-0.144901	0.570493912314161	0.353813795365007	unchanged
meta_1071	Oxiglutatione	1774180.26566667	1887681.06733333	1.06397365806795	0.0894624329395017	0.625547139676082	0.310650688525851	unchanged
meta_1072	Ethyl Vanillate	75307.8757833333	30951.4874933333	0.410999343314147	-1.28279	0.00334278566504239	1.18153104824263	down
meta_1073	1-Methyladenine	125228.234653333	558283.123733333	4.45812500095379	2.15643706875735	0.0163448578070187	1.14643907300319	up
meta_1074	Quercetin-3-O-(6''-O-acetyl)galactoside	22700.5	262121.517266667	11.5469603631927	3.52944121959456	0.00408352236131339	1.18372537525829	up
meta_1075	2'-Deoxyinosine-5'-monophosphate	71096316.1266667	7076100.63633333	0.0995283725211079	-3.32875	0.00130599072488488	1.18919734958503	down
meta_1076	Methyldopa	783867	935697.184766667	1.19369306726462	0.25543192599973	0.0472915956708095	1.04128441965148	up
meta_1077	2-α-Linolenoyl-glycerol-1-O-glucoside*	1538241.27866667	779120.896166667	0.506501097696456	-0.981363	0.0243802203166164	1.11370055384298	down
meta_1078	4,6-Dihydroxyquinoline	180873	176424.097366667	0.975404954972759	-0.0359268	0.916492322591901	0.0667366317686551	unchanged
meta_1079	3-O-p-Coumaroyl-4,6-(S)-HHDP-β-D-glucose	219250	405365.084133333	1.84887313760196	0.886646236082525	0.0349975889377602	1.03263063234286	up
meta_1080	Quercetin-5-O-β-D-glucoside	1950806.02533333	1.13483e+07	5.8172343291081	2.54033341979817	1.34815510863745e-05	1.19106328193095	up
meta_1081	Lys-Ala	1344270.03233333	1279236.13966667	0.951621407081594	-0.0715404	0.0736460964882189	0.919446064098776	unchanged
meta_1082	Pinoresinol-4-O-glucoside	913487.716666667	1.07066e+06	1.17205986842042	0.229046264015519	0.17414041437521	0.837872296285779	unchanged
meta_1083	Vanillylamine	181863.745066667	232466.367866667	1.2782446978723	0.354164041773575	0.270681930392684	0.652470098254044	unchanged
meta_1084	LysoPC 16:1(2n isomer)	2414804.04833333	656662.560366667	0.271932027288047	-1.87868	1.03348831581617e-05	1.1922450661422	down
meta_1085	Cyclo(Ser-Pro)	183768.218433333	410269.391133333	2.23253723974132	1.15868424035973	0.0142123005393953	1.13636941316266	up
meta_1086	N-Acetyl-L-leucine	197918.311533333	142965	0.722341371005087	-0.469247	0.153772011075161	0.854769819791417	unchanged
meta_1087	Isorhamnetin-3-O-(6''-malonyl)glucoside	621762.960933333	1.25798e+06	2.02325222478938	1.01667618186875	0.000882947297844786	1.17676359766943	up
meta_1088	Hypoxanthine	1.88491e+06	923460	0.489923423070974	-1.02937	0.000314735587895098	1.17642725483344	down
meta_1089	3-O-Cinnamoyl-4,6-(S)-HHDP-β-D-glucose	140709	98966.1477366667	0.703341492698873	-0.507703	0.0359522459966404	1.09337081976402	down
meta_1090	Myricetin-3-O-rhamnoside (Myricitrin)	39311.2165133333	60425.7475233333	1.53711212429253	0.620222405927081	0.000926757165682124	1.1638920765087	up
meta_1091	LysoPE 16:1	98542.3205366667	164190.061226667	1.66618829689091	0.736551449707187	0.410333929491304	0.503650056081756	unchanged
meta_1092	Kaempferol-6,8-di-C-glucoside-7-O-glucoside	491003	2519149.69033333	5.13062400952653	2.35913430355175	0.000327671895693472	1.18693	up
meta_1093	Erucic acid	18938990.1233333	29858928.9233333	1.57658506229149	0.656803010576577	0.183213457251633	0.750017190559729	unchanged
meta_1094	cis-4-Hydroxy-D-proline*	19312321.4333333	17851402.4333333	0.924353009292895	-0.113484	0.47392286441105	0.44316307665207	unchanged
meta_1095	N-Acetyl-L-Methionine	62217.3005966667	102318	1.64452018536275	0.717666716378855	0.019058185450044	1.07580997888666	up
meta_1096	3-Indole acetamide	274233	700785.744066667	2.55543672030666	1.35356986665407	0.00587563959663367	1.17201538619801	up
meta_1097	Feruloylsinapoyltartaric acid	48572.2	45812.6319433333	0.943186864539477	-0.0843845	0.516277297342044	0.423433967557173	unchanged
meta_1098	2-Oxoadipic acid	300526	736394.979733333	2.45035202968649	1.29298902881949	0.0580710627184054	1.05412573728399	unchanged
meta_1099	N-Methylserotonin	53855.6853666667	66532.6760766667	1.2353881604828	0.304964409598196	0.453946769012602	0.45852721935285	unchanged
meta_1100	Galactinol	550181.763333333	3.22339e+06	5.85876538777073	2.5505966788797	0.0032767387649417	1.1802515100387	up
meta_1101	2-O-Salicyl-6-O-Galloyl-D-Glucose	45182.8249266667	78358.2	1.73424710777111	0.794309478580703	0.268525644470278	0.706357317664331	unchanged
meta_1102	α-Cyperone	35492.3636066667	29129.4537766667	0.820724539494889	-0.28503	0.0991729747284053	0.983613576335674	unchanged
meta_1103	Dulcitol	8942564.67533333	1631388.62766667	0.182429614645852	-2.45459	0.0202884366120562	1.14034298039338	down
meta_1104	1,2,4,6-tetra-O-galloyl-β-D-glucose	2345.57630676667	56233.3776233333	23.9742264880097	4.58341236331472	0.00474327274318676	1.17809506667257	up
meta_1105	6'-O-Sinapoylsucrose	609154.275333333	857555	1.40778025292647	0.493422154461612	0.000676762782123745	1.18983481827059	up
meta_1106	2'-Deoxycytidine	465981.584033333	464373.506233333	0.996549052891573	-0.00498727	0.967008590911463	0.0264804130043095	unchanged
meta_1107	2,5-Dihydroxybenzoic acid; Gentisic Acid*	834426.620966667	1202525.66333333	1.44114009922194	0.527210592714553	0.0462576656402537	1.08569067260686	up
meta_1108	Gallocatechin 3-O-gallate	10753.8900673333	45118.4140833333	4.19554354757519	2.06885772904241	0.00739075251490136	1.10904943105905	up
meta_1109	Syringic acid	59340.5538633333	53564.3	0.902659906467397	-0.147746	0.435147918240641	0.483051449154194	unchanged
meta_1110	2-Picolinic acid*	84868.3691266667	166038	1.95641342361826	0.968211268643918	0.0182480558074583	1.11662666665209	up
meta_1111	Succinic semialdehyde	19533.7439433333	30704.2686033333	1.57185784212209	0.652470747024422	0.050557095402773	1.02599049875251	unchanged
meta_1112	3-[(1-Carboxyvinyl)oxy]benzoic acid	85947.4	79623.8794533333	0.926425181695025	-0.110254	0.318078812545136	0.619582793931389	unchanged
meta_1113	Nicotinate D-ribonucleoside	2887441.60033333	3944769.47733333	1.36618156255626	0.450149227400452	0.0804256928268164	0.907807769844473	unchanged
meta_1114	Uridine-5'-diphosphoglucuronic acid	120680.487866667	46920.9	0.38880233142445	-1.36289	0.00184548628540464	1.17676183555048	down
meta_1115	Lys-Trp	465529	452998	0.973082094346843	-0.0393666	0.826741686934952	0.14330997690292	unchanged
meta_1116	1,2,3-Tri-O-galloyl-β-D-glucose	2421.29	59145.1	24.4271117129537	4.61041138281759	0.00540125304927443	1.1748039001867	up
meta_1117	2-Aminopurine	7785274.60966667	9782979.93266667	1.25660049557141	0.329526054159156	0.0569720895483688	0.964314340869425	unchanged
meta_1118	β-Pseudouridine	58774.2330766667	47394.5145766667	0.80638252675869	-0.310464	0.383325271052142	0.545400399089244	unchanged
meta_1119	Octadeca-11E,13E,15Z-trienoic acid	3028992.61566667	3496906.05666667	1.15447823760938	0.207240977972186	0.0462433986763773	1.0095465385318	up
meta_1120	Hordenine	65475.7441433333	76409.9	1.16699606579088	0.222799697400394	0.327834388724193	0.635701814427675	unchanged
meta_1121	Cyclo(Phe-Glu)	70992.8	158065	2.22649630775727	1.15477521933317	0.00284553049298335	1.16725841382296	up
meta_1122	1-O-Caffeoyl-(6-O-glucosyl)-β-D-glucose	318810.002466667	1046435.98286667	3.2823185432398	1.71471525666146	0.00432523852486105	1.18016328184811	up
meta_1123	2,4,6-Tri-O-galloyl-D-glucose*	4346.86197763333	81175.4306866667	18.6744900354216	4.22299694119966	0.00480562628902668	1.17207284464197	up
meta_1124	5-Acetamidopentanoic Acid	23901.2	25117.2163933333	1.05087585029471	0.0715922404288174	0.623844850488378	0.314119675331352	unchanged
meta_1125	7,4'-Dihydroxyflavone	14515.2843766667	12090.0523166667	0.832918736067027	-0.263752	0.394561549243101	0.519286633547568	unchanged
meta_1126	3-(4-Hydroxyphenyl)-propionic acid*	60173.8	49442.1680366667	0.821656098732802	-0.283393	0.296589227676199	0.672213791449884	unchanged
meta_1127	Butyl isobutyl phthalate*	2133730.89833333	2677486.80833333	1.25483809154413	0.327501229040495	0.0377192402606476	1.0213458048326	up
meta_1128	L-Cystathionine	48262.2	62233.6	1.2894896021456	0.366800139941042	0.235084218066973	0.684975155486101	unchanged
meta_1129	Allysine(6-Oxo DL-Norleucine)	127909.274966667	102077	0.798040346383023	-0.325466	0.274884346061712	0.709583701984405	unchanged
meta_1130	N-Acetyl-L-threonine	78556.4565266667	82605.6	1.05154401181472	0.0725092345661602	0.254913096400954	0.674329267028476	unchanged
meta_1131	L-Homocystine	110196.807573333	133255.550433333	1.20925055242326	0.274113196851892	0.135322166950816	0.815830169030471	unchanged
meta_1132	Quercetin-3-O-(2''-O-rhamnosyl)galactoside	9	151879.731633333	16875.525737037	14.0426	0.0129383633591035	1.16336321791324	up
meta_1133	3-Hydroxy-L-phenylalanine	2.74712e+06	3641929.76333333	1.32572847301802	0.40678532240112	0.0814849666429799	0.994380633439317	unchanged
meta_1134	Syringaresinol-4'-O-glucoside	3877268.60466667	8447779.89966667	2.17879666358399	1.12353156307743	0.00790230456871438	1.13929438808102	up
meta_1135	Diosmetin-7-O-glucuronide	611722.070166667	525353.340666667	0.858810506090669	-0.219588	0.273237685182457	0.706393386344921	unchanged
meta_1136	Isorhamnetin-3-O-neohesperidoside*	1420968.85793333	882993.714933333	0.621402580361659	-0.6864	0.145866016250008	0.803643043634547	unchanged
meta_1137	Epicatechin gallate*	62434.8565366667	44281.8441433333	0.709248753015514	-0.495636	0.660720702054017	0.2942230081301	unchanged
meta_1138	Quercetin-3-O-xylosyl(1→2)arabinoside	77433.5233733333	18704.8416733333	0.241559996994466	-2.04955	0.0410746882388036	1.09825315846775	down
meta_1139	4(3H)-Quinazolinone	33976.9322466667	53506.6912333333	1.57479465317481	0.655163719304228	0.0165804364310918	1.11410681540424	up
meta_1140	Quercetin-7-O-rutinoside-4'-O-glucoside	56847	128998.380333333	2.26921999034559	1.18219647837822	0.00100198415663898	1.18249008577376	up
meta_1141	(S)-2-Phenyloxirane	31274530.1533333	23707662.9633333	0.75805017204412	-0.399635	0.0537486171288038	1.03928444012375	unchanged
meta_1142	Argininosuccinic acid	224566.850733333	488166.644266667	2.17381435716151	1.12022874007164	0.0033204715470128	1.15634547927137	up
meta_1143	Quercetin-3-O-glucuronide	75160.5172033333	120584.635466667	1.60436143807322	0.681999195517664	0.102513618443571	0.871031717188339	unchanged
meta_1144	3-Hydroxyanthranilic acid	197087.270866667	199041	1.00991163267289	0.0142290625988564	0.890156556353841	0.0875456226948537	unchanged
meta_1145	Syringaresinol	23759.6570233333	37119.3467966667	1.56228462221544	0.643657312412112	0.00927291340713468	1.15867635795567	up
meta_1146	Ribulose-5-phosphate	82207.8962833333	146092.895666667	1.77711512241051	0.829537142903474	0.102022345400478	0.980835948798131	unchanged
meta_1147	Isorhamnetin-3-O-rutinoside (Narcissin)*	1.51848e+06	956693	0.630031591118933	-0.666504	0.168943509237024	0.771254060738222	unchanged
meta_1148	Dehydroascorbic acid	54578.7	96619.7	1.77028239205752	0.823979514616159	0.0348568203406249	1.02489205521133	up
meta_1149	Pyrocatechol	18497.6626666667	281145.334866667	15.1989654008178	3.92590121711481	0.000878753898299137	1.18424	up
meta_1150	LysoPC 16:2	111892	58907.4172433333	0.526466655942631	-0.925586	0.250557183253355	0.74565327464926	unchanged
meta_1151	L-Tartaric acid	102669.084206667	339148.213933333	3.30331390947881	1.72391407350767	0.00115907619976981	1.16055416897498	up
meta_1152	2,3,5,4'-Tetrahydroxystilbene-2-O-(2'-gallic acyl)-D-glucoside	10101.1755643333	12036.6016333333	1.19160404219028	0.252904922656095	0.563833649197767	0.370318104227154	unchanged
meta_1153	Tridecanoylglycine	193913.790633333	169834.148466667	0.875822951590904	-0.191289	0.48203153042056	0.449081580699231	unchanged
meta_1154	6-O-Caffeoylarbutin	508182.954766667	3.29509e+06	6.48405475251122	2.69689627328033	0.0215030127860664	1.13239470482397	up
meta_1155	LysoPE 17:0	77631.6387866667	291666	3.75704469412919	1.90959827850697	0.00376866220694923	1.17776297212792	up
meta_1156	O-phosphate-L-tyrosine	220567.413033333	6071499.52066667	27.5267295253135	4.78276130714946	0.00206379943449614	1.18852559283504	up
meta_1157	2-Hydroxyphenol-1-O-glucosyl(6→1)rhamnoside	28347.6129733333	40637.7880066667	1.43355237863924	0.519594618232122	0.257859152293172	0.726890462819664	unchanged
meta_1158	Quercetin-3-O-(2''-O-galloyl)galactoside	9	330801.838866667	36755.7598740741	15.1656827272027	0.0204997080560566	1.14616736678165	up
meta_1159	1-Linoleoylglycerol-3-O-glucoside*	44263.6059233333	20228.7916833333	0.45700731473099	-1.12971	0.0628399313793569	0.941585644923098	unchanged
meta_1160	Butyl Beta-D-Fructopyranoside	79920.5	127598.909266667	1.59657209361014	0.674977699632414	0.0116736133703681	1.1597070807499	up
meta_1161	Acetoxyindole N-malonyl glucoside	92684.9	188791.758466667	2.03692082412464	1.02638990329706	0.00335676943863174	1.16259392837028	up
meta_1162	Retinol (Vitamin A1)	207978.729633333	98224.9875666667	0.472283813541113	-1.08227	0.0221712588669513	1.13348897678108	down
meta_1163	Matairesinol	113172	50506.7	0.446280954294667	-1.16398	0.431490883700073	0.519895158157959	unchanged
meta_1164	1,2-O-Diferuloylglycerol*	237606.797333333	399089.414933333	1.67962120365378	0.748135906082109	0.0220550566042095	1.06592233348519	up
meta_1165	1,3-O-Diferuloylglycerol*	237606.797333333	399089.414933333	1.67962120365378	0.748135906082109	0.0220550566042095	1.06592233348519	up
meta_1166	3-Methyl-L-Histidine*	918852.146466667	1078428.65433333	1.17366940751055	0.231026095577247	0.0401727379912035	1.01500429407769	up
meta_1167	2-Phenylacetamide*	1051493.03783333	1.33361e+06	1.26829898441171	0.342894881504441	0.0942596041489624	0.954067412573935	unchanged
meta_1168	Maltitol	1.39042e+06	4087398.85366667	2.93968235419813	1.55566027384359	0.013516516728533	1.14405497023287	up
meta_1169	Rhamnose*	242542	194876	0.803475018013679	-0.315675	0.0833882007089163	0.90080753278332	unchanged
meta_1170	N-Oleoylethanolamine	23106.4968966667	52574.1008733333	2.27529517383994	1.18605371815152	0.00337704603290203	1.17408530860043	up
meta_1171	3',7-dihydroxy-4'-methoxyflavone	55456.1705833333	9	0.00016229032595166	-12.5891	0.0849512853653998	1.0129613702467	unchanged
meta_1172	1-Methoxy-indole-3-acetamide	970291	1085069.20466667	1.11829269958121	0.161297845575211	0.0433645743384818	1.02636204237525	up
meta_1173	Isorhamnetin-3-O-sophoroside	212281.301933333	359334.711033333	1.69272897688456	0.75935100158277	0.00864280670845208	1.14159284631857	up
meta_1174	δ-Guanidinovaleric acid	142538.229866667	306901.103966667	2.15311432065453	1.10642492213532	0.0516865539243229	1.02048955134175	unchanged
meta_1175	D-Glucosamine	389138	422257.538033333	1.08510922599625	0.117840270201502	0.199875331109931	0.726608109061706	unchanged
meta_1176	Quercetin-3-O-(6''-O-galloyl)galactoside	45262.1884566667	1102918.05023333	24.3673160277977	4.60687544703068	0.00950227959575774	1.17119528547433	up
meta_1177	3,5-O-Dicaffeoylquinic Acid Methyl Ester*	300802	231935.635633333	0.771057389985289	-0.37509	0.140972330112652	0.910985415569749	unchanged
meta_1178	4,8-Dihydroxy Naphthol-1-O-glucoside	5353481.51466667	5693446.80866667	1.06350358977959	0.0888249030197598	0.181816138425919	0.841556270004175	unchanged
meta_1179	Trimethylamine N-Oxide*	79369.1115266667	66517.2	0.83807463231652	-0.254849	0.108749508295051	0.866830574810686	unchanged
meta_1180	Apigenin; 4',5,7-Trihydroxyflavone	116895.757866667	172162.501833333	1.47278656621316	0.558548372548665	0.0983289648502026	0.929450987613228	unchanged
meta_1181	3,4-O-Dicaffeoylquinic Acid Methyl Ester*	292783.953866667	168885	0.576825880549827	-0.793792	0.00394873071086229	1.14923074363127	down
meta_1182	3,4-Di-O-caffeoylquinic acid methyl ester	650810.166466667	2289383.99733333	3.51774467470706	1.81465077277529	1.05939954861212e-05	1.19302046487159	up
meta_1183	Neopterin	55294.2	24927	0.450807203821976	-1.14942	0.112947847399135	0.914395006331996	unchanged
meta_1184	Methyl 3-O-Methyl Gallate	12995.4	25651.6844133333	1.97391131587298	0.981057173672549	0.0760579010972792	0.932396454596938	unchanged
meta_1185	Uridine 5'-monophosphate	106901.322403333	290722.120166667	2.71953717344849	1.44336114618685	0.00380359112585027	1.16026556299775	up
meta_1186	Antiarol; 3,4,5-Trimethoxyphenol	1.09286e+06	1075412.06666667	0.984032610912809	-0.023222	0.760208872849445	0.192598273662143	unchanged
meta_1187	Feruloyl syringic acid	442991.106066667	588971	1.32953334465222	0.410919960393126	0.0638408044798599	0.963733857043588	unchanged
meta_1188	1-Linoleoylglycerol	494231.430566667	249657.225633333	0.505142348690948	-0.985238	0.0166330707024355	1.15117699889582	down
meta_1189	Dodecanedioic aicd	17829.8914533333	17629	0.988732660888085	-0.0163476	0.806076213190813	0.155261746358191	unchanged
meta_1190	S-Methyl-L-cysteine	1011165.87406667	1326915.88533333	1.31226331837802	0.392057239774192	0.0344825722188682	1.10996702030966	up
meta_1191	3-P-Coumaroyl-1-Feruloylglycerol	356779.477166667	951636	2.66729518989527	1.41537749696671	0.00362666610706907	1.17693048877735	up
meta_1192	N1,N8-Bis(sinapoyl)spermidine	384363	352062	0.915960071165098	-0.126643	0.643675769408348	0.296262908366698	unchanged
meta_1193	5-Hydroxyquinoline	44045.0649033333	151344	3.43610603894345	1.78077455903089	0.0295333198684071	1.06682507834201	up
meta_1194	Cytosine	2979269.12333333	1943806.93986667	0.652444226888725	-0.616074	0.391993281282972	0.531700715119748	unchanged
meta_1195	5,6,2',3',4',6'-Hexamethoxyflavone	83849.8	54347.3750433333	0.648151516757522	-0.625597	0.0616180667140867	0.971031437704151	unchanged
meta_1196	5-Hydroxyindole-3-acetic acid	44241.8	83033.6	1.87681130498552	0.908283608588516	0.0438834063008401	1.01515144550565	up
meta_1197	Mucic acid-dimethyl-2-O-gallate	77218.6	61672.6	0.79867616784064	-0.324317	0.0997433390060937	0.931684112281726	unchanged
meta_1198	Nonivamide	142031	111939.014666667	0.788129749766079	-0.343495	0.0872294051249483	0.907261921919339	unchanged
meta_1199	Ala-His	146377	110561.966153333	0.755323708314468	-0.404833	0.507650232141986	0.41872287441688	unchanged
meta_1200	11,14,17-Eicosatrienoic acid*	455867.341366667	466542.626966667	1.0234175266164	0.0333948456582111	0.894998013606212	0.0880511976670069	unchanged
meta_1201	Dihomo-gamma-linolenic acid; (8Z,11Z,14Z)-Icosatrienoic acid*	455867.341366667	466542.626966667	1.0234175266164	0.0333948456582111	0.894998013606212	0.0880511976670069	unchanged
meta_1202	γ-glutamylmethionine	79426.2677466667	207460.146933333	2.61198408056937	1.38514610402308	0.0698334885346593	1.01120817000878	unchanged
meta_1203	1-Phenylethanol	287189.783733333	216039.772366667	0.752254378823126	-0.410707	0.0366194576563185	1.05973077033162	down
meta_1204	Butyl beta-D-glucoside	281136.579333333	161441.577166667	0.574246074806407	-0.800259	0.245273311694123	0.751667898208111	unchanged
meta_1205	Tricin-7-O-glucuronyl(2→1)glucuronide	213465.020466667	213160	0.998571554880514	-0.00206228	0.993884052415257	0.00503825800998739	unchanged
meta_1206	Eriodictyol-8-C-glucoside-4'-O-glucoside	3636150.83166667	6746182	1.85530862505718	0.891659194826819	3.57572237531857e-06	1.1925641527278	up
meta_1207	D-Sucrose*	142475	814153.052633333	5.71436254029924	2.5145925690884	0.000321944275701507	1.18652265134727	up
meta_1208	N-Feruloyltyramine	79020.1830766667	148685	1.88161015845462	0.911967754143497	0.0438142963449927	1.07424197229664	up
meta_1209	Isorhamnetin-8-C-glucoside	925453.210533333	338553.673333333	0.365824732660689	-1.45078	0.00108429527454652	1.18205693025315	down
meta_1210	D-Panose	78672.0150433333	280922.128033333	3.57080122936471	1.83624782773772	0.0077594522805379	1.16496716727035	up
meta_1211	Quercetin-3-O-(2''-O-glucosyl)glucuronide	176567.460633333	325066.716033333	1.84103410032259	0.88051634907276	0.0187632201558643	1.10787356621854	up
meta_1212	Stearamide	150294	733567	4.88088352053536	2.28714232305896	2.19025643915833e-05	1.19009553026253	up
meta_1213	1,4,6-Tri-O-galloyl-β-D-glucose*	4307.17	80010.9797966667	18.576210166972	4.2153842946159	0.000531671147754857	1.18619949222939	up
meta_1214	1-O-p-Coumaroyl-4,6-(S)-HHDP-β-D-glucose	159594.553433333	532270.348766667	3.33514106412791	1.73774778336303	0.0121583871890048	1.16380426754113	up
meta_1215	Luteolin-7-O-Sophoroside-5-O-arabinoside	15963.2	20209.0776803333	1.26597986783002	0.340254462576104	0.787744985584747	0.172629081558772	unchanged
meta_1216	2-Oxo-3,4-dihydro-1H-quinoline-3-carboxylic acid	65994.3	152503.913366667	2.31086581324656	1.20843348819831	0.0646895422671491	1.00295508867902	unchanged
meta_1217	N-Acetylcadaverine	67029.4905966667	117352.422726667	1.75075808695617	0.807979751470067	0.143016483265898	0.843950595660573	unchanged
meta_1218	Chrysoeriol-8-C-glucoside-7-O-(6''-feruloyl)glucoside	788174.534433333	2448751.91166667	3.10686504661968	1.63545957625184	5.88172234568676e-05	1.19011702745266	up
meta_1219	D-Erythrose-4-phosphate	57483.2	106164.771566667	1.84688463592981	0.885093752422156	0.00142609387616767	1.16356079408118	up
meta_1220	Epicatechin	115032	74352.8	0.646368705765983	-0.629571	0.00913166641915979	1.12925755145784	down
meta_1221	Coniferaldehyde	935961.989833333	741368	0.792091822587812	-0.33626	0.052658890593497	0.985418056731105	unchanged
meta_1222	2-Methyl-3-oxosuccinic acid	219638.832133333	170208.180933333	0.774945756540935	-0.367833	0.0779580182137753	0.931470202700422	unchanged
meta_1223	Pro-Trp	61117.7910966667	89761.6583033333	1.46866659760923	0.554506926481404	0.544239936630126	0.404127181295561	unchanged
meta_1224	Cyclo(D-Leu-L-Pro)	26782.3034866667	57463.7105433333	2.14558507157314	1.10137110449041	0.0443428444215561	1.03798175367927	up
meta_1225	1-Methylpiperidine-2-carboxylic acid	2282129.01266667	9	3.94368589595358e-06	-17.952	0.0282553425854754	1.12892659397128	down
meta_1226	β-Carboline-1-propanoic acid	509739	268139	0.526031738356424	-0.926778	0.0181809353167371	1.13182431575804	down
meta_1227	N-Acetyl-L-phenylalanine	233067.704233333	266323.992333333	1.14268938808745	0.192433295796213	0.662247263741545	0.274031937734043	unchanged
meta_1228	Chrysoeriol-5,7-di-O-glucoside	368869.844766667	480944.165466667	1.30383161510775	0.382757563023779	0.0382575352748428	1.05834605909276	up
meta_1229	Luteolin-7-O-(6''-caffeoyl)rhamnoside	19534.2776833333	43615.6707266667	2.23277622207038	1.15884	0.010000415400895	1.13727852060877	up
meta_1230	Pinoresinol-4,4'-O-di-O-glucoside	1050614.12576667	446345	0.424841703298333	-1.235	0.00394594877568658	1.14984700753759	down
meta_1231	2,4-Dihydroxy-1,4-benzoxazin-3(4H)-one glucoside (DIBOA glucose)	63308.1015033333	78265.7358866667	1.2362673027329	0.305990713010484	0.487055203942374	0.452126365796312	unchanged
meta_1232	Methylenesuccinic acid	31159492.8166667	2.85226e+07	0.915373657646436	-0.127567	0.315089612633004	0.61571734098204	unchanged
meta_1233	Triethylamine	828932.254966667	314202.101666667	0.379044366755039	-1.39956	0.00325930360172412	1.17602954434589	down
meta_1234	3,7,4'-Trihydroxyflavone	110564.894366667	73235.7	0.662377069679354	-0.594275	0.135249276724659	0.856248984744585	unchanged
meta_1235	Quercetin-3-O-neohesperidoside*	368357	1151106.48556667	3.12497547709378	1.64384486842624	0.0120894553258907	1.13754908085645	up
meta_1236	D-Glucosamine 1-phosphate	56444.2568133333	96778.8	1.71459117231461	0.777864620720893	0.00216744900100863	1.15088954865727	up
meta_1237	Ile-His	164182.528566667	318298.252766667	1.93868528853495	0.955078626281195	0.0104744394865126	1.09275204837321	up
meta_1238	4-Methoxyphenylpropionic acid	10146	16431.5636233333	1.61951	0.695561093733309	0.223231614488293	0.78449306490696	unchanged
meta_1239	4-Hydroxybenzylamine	58677.7770133333	76867.1959266667	1.30998820744692	0.389553824637212	0.57480292358176	0.373390722547928	unchanged
meta_1240	Tyr-Ala	185775.764366667	206452	1.11129724269375	0.152244751204651	0.458216878422877	0.456317414146841	unchanged
meta_1241	3'-O-Methyl-epicatechin	8168.41000733333	60875.9	7.45259609218289	2.89774307213821	0.112234397359674	0.962181615972937	unchanged
meta_1242	Tricin-7-O-(2''-feruloyl)glucoside-5-O-glucoside	35693.6532433333	173321.635833333	4.85581104998563	2.27971228432994	0.000197409177479868	1.18192377649222	up
meta_1243	Tricin-4'-O-(syringyl alcohol)ether-5-O-glucoside	26142938.4066667	19404118.5333333	0.742231735067131	-0.430058	0.0367509276884422	1.03388999944727	down
meta_1244	Kaempferol-3-O-(6''-Sinapyl)glucosyl-(1→2)-Galactoside	42547.1495166667	96767.4289266667	2.27435750751671	1.18545905008851	0.144884248130997	0.874828234421227	unchanged
meta_1245	LysoPE 20:2	74317.5	69851.7	0.939909438135308	-0.0894063	0.362486431450249	0.556012910232624	unchanged
meta_1246	3-pyridine-methanol-O-β-D-glucopyranosyl	4846160.72966667	1.0949e+07	2.25931684765914	1.17588660915157	0.0086958787111964	1.13279445734582	up
meta_1247	Oxalic acid	54189.2	48773.2015933333	0.900054388049342	-0.151916	0.604263194298054	0.344610380464729	unchanged
meta_1248	Quercetin-5,4'-di-O-glucoside	155691.266966667	264850	1.70111992702008	0.766484852946158	0.243541018774079	0.747258216066229	unchanged
meta_1249	2-Linoleoylglycerol-1,3-di-O-glucoside*	258228.435566667	145562.766933333	0.563697667973338	-0.827006	0.113951145036897	0.932448061100386	unchanged
meta_1250	Kaempferol-3-O-(2''-O-acetyl)glucoside	50539.5079966667	91978.8220666667	1.81993900836417	0.863890102179481	0.0773512247957573	0.937525859145508	unchanged
meta_1251	N-Feruloylagmatine	56662.7339066667	1344110.36033333	23.7212408873055	4.56810757589846	0.000667637579703649	1.19180380073492	up
meta_1252	8-(Benzyloxy)-1-Naphthol*	84212.0971133333	60185.1394533333	0.714685199827475	-0.48462	0.0760458671413101	0.949214164680917	unchanged
meta_1253	Spermine	1.03698e+06	1562823.79266667	1.50709571269811	0.59177104258278	0.126439877174891	0.918701844003804	unchanged
meta_1254	Tricin-4'-O-(β-guaiacylglycerol)ether-7-O-(6''-malonyl)glucoside	238503	268884.372266667	1.12738532884652	0.172980698298613	0.31582172385682	0.593860410563736	unchanged
meta_1255	Quercetin-3-O-(2''-O-arabinosyl)rutinoside	3229.73038433333	8662.63862633333	2.68215534905135	1.42339279981337	0.177428897018771	0.811996526477298	unchanged
meta_1256	3,5-Dihydroxy-3',4'-diacetoxylstilbene-3-O-glucoside	2711552.47933333	3229660.35533333	1.19107425725626	0.252263360503268	0.622111235394356	0.328545907515157	unchanged
meta_1257	Epigallocatechin-3-gallate	7928.39427066667	13520	1.70525759358624	0.769989687002629	0.424058838113857	0.485155418320114	unchanged
meta_1258	1-O-Caffeoylglycerol	284412	302158.445866667	1.06239524686854	0.0873205972280745	0.501260667268769	0.419315124297227	unchanged
meta_1259	Mequinol	24394.4	31673.2762366667	1.29838243348279	0.376715386130137	0.746960792413001	0.212768384326755	unchanged
meta_1260	2-Linoleoylglycerol	395156.625733333	205956	0.521201738469614	-0.940086	0.0068501659573462	1.1349023898833	down
meta_1261	O-Phosphorylethanolamine	45220.1264966667	35179.6242366667	0.777963861716749	-0.362225	0.223385417447567	0.779288512781153	unchanged
meta_1262	2-Deoxyribose-1-phosphate	60900.1786566667	111390	1.8290644363784	0.871105900896398	0.0238895029605867	1.0396748271065	up
meta_1263	Biotin	321242	266305.449666667	0.828986271052895	-0.27058	0.58164751008575	0.34604219322719	unchanged
meta_1264	D-Maltose	168081	928594.645033333	5.52467183476222	2.46588877103401	0.00417828413627671	1.18055294402095	up
meta_1265	3,4-Dimethoxybenzoic acid; Veratric acid	83293.2	102415.253463333	1.22957552000013	0.298160347364826	0.555223844530931	0.37538910330819	unchanged
meta_1266	Quercetin 3-O-glucoside 7-O-xyloside	70953.4641933333	70568.5838366667	0.994575594566913	-0.00784706	0.958963516461855	0.0328196937123301	unchanged
meta_1267	1-O-Cinnamoyl-β-D-glucose	14812.5658333333	120379.352466667	8.12683999660423	3.02269449037552	0.00669546907402052	1.1739851522773	up
meta_1268	Dihydrodehydrodiconiferyl alcohol	66140	100085.627143333	1.5132379608383	0.597638873164104	0.157574430503865	0.877715632137722	unchanged
meta_1269	Anthranilate-1-O-Sophoroside	3.7475e+06	14074475	3.75569515510851	1.90907996606367	0.00609334116458626	1.16917227054391	up
meta_1270	Orotic acid (Vitamin B13)	630543	1610110.89133333	2.55353105559282	1.35249360495881	0.016825275453819	1.15317406920747	up
meta_1271	N-Feruloyloctopamine	26434.6130366667	40687.3485433333	1.53916943996483	0.622152059958073	0.485106415367796	0.435802284393157	unchanged
meta_1272	3-Hydroxypropanoic acid	41189.6451566667	23118.6	0.56127261019286	-0.833226	0.0880288119345474	1.00151447721242	unchanged
meta_1273	Asp-Glu	70989.8418333333	72629.9	1.02310259276978	0.0329508202142357	0.944406587761244	0.0447570691238409	unchanged
meta_1274	Hydrangeifolin I	39749.1	82372.1415666667	2.07230116490516	1.05123368330524	0.0566955658509287	1.06522802635827	unchanged
meta_1275	Dihydrocharcone-4'-O-glucoside	393564.347166667	430673.134766667	1.09428899712881	0.12999379815274	0.419398398455615	0.498750237383879	unchanged
meta_1276	3,3-dimethoxyindolequinone	25109.2491133333	120108.692466667	4.7834442170908	2.25804977418763	2.7721431544801e-05	1.18856299188001	up
meta_1277	4-Methylbenzoic acid	823008	854341.207033333	1.03807199839025	0.0539065093203841	0.943547010806803	0.0475272161026224	unchanged
meta_1278	Resveratrol	62170.0630866667	149919	2.41142843929577	1.26988799782323	0.00621265989582624	1.14404576690272	up
meta_1279	2-Hydroxyisocaproic acid	75851	112196.218783333	1.47916650463842	0.564784460750383	0.0346003878881022	1.10012766769093	up
meta_1280	Dihydroferulic Acid	51420.2	77618.7	1.50949859650111	0.59406941546576	0.012984614629459	1.09860231013918	up
meta_1281	L-Methionine methyl ester	412719	312439.611033333	0.757026539193722	-0.401584	0.00914461244937842	1.12270174800515	down
meta_1282	Erythorbic Acid; Isoascorbic Acid	581246.932033333	348526.601566667	0.599618823530718	-0.737882	0.119549087447919	0.93797605011152	unchanged
meta_1283	Tricin-7-O-(2''-O-rhamnosyl)galacturonide	578035	377500.694966667	0.653075540421825	-0.614678	0.0185177869876703	1.08156061761484	down
meta_1284	Apigenin-7-O-glucuronide	141022.058706667	381020.278533333	2.70184878896057	1.43394693538858	0.080756233284648	0.911132456266554	unchanged
meta_1285	Guanidinoacetate	19635.1	19818.9	1.0093595371001	0.0134401585856283	0.969377980754158	0.0247593054562945	unchanged
meta_1286	Quercetin-3-O-(6''-O-malonyl)glucosyl-5-O-glucoside	2473.57	139188.343466667	56.2702559051697	5.81430061936831	0.000798109483303829	1.18881742060057	up
meta_1287	5,7,8-Tetrahydroxy-6-methoxyflavone*	226181	190069	0.840340652463056	-0.250954	0.295015256597983	0.625345650310253	unchanged
meta_1288	Luteolin-7,3'-di-O-glucoside	151902	407894.919833333	2.68524776878317	1.42505521234589	0.00308373663278755	1.1396653937067	up
meta_1289	4',5-Dihydroxy-3',5'-dimethoxyflavone	48031.8	36549.4487166667	0.760942349510291	-0.394141	0.479023851382993	0.464318875865372	unchanged
meta_1290	(2s)-2-Amino-4-sulfinobutanoic acid	58324.1	106520.341823333	1.82635203896778	0.868964879189127	0.115881654361544	0.901475642049713	unchanged
meta_1291	Kaempferol-3-O-glucoside (Astragalin)*	7117991.47666667	14177481.6366667	1.99178120445094	0.994059177230192	0.043072612504933	1.05512195850462	up
meta_1292	Coumarin-3-carboxylic Acid	1195141.97126667	2079754.19133333	1.74017333616785	0.799231018013503	0.0342967452639627	1.06707530469915	up
meta_1293	1-Methoxy-3-indolealdehyde	100896.861686667	104779.904233333	1.03848526586214	0.0544807472192261	0.262102941256003	0.690891239286516	unchanged
meta_1294	Isonicotinic acid	1.82284e+06	1503078.35466667	0.824579208384467	-0.27827	0.445682302953398	0.484498426210486	unchanged
meta_1295	Kaempferol-3-O-(2''-O-galloyl)glucuronide	3502.61924433333	29345.7559866667	8.37823181441811	3.06664580219019	6.90021192604331e-05	1.18733372353508	up
meta_1296	Ethyl butyrate*	107971.980063333	156060.880266667	1.44538314639711	0.531451977249482	0.128919440642718	0.910336797325285	unchanged
meta_1297	Ethyl isobutyrate*	107971.980063333	156060.880266667	1.44538314639711	0.531451977249482	0.128919440642718	0.910336797325285	unchanged
meta_1298	Oxamic acid	35756.1336166667	36379.5	1.01743471204176	0.0249362208938974	0.948376813585351	0.0431151743446098	unchanged
meta_1299	Chrysoeriol-7-O-(6''-feruloyl)glucoside	575626.668966667	691985.082433333	1.20214215174489	0.26560750294728	0.647291905780625	0.301818099829385	unchanged
meta_1300	Dehydrodiconiferyl alcohol-4-O-glucoside	164266	139455.293053333	0.848962295598022	-0.236228	0.436375687607009	0.508647997451332	unchanged
meta_1301	L-Cystine	80243.9196633333	60468.0669566667	0.753553256251227	-0.408219	0.538473887269925	0.404711334064327	unchanged
meta_1302	Myricetin-3-O-galactoside*	451798.367233333	334280	0.73988817455677	-0.434621	0.0645120348315063	1.00180848839492	unchanged
meta_1303	Dehydrodiconiferyl alcohol-gamma'-O-glucoside	271203.336133333	219674	0.809997442258602	-0.304011	0.173288914109202	0.80300720251436	unchanged
meta_1304	12-Hydroxyoctadecanoic acid	68559.2028766667	115291.218766667	1.6816300938339	0.749860392583788	5.11674503872396e-05	1.18729717371435	up
meta_1305	Lumichrome	76598.1267866667	66706.9734533333	0.870869514069435	-0.199472	0.455078060256314	0.476075906187271	unchanged
meta_1306	Dobutamine	33922.7023466667	25990.1	0.766157558274654	-0.384287	0.56497741711782	0.360843369541203	unchanged
meta_1307	Ellagic acid-4-O-glucoside	9	2970636.45066667	330070.716740741	18.3324156254575	4.9000051949948e-05	1.19355369593344	up
meta_1308	Epiafzelechin	38166.0077133333	35050.9999733333	0.918382667545504	-0.122833	0.796666737273843	0.167486402687367	unchanged
meta_1309	Met-Thr	82500.7	126835	1.53737495013774	0.620469066612419	0.0200107314053414	1.11599459231464	up
meta_1310	D-Threitol*	237783.548666667	87174.4341866667	0.366612554465956	-1.44767	0.015065443578689	1.10847373743288	down
meta_1311	Quercetin-3-O-(2''-O-Xylosyl)rutinoside	56754.4073266667	113534.620653333	2.00045469596487	1.0003279565281	0.0453513869992103	0.98032979235345	unchanged
meta_1312	4'-Methoxyresveratrol	46353.6	48639.0334766667	1.04930540258889	0.0694346385205605	0.691027970540929	0.266285614074586	unchanged
meta_1313	3',4',7-Trihydroxyflavone	196549.130866667	75662.4674066667	0.384954474604082	-1.37724	0.0361483938869767	1.10140863219582	down
meta_1314	1,6-Di-O-galloyl-2-O-Feruloyl-β-D-glucose	10191.3411246667	10544.5	1.03465238313715	0.0491461403224666	0.92089976179686	0.0630699089083821	unchanged
meta_1315	5,6-Dimethylbenzimidazole	61977.2199533333	53622.3886033333	0.865195125623723	-0.208903	0.639980319633322	0.310471377283544	unchanged
meta_1316	N-Hydroxypipecolic acid	120057	121687.203566667	1.01357519109744	0.0194531177141656	0.868315335319295	0.108297418633735	unchanged
meta_1317	Epicatechin-4'-O-β-D-glucopyranoside	192369	544860.081366667	2.83236655566099	1.50200798640016	0.040627369190355	1.09404975911587	up
meta_1318	4-Hydroxy-3-methoxymandelate	462113.871666667	353977.709133333	0.765996718204265	-0.38459	0.509677835162148	0.417807925022817	unchanged
meta_1319	Aminomalonic acid	766049.902266667	619129.592933333	0.808210524015981	-0.307197	0.554524464121171	0.392474260868301	unchanged
meta_1320	Orotidine	46782.1257566667	142754.166266667	3.05146813997274	1.60950352747725	0.00317261107244044	1.13856956357766	up
meta_1321	Tricin-7-O-(2''-feruloyl)glucuronide	9	53168	5907.55452666667	12.5283453249828	0.099677731213787	0.985385970047778	unchanged
meta_1322	3'-Hydroxy-3,4,5-trimethoxybibenzyl	231642.742266667	56946.6	0.245837903846101	-2.02422	0.00587497252170528	1.17490045248865	down
meta_1323	Taxifolin-7-O-rhamnoside	233985.107566667	84760.0482266667	0.362245482663964	-1.46496	0.0180319888562204	1.11455515259157	down
meta_1324	Cyclo(D-Phe-L-Pro)	10648.2	19398.8	1.82179361167556	0.865359527593497	0.328715629880366	0.612645254462363	unchanged
meta_1325	3-Methylxanthine	212681	257091	1.20880753872017	0.273584563001457	0.499944055262766	0.418334956537519	unchanged
meta_1326	p-Coumaraldehyde	17852.1430666667	41621.2	2.33144015396755	1.22122139743146	0.0217531288614461	1.12896496685721	up
meta_1327	catechin-4-β-D-galactopyranoside	307668	412640	1.34118678566142	0.423510173843314	0.434344239423343	0.486402460746535	unchanged
meta_1328	Citicoline	89678.6828266667	31700.3	0.353487466037733	-1.50027	0.0134790091161142	1.14095260625219	down
meta_1329	3-(3,4,5-Trimethoxyphenyl)propan-1-ol	516862	518337.211733333	1.00285451463089	0.00411232754094415	0.988795278099279	0.00900561134447783	unchanged
meta_1330	5-Aminovaleric acid	49279.7	45587.5	0.925077089113229	-0.112355	0.774353288767613	0.188511778034257	unchanged
meta_1331	Luteolin-7-O-(6''-sinapoyl)glucoside	1.18476e+07	1.34235e+07	1.13301079569993	0.18016160769731	0.646435696335267	0.308187373170117	unchanged
meta_1332	Digallic acid	57928.5	72008.1041166667	1.24305239048273	0.31388710242162	0.614035539905098	0.327806110761639	unchanged
meta_1333	Met-Asn	58731.7710766667	70107.1369066667	1.19368334415032	0.255420174615486	0.48298515879378	0.463303645949227	unchanged
meta_1334	3-Hydroxy-11-oxours-12-en-28-oic acid (11-Keto-ursolic acid)	420268.146466667	411177.485733333	0.97836937962165	-0.0315488	0.900540417150785	0.0834468415251564	unchanged
meta_1335	Tricin-7-O-[(2''-Feruloyl)glucuronyl](2→1)glucuronide	43762.1063466667	28253.5445166667	0.645616650461312	-0.63125	0.52886512432325	0.389426443195558	unchanged
meta_1336	4-Hydroxy-2-oxoglutaric acid	225765	539751	2.39076485216983	1.2574722382505	0.0262799206198797	1.06826272208622	up
meta_1337	Ergometrinine	87232.4	196664	2.25448912254326	1.17280054927872	0.0416081506829844	1.08832863613013	up
meta_1338	2,5-Dihydroxyacetophenone	54710.3556466667	56668.6125033333	1.03579316627575	0.0507359453224625	0.944636505693855	0.0454990551971794	unchanged
meta_1339	1-O-Galloyl-rhamnose	37192.8334366667	178693.933733333	4.80452595894905	2.26439409376473	0.00536405852866167	1.15205369626839	up
meta_1340	(2-Oxo-3H-1,3-benzoxazol-6-yl)acetate	81816.0521466667	103031	1.25930183340187	0.33262411416292	0.218479605926316	0.737716446467069	unchanged
meta_1341	5-O-Feruloylquinic acid	224293.410766667	63147.3088866667	0.281538849807581	-1.82859	0.0220242686036515	1.11556603642294	down
meta_1342	Coumestrol	33735.9726933333	86975.1682866667	2.57811354891967	1.36631580631234	0.00985981810593182	1.11325878400474	up
meta_1343	5,7,8,4'-Tetramethoxyflavone	12525.4914056667	14666.6	1.17094116030966	0.227668582361565	0.518726251266911	0.400184755525436	unchanged
meta_1344	9-Aminoacridine	21478.4	7303.13542266667	0.34002233271021	-1.5563	0.145095210187918	0.854853677786317	unchanged
meta_1345	Adenosine 5'-diphosphate	296463	245731.206133333	0.828875759725756	-0.270772	0.312169529192702	0.662399826601065	unchanged
meta_1346	2,5-Dihydroxybenzaldehyde	65200.7405166667	116704.721666667	1.78992938948039	0.839902676061734	0.00141457483658831	1.18408545466316	up
meta_1347	γ-Glutamyltyrosine	245214	414978.379533333	1.69231140452368	0.75899506516286	0.0647471913898709	0.946633639756636	unchanged
meta_1348	2,3-Dimethylmaleic anhydride	14193.4965533333	17900.5809966667	1.26118190323319	0.334776373973844	0.337336472776178	0.589356503247164	unchanged
meta_1349	p-Coumaryl alcohol	42439.7	88632.3460733333	2.08843209184884	1.06242023311252	0.0125307047134917	1.15592680434457	up
meta_1350	Kaempferol-3-O-rutinoside-7-O-rhamnoside	3835.84324766667	10242.9	2.67031499246762	1.41700993339858	0.197326708190055	0.73830920145042	unchanged
meta_1351	3-hydroxyphenylacetic acid*	15839.6238166667	29016.1513766667	1.83187124344048	0.873318104429471	0.0675949538906427	1.01135795924022	unchanged
meta_1352	4-Hydroxyphenylacetic acid*	15839.6238166667	29016.1513766667	1.83187124344048	0.873318104429471	0.0675949538906427	1.01135795924022	unchanged
meta_1353	5,6-Dihydroxy-1H-indole-2-carboxylic acid	18259.5152666667	68577.4	3.75570769916276	1.90908478466952	0.00345276520740431	1.13743806733364	up
meta_1354	Dioxindole	11626.3102033333	10469.1022583333	0.900466448532551	-0.151256	0.301447042848171	0.647451470929199	unchanged
meta_1355	Quercetin-3-O-rhamnoside(Quercitrin)	47911	408574.791033333	8.52778235828233	3.09217061883894	0.0106663298449241	1.1528413317003	up
meta_1356	N-Acetyl-D-mannosamine	124889.687173333	75884.2621466667	0.607610314864089	-0.718782	0.0697420440064052	0.937856242065959	unchanged
meta_1357	2-Hydroxybenzaldehyde (Salicylaldehyde)	35281.4954966667	50193.3	1.4226521005818	0.508582904218603	0.11274186564056	0.915606756997695	unchanged
meta_1358	Strictinin*	11262.8768333333	23482.1090583333	2.08491217704133	1.05998661416613	0.379695650235013	0.542071905159555	unchanged
meta_1359	Anthranilic Acid	308138.931966667	446632.623533333	1.44945210487602	0.535507662340695	0.0549690462572567	0.97157951516295	unchanged
meta_1360	4-Methylphenol	10289.5043153333	10539.5809943333	1.02430405501918	0.0346440293574865	0.943212513247254	0.0478707665221139	unchanged
meta_1361	3,7-dihydroxy-4'-methoxyflavone	32783.0171366667	125285.910633333	3.82167114488085	1.93420363962838	0.0100724015517991	1.15268704638725	up
meta_1362	Kaempferol-3-O-arabinoside-7-O-rhamnoside	184574	264050	1.43059098872762	0.516611259151152	0.424501770393118	0.506990182288579	unchanged
meta_1363	Apiferol	32126.7555466667	27286.4086766667	0.849335957284295	-0.235593	0.661313351966007	0.276339898243825	unchanged
meta_1364	Triacetonamine	158378.893866667	44048.7491133333	0.278122595997017	-1.84621	0.000128066445270354	1.18676128324068	down
meta_1365	Quercetin-3-O-(2''-O-galactosyl)glucoside	399378.350766667	395569.120433333	0.990462101097816	-0.0138263	0.944401155328365	0.046631545042657	unchanged
meta_1366	Hesperetin-7-O-neohesperidoside(Neohesperidin)*	217674.235876667	263214.388233333	1.20921241401518	0.274067695148554	0.556020719046921	0.384670182252805	unchanged
meta_1367	2-Nitrophenol	108013.784366667	78845.4	0.729956572138508	-0.454117	0.0212953789167299	1.05529442125722	down
meta_1368	3-Methoxy-L-Tyrosine	128771.906533333	65918.7360333333	0.511903083583451	-0.966057	0.00313348264744878	1.17660990371768	down
meta_1369	Phe-His	208305.036933333	195867	0.940291333246474	-0.0888203	0.857638157992292	0.114054394322833	unchanged
meta_1370	Kaempferol-3-O-neohesperidoside-7-O-glucoside*	46867.1700933333	51247.8680433333	1.09347050272667	0.128914303016148	0.546867121372881	0.37495152976941	unchanged
meta_1371	Kaempferol-3-O-sophoroside-7-O-rhamnoside*	46867.1700933333	51247.8680433333	1.09347050272667	0.128914303016148	0.546867121372881	0.37495152976941	unchanged
meta_1372	Kaempferol-3-O-(6''-Malonyl)glucoside-7-O-Glucoside	15724.3222633333	81396.1863066667	5.17645116549601	2.37196336421176	0.0184859671586668	1.13037763488556	up
meta_1373	1,4-Naphthoquinone	78740.1078933333	72805.5144266667	0.924630615509112	-0.113051	0.463557023750445	0.460480273041922	unchanged
meta_1374	Cyclo(L-Leu-trans-4-hydroxy-L-Pro)	59421.8855766667	87615.4211666667	1.47446383291934	0.560190435008781	0.361241349807482	0.599240719458446	unchanged
meta_1375	Quercetin-3-O-(2'',3''-O-digalloyl)-glucoside	8865.38224966667	27396.1286566667	3.0902365950094	1.62771729812311	0.0174513947077658	1.14697291420564	up
meta_1376	Isorhamnetin-3-O-arabinoside	80072.8493333333	41789.2962133333	0.521890960060253	-0.93818	0.0232952572648917	1.04834093564146	down
meta_1377	2-Hydroxy-7-methoxy-1,4-benzoxazin-3(2H)-one glucoside (HMBOA glucoside)	32465.4	137313.876313333	4.22954294358313	2.08050177004672	0.0880368829327858	1.00306023516088	unchanged
meta_1378	3-Hydroxyl-5-methylphenol-1-O-β-D-(6'-galloyl)glucoside*	41365.2642033333	8872.66	0.214495519752658	-2.22098	0.00453737101522733	1.15946164758043	down
meta_1379	S-(2-Carboxypropyl)cysteine	54776.6092166667	99825.3296866667	1.82240797877451	0.865845968507005	0.101006428334515	0.969838741670145	unchanged
meta_1380	Myricetin-3-O-(6''-malony)glucoside	107713.456576667	210006.644666667	1.94967881768042	0.963236479716273	0.131068431293469	0.834144717639517	unchanged
meta_1381	3-Amino-1-propionic sulfonic acid	6391.87666166667	4073.44	0.637283527454339	-0.649993	0.223740030788371	0.701215459228019	unchanged
meta_1382	α-Ketoglutaric acid	1.1416e+06	862752.131066667	0.755737278545658	-0.404043	0.17274668008872	0.784273379876503	unchanged
meta_1383	4,6-O-(S)-Hexahydroxydiphenoyl-β-D-glucuronide	5597.70327233333	442399.238433333	79.0322775092229	6.30437007845658	4.325514836648e-06	1.19323270711072	up
meta_1384	Cytidine	6.01971e+06	9	1.49508855187721e-06	-19.3513	0.00901778183494195	1.17242693964893	down
meta_1385	1-O-Cinnamoyl-4,6-(S)-HHDP-β-D-glucose	60925.9147166667	28928.5996533333	0.474816008719188	-1.07456	0.295551038955847	0.648561346321645	unchanged
meta_1386	Cis-L-3-hydroxyproline*	16993483.6333333	11375650.3456667	0.669412498997728	-0.579033	0.142463464621595	0.879605166406751	unchanged
meta_1387	Sucrose-6-phosphate	38534.3	154678.730416667	4.01405041431286	2.00505873628758	0.271093733001022	0.689806346112274	unchanged
meta_1388	Kaempferol-3-O-(2-O-Xylosyl-6-O-Rhamnosyl)Glucoside	33471.2180666667	31806.1748166667	0.950254476945427	-0.0736142	0.893105967518228	0.0866277611474843	unchanged
meta_1389	Kaempferol-3-O-(6''-galloyl)galactoside	11272.0184036667	80661.1905333333	7.15587817946563	2.83912882738748	0.345272083982154	0.622843082600174	unchanged
meta_1390	1-O-Feruloyl-3-O-galloyl-4,6-(S)-HHDP-β-D-glucose	13083.4	5661.99509633333	0.432762343698096	-1.20835	0.15178095968234	0.860152653040442	unchanged
meta_1391	Quercetin-3-O-sophoroside-7-O-rhamnoside	3299.49456533333	54999.2	16.6689909442065	4.05909486844682	0.00162971630750916	1.17501242584875	up
meta_1392	4-hydroxyphenyl acrylaldehyde	371072.009666667	354217.467666667	0.954578783737581	-0.0670638	0.864020273825453	0.114966537849064	unchanged
meta_1393	Kaempferol-3-O-rutinoside-7-O-glucoside	63893.2427766667	215311.064733333	3.36986	1.75268719305253	0.0189579565131349	1.10195812517914	up
meta_1394	Dehydrodiconiferyl alcohol	125101.037966667	53541.2465866667	0.427984031602782	-1.22437	0.131799805745991	0.921414097310721	unchanged
meta_1395	Luteolin-6-C-(2''-glucuronyl)glucoside	748689.635733333	536829	0.717025364821808	-0.479904	0.369456093216157	0.586095879380507	unchanged
meta_1396	Imidazole-4-Acetic Acid	317882	1437230.24166667	4.5212733482392	2.17672914309989	5.59855189279956e-06	1.19155425049033	up
meta_1397	Diferuloylcadaverine	43837.7640966667	39955.5173633333	0.911440585227554	-0.133779	0.81728969657412	0.15341472226502	unchanged
meta_1398	Vitexin-7-O-glucoside	2076759.42733333	1437535.53466667	0.692201280392181	-0.530736	0.291133287376004	0.690157994069524	unchanged
meta_1399	6-Methylmercaptopurine	70588.4021833333	65720.5364466667	0.931038731773192	-0.103087	0.837990026117786	0.136944699015689	unchanged
meta_1400	Naringenin-7-O-(2''-O-apiosyl)glucoside	420421.367633333	273898.193933333	0.651484950622708	-0.618196	0.0871917466397588	0.954671402047441	unchanged
meta_1401	BOA-6-O-glucoside	135310.526336667	389763	2.88050535277817	1.52632193874731	0.104263935451063	0.942955704900306	unchanged
meta_1402	Ethyl maltol	32678.8	41149	1.25919767517071	0.33250478234401	0.646667341953398	0.287904931791251	unchanged
meta_1403	Myricetin-3-O-galactoside-3'-O-rhamnoside	26255.8250566667	31853.2045033333	1.21318619523805	0.278800986840865	0.696453029670194	0.258137618890027	unchanged
meta_1404	N6-Isopentenyladenine	38273.4054866667	33590.2441566667	0.87763928319283	-0.1883	0.632198810645701	0.300103229342928	unchanged
meta_1405	N-(3-Indolylacetyl)-L-alanine	33469.1	16572.9968723333	0.495172836062039	-1.014	0.218119504799097	0.724018442876706	unchanged
meta_1406	Guaifenesin	17973.5518323333	6594.12	0.366879106451157	-1.44662	0.33225424743746	0.6360786495325	unchanged
meta_1407	Eugenol	275813.238266667	195214.341266667	0.707777271654837	-0.498633	0.0368692438684364	1.00845176874784	down
meta_1408	L-Cysteine	9409.94046066667	6021.53932866667	0.639912585402273	-0.644053	0.158277822750288	0.781638505789267	unchanged
meta_1409	Isorhamnetin-7-O-glucoside (Brassicin)*	1.57404e+06	1.76829e+06	1.1234076511942	0.167881533827929	0.760234146600726	0.205071334098507	unchanged
meta_1410	Quercetin-3-O-(2'',6''-O-digalloyl)-glucoside	3883.81083366667	18491.3	4.76111827582049	2.25130046880608	0.0380271980132889	0.998304665616842	unchanged
meta_1411	Syringetin-3-O-(6''-Acetyl)glucoside	68977.7919333333	72846.2037466667	1.0560819896507	0.0787218436648707	0.923184674533058	0.0611767310526683	unchanged
meta_1412	Val-Pro	557906.913733333	673385	1.20698493373011	0.271407667668321	0.44244452744859	0.501021951852604	unchanged
meta_1413	Feruloylcholine	149186	151573	1.01599573198063	0.0228943416146893	0.902677996908826	0.0805853609180757	unchanged
meta_1414	3,4,2',4',6'-Pentahydroxychalcone-4'-O-glucoside	1724448.74843333	545958	0.316598641273627	-1.65927	0.403714432936729	0.554163275350487	unchanged
meta_1415	2-Aminobenzenesulfonamide	1237.01	3716.09252766667	3.00409254440464	1.58692925735854	0.0947986872815179	0.884115940237028	unchanged
meta_1416	Myricetin-3-O-β-D-glucoside*	302690.468533333	638346.015966667	2.10890689442496	1.07649540337416	0.00418575927409595	1.13970124656897	up
meta_1417	Quercetin-3-O-sambubioside*	78333.2133533333	105561.131003333	1.34759097047614	0.430382666836681	0.471743437901468	0.44046561847844	unchanged
meta_1418	8-Hydro-4,7-dimethoxyfuranaquinoline	59534.6820233333	60243.1443166667	1.01189999289919	0.0170667140660065	0.97599813327781	0.0193722551384643	unchanged
meta_1419	Apigenin-4'-O-glucoside	6.89569e+06	16052582.0023333	2.32791629603844	1.21903918476627	0.0923898124258547	0.953908491967807	unchanged
meta_1420	2-Hydroxy-1,4-benzoxazine-3(2H)-one glucoside (HBOA glucoside)	33987.2	47958.4	1.41107189734508	0.496791498424633	0.268110380558086	0.693236673870642	unchanged
meta_1421	1-Ethoxycarbonyl-β-Carboline	235312.340966667	161178.183623333	0.684954231304703	-0.545921	0.393638306970265	0.514645007984466	unchanged
meta_1422	Cyclo(L-Ala-L-Pro)	94724.9474666667	143922.557123333	1.51937331159755	0.603476385061116	0.219666062345788	0.789020467823985	unchanged
meta_1423	2,2'-Cyclouridine	59393.2231933333	38478.1278933333	0.647853842989487	-0.62626	0.230720829779595	0.702915507929058	unchanged
meta_1424	Procyanidin B4	5392.54139433333	26548.5106266667	4.92319088260773	2.29959367702004	0.0457069197606378	1.08124997349651	up
meta_1425	L-Lactic Acid	10846.7992986667	6286.00274033333	0.579526048859965	-0.787055	0.176874547194524	0.83077876572804	unchanged
